# Supplementary material for: Cellular profiling identifies targetable T cell phenotypes in lymphocytic variant hypereosinophilic syndrome
Source: J Clin Invest. 2025 Nov 3;135(21):e190853. doi: 10.1172/JCI190853 (PMC12578380; doi:10.1172/JCI190853)
Supplement: Supporting data values [file jci-135-190853-s269.xlsx]

## Sheet: Introduction
Supporting Data Values for:
Cellular profiling identifies novel, targetable T cell phenotypes in lymphocytic variant hypereosinophilic syndrome

## Sheet: Fig. 1C
Figure 1C: Clonotypes by Patient
Description: Related to figure 1C. All detected productive clonotypes of T cells in the single TCR-seq dataset. Included are the count of cells with the detected clonotype and the proportion of the clonotype among all TCRs. Patient 1 top two clonotypes were combined due to sharing identical CDR3s. CDR3: complementary determining region 3, TRA: T cell receptor alpha, TRB: T cell receptor beta
Sample name	CDR3 Amino Acids	Count	Proportion
patient_1	TRA:CAASIIPGAGSYQLTF;TRB:CASSFGENTEAFF	19	0.00828248
patient_1	TRA:CAASIIPGAGSYQLTF;TRA:CAVEVPAGNEKLTF;TRB:CASSFGENTEAFF	8	0.00348736
patient_1	TRA:CALRENSGGSNYKLTF;TRB:CASSVGVKGERTF	7	0.00305144
patient_1	TRA:CAYRRIDMRF;TRB:CASSLYPSDMDEQYF	4	0.00174368
patient_1	TRA:CVVRTDGAAGNKLTF;TRB:CASSLTGGNNSPLHF;TRG:CATWDLNYYKKLF	4	0.00174368
patient_1	TRA:CAASSDSWGKLQF;TRB:CSANPGGGYFNQDTQYF	3	0.00130776
patient_1	TRA:CALSAVTTDSWGKLQF;TRB:CASSYRGFGYTF	3	0.00130776
patient_1	TRA:CILPLAGGTSYGKLTF;TRB:CASSLGQAYEQYF	3	0.00130776
patient_1	TRA:CVVRTDGAAGNKLTF;TRB:CASSLTGGNNSPLHF	3	0.00130776
patient_1	TRD:CALGETLPTSWGINTDKLIF	3	0.00130776
patient_1	TRD:CDTVGGIRYTDKLIF;TRG:CALWGQELGKKIKVF	3	0.00130776
patient_1	TRD:CDTVGVGNDSRFTDKLIF;TRG:CALWELLGELGKKIKVF	3	0.00130776
patient_1	TRA:CAARVDTGRRALTF;TRB:CASSPMGETQYF	2	0.00087184
patient_1	TRA:CAASWSNTGKLIF;TRB:CASRSLRAEAFF	2	0.00087184
patient_1	TRA:CAATDSGNTPLVF;TRB:CASSVGGLNYGYTF	2	0.00087184
patient_1	TRA:CAAVNTDKLIF;TRB:CSASDLSVGTPYNSPLHF	2	0.00087184
patient_1	TRA:CAESIGSGGSYIPTF;TRB:CASRWQEIDEQFF	2	0.00087184
patient_1	TRA:CAFFVPGSSNTGKLIF;TRB:CSGWASPYGYTF	2	0.00087184
patient_1	TRA:CAFTNQGGKLIF;TRB:CSARDYRGERSPLHF	2	0.00087184
patient_1	TRA:CAGGRSYNTDKLIF;TRB:CASNGLNTEAFF	2	0.00087184
patient_1	TRA:CALRGYGNKLVF;TRB:CSATGWAKGRGSYGYTF	2	0.00087184
patient_1	TRA:CALSNDYKLSF;TRB:CASREAGGLYYGYTF;TRG:CATWDEYKKLF	2	0.00087184
patient_1	TRA:CALSSNTGGFKTIF;TRB:CASLTPNQPQHF	2	0.00087184
patient_1	TRA:CALVNYGGSQGNLIF;TRB:CASSLSPASGGGTDTQYF	2	0.00087184
patient_1	TRA:CAPEEGRRALTF;TRB:CASSQDRDNYGYTF	2	0.00087184
patient_1	TRA:CAPINNAGNMLTF;TRB:CASSFRLGEAFF	2	0.00087184
patient_1	TRA:CAPWAKFNKFYF;TRB:CASSLEGPNVLTF	2	0.00087184
patient_1	TRA:CAREKAGTALIF;TRB:CASGLDHDLVYGYTF	2	0.00087184
patient_1	TRA:CATDANAGGTSYGKLTF;TRB:CASSFQNRGVVYGYTF	2	0.00087184
patient_1	TRA:CATDLQGAQKLVF;TRB:CASSSMVGVPSYEQYF	2	0.00087184
patient_1	TRA:CATPNNAGNMLTF;TRB:CASSLDPRLTGYTF	2	0.00087184
patient_1	TRA:CAVDSIETSGSRLTF;TRB:CASSRVWDTQYF;TRG:CATWDGPPFATGWFKIF	2	0.00087184
patient_1	TRA:CAVGTDSWGKLQF	2	0.00087184
patient_1	TRA:CAVPNYGGATNKLIF;TRB:CASSFATASSGANVLTF	2	0.00087184
patient_1	TRA:CAVQASGGGADGLTF;TRB:CSARKAAYEQYF	2	0.00087184
patient_1	TRA:CAVQSGNTPLVF	2	0.00087184
patient_1	TRA:CAVRGYQGGKLIF;TRB:CASSPLAGFNTGELFF	2	0.00087184
patient_1	TRA:CAVSDSNYQLIW;TRB:CASSQGLAGSYEQYF	2	0.00087184
patient_1	TRA:CAVSDSNYQLIW;TRB:CASSYSGENGELFF	2	0.00087184
patient_1	TRA:CAVSGYKLIF;TRB:CASSLGRGRFYGYTF	2	0.00087184
patient_1	TRA:CAVSLKAAGNKLTF;TRB:CATKGQDSRMRTEAFF	2	0.00087184
patient_1	TRA:CAVSLYSSASKIIF;TRB:CAWSHPRGYNEQFF	2	0.00087184
patient_1	TRA:CAVSTRARTSGSRLTF;TRB:CASSYFYGTSANEQFF	2	0.00087184
patient_1	TRA:CAVSTVTGGFKTIF;TRB:CATSFGTSSNQPQHF	2	0.00087184
patient_1	TRA:CAYRSPIFGNEKLTF;TRB:CAGQTGAIYNEQFF	2	0.00087184
patient_1	TRA:CAYRSPIFGNEKLTF;TRB:CAGQTGAIYNEQFF;TRG:CAPPHKKLF	2	0.00087184
patient_1	TRA:CAYRSPIFGNEKLTF;TRB:CAGQTGAIYNEQFF;TRG:CAPPHKKLF;TRG:CALWEVAGYKKLF	2	0.00087184
patient_1	TRA:CERGCGGSNYKLTF	2	0.00087184
patient_1	TRA:CILRRGNTGFQKLVF;TRB:CATSGGVTSASTDTQYF	2	0.00087184
patient_1	TRA:CLVRFSGSARQLTF;TRB:CASSSGGINNQPQHF	2	0.00087184
patient_1	TRA:CVVILNQAGTALIF;TRB:CASSFRAGHGDEQYF	2	0.00087184
patient_1	TRA:CVVNRGAGSYQLTF;TRB:CSVNRDTDSWPYEQYF	2	0.00087184
patient_1	TRB:CASRHAGTAYTDTQYF;TRG:CALWEANYYKKLF	2	0.00087184
patient_1	TRB:CASRRGSYNSPLHF	2	0.00087184
patient_1	TRB:CASRSRAYSNQPQHF	2	0.00087184
patient_1	TRB:CASRTSGSHETQYF;TRD:CDGGLGDATSSWDTRQMFF	2	0.00087184
patient_1	TRB:CASSFGLQETQYF	2	0.00087184
patient_1	TRB:CASSIEPGLAGSLQYF	2	0.00087184
patient_1	TRB:CASSKRTGELFF	2	0.00087184
patient_1	TRB:CASSLGGGFSYEQYF	2	0.00087184
patient_1	TRB:CASSLGRRGANVLTF	2	0.00087184
patient_1	TRB:CASSPGGPGELFF	2	0.00087184
patient_1	TRB:CASSPGHPGNYEQYF	2	0.00087184
patient_1	TRB:CASSPGLAGVETQYF	2	0.00087184
patient_1	TRB:CASSPPLAGNTGELFF	2	0.00087184
patient_1	TRB:CASSPPSLETQYF	2	0.00087184
patient_1	TRB:CASSPPWGQIQETQYF	2	0.00087184
patient_1	TRB:CASSQGGALYEQYF	2	0.00087184
patient_1	TRB:CASSRRQGTDEQFF	2	0.00087184
patient_1	TRB:CSAGQGAGTGELFF	2	0.00087184
patient_1	TRB:CSAISDLIREPQYF	2	0.00087184
patient_1	TRB:CSARDNYLTETQYF	2	0.00087184
patient_1	TRB:CSARTGYYGYTF	2	0.00087184
patient_1	TRD:CALGATSRQATGGYSYFKLIF	2	0.00087184
patient_1	TRD:CALGATSRQATGGYSYFKLIF;TRG:CATWDRTRWIKTF	2	0.00087184
patient_1	TRD:CALGELSLSTTAGTDKLIF;TRG:CALWEVLDYKKLF	2	0.00087184
patient_1	TRD:CDFTGGLDSWDTRQMFF;TRG:CALWEGELGKKIKVF	2	0.00087184
patient_1	TRD:CDVLGDRTDKLIF	2	0.00087184
patient_1	TRA:CAAAATLAGTYKYIF;TRB:CASKAGNGNSPLHF	1	0.00043592
patient_1	TRA:CAAATSGTYKYIF;TRB:CASSWGQWGTEAFF	1	0.00043592
patient_1	TRA:CAAEGGTSYGKLTF;TRB:CASSLLFAAAEAFF	1	0.00043592
patient_1	TRA:CAAEQAGTALIF;TRB:CASSGQYYEQYF	1	0.00043592
patient_1	TRA:CAAESGTSYGKLTF;TRB:CASSSGTGISGELFF	1	0.00043592
patient_1	TRA:CAAGAGGTSYGKLTF;TRB:CASSLSDRTYEQYF	1	0.00043592
patient_1	TRA:CAAGGADGLTF	1	0.00043592
patient_1	TRA:CAAGGAGSYQLTF;TRB:CASNPSGIAGELFF	1	0.00043592
patient_1	TRA:CAAGGNFNKFYF;TRB:CASSARDSGSAGELFF	1	0.00043592
patient_1	TRA:CAAGIKAAGNKLTF;TRB:CASSFPGSYNEQFF	1	0.00043592
patient_1	TRA:CAAGNFGNEKLTF;TRB:CASSFTGLVLYF	1	0.00043592
patient_1	TRA:CAAGNRNSGNTPLVF;TRB:CASSFGENTEAFF	1	0.00043592
patient_1	TRA:CAAGPIGNEKLTF;TRB:CASSSGGGEERIYGYTF	1	0.00043592
patient_1	TRA:CAAGSYNTDKLIF;TRB:CASSLGSGFQETQYF	1	0.00043592
patient_1	TRA:CAAGTYSGGGADGLTF;TRB:CASITGEGQPQHF	1	0.00043592
patient_1	TRA:CAAGYNKLIF;TRB:CASSEGGGAETQYF	1	0.00043592
patient_1	TRA:CAAGYNNNDMRF;TRB:CATSRDPLDPGDSNQPQHF	1	0.00043592
patient_1	TRA:CAAHVTGNKLTF;TRA:CAVRDRDSWGKLQF;TRB:CASSFGETPHEAFF	1	0.00043592
patient_1	TRA:CAAIGGATNKLIF;TRB:CASSLAGGGELFF	1	0.00043592
patient_1	TRA:CAAINAGGTSYGKLTF;TRB:CASSFSAGQVYYGYTF	1	0.00043592
patient_1	TRA:CAAIREGGTSYGKLTF;TRB:CASSSEGEQYF	1	0.00043592
patient_1	TRA:CAAISNSGYALNF;TRB:CASSLVAGTQYF	1	0.00043592
patient_1	TRA:CAAISYAGNMLTF;TRB:CASSPGQGRETQYF	1	0.00043592
patient_1	TRA:CAAITQGGSEKLVF;TRB:CASSSSTGIGEKLFF;TRG:CAAWDIEKLF	1	0.00043592
patient_1	TRA:CAAKAEYGNKLVF;TRB:CASSFSGGTEAFF	1	0.00043592
patient_1	TRA:CAAKGFRAGSYQLTF;TRB:CASSADTNENTEAFF	1	0.00043592
patient_1	TRA:CAAKHSGAGSYQLTF;TRB:CASKETAVGNTIYF	1	0.00043592
patient_1	TRA:CAAKNTGGFKTIF;TRB:CASKGLAGSSYNEQFF	1	0.00043592
patient_1	TRA:CAAKPGGFGNVLHC;TRB:CASRGGGDEQFF	1	0.00043592
patient_1	TRA:CAAKRTPLVF;TRB:CSVDRATEAFF;TRB:CASGFFAGAGYTF	1	0.00043592
patient_1	TRA:CAAKSRQGAQKLVF;TRB:CASSRYGGTEAFF	1	0.00043592
patient_1	TRA:CAAKTGGFKTIF;TRB:CASSSQNNEQFF	1	0.00043592
patient_1	TRA:CAALAGGGADGLTF;TRB:CASSLRGGRTYEQYF	1	0.00043592
patient_1	TRA:CAALDNYGQNFVF;TRB:CASKTGEGEKLFF	1	0.00043592
patient_1	TRA:CAALGGGSYIPTF;TRB:CASSFEGRNSPLHF	1	0.00043592
patient_1	TRA:CAALKAAGNKLTF;TRB:CASSVESGGNTGELFF	1	0.00043592
patient_1	TRA:CAALLSYNTDKLIF;TRB:CASSQETAGGYEQYF;TRB:CASSQIRLTEAFF	1	0.00043592
patient_1	TRA:CAALRTYKYIF;TRB:CASSPQDSGNQHF	1	0.00043592
patient_1	TRA:CAALRYGNKLVF;TRB:CASSAGTSDNEQFF	1	0.00043592
patient_1	TRA:CAALSGNTPLVF;TRB:CAIRRGEEEKLFF	1	0.00043592
patient_1	TRA:CAAMDSNYQLIW;TRA:CAGAPMNTGFQKLVF;TRB:CASSGGGEAGVANEQFF	1	0.00043592
patient_1	TRA:CAAMDSNYQLIW;TRB:CASSDQRGGSGELFF;TRG:CATWDRPGCYKKLF	1	0.00043592
patient_1	TRA:CAAMDSNYQLIW;TRB:CASSEDGGAADTQYF;TRG:CATWEKLF	1	0.00043592
patient_1	TRA:CAANGGSNYKLTF;TRB:CASSSTSRDTQYF	1	0.00043592
patient_1	TRA:CAANGGTSYGKLTF;TRB:CASSPGGDEQYF	1	0.00043592
patient_1	TRA:CAANNDYKLSF	1	0.00043592
patient_1	TRA:CAANPTSNTGKLIF;TRB:CASSFLQESYGYTF	1	0.00043592
patient_1	TRA:CAANSGGSNYKLTF;TRB:CASSQDDGGEYEQYF	1	0.00043592
patient_1	TRA:CAANSGNTPLVF;TRB:CASSRATGGGTEAFF	1	0.00043592
patient_1	TRA:CAANTGTASKLTF;TRB:CASSSGVWSGDYGYTF	1	0.00043592
patient_1	TRA:CAAPAGNNNARLMF;TRB:CASRPGRGLTSYNSPLHF	1	0.00043592
patient_1	TRA:CAAPGGSGGGADGLTF;TRB:CASSPSWGEQYF	1	0.00043592
patient_1	TRA:CAAPGSQGNLIF;TRB:CASSADRPNYGYTF	1	0.00043592
patient_1	TRA:CAAPIIQGAQKLVF;TRB:CASSEYGGRGGYTF	1	0.00043592
patient_1	TRA:CAAPPTPYFGNEKLTF;TRB:CASSFLLAGANEQFF	1	0.00043592
patient_1	TRA:CAAPRKRF;TRA:CAVSGAGSYQLTF;TRB:CASSEYEGGTYGYTF	1	0.00043592
patient_1	TRA:CAAPYSSASKIIF;TRB:CASSPGRQTNTEAFF	1	0.00043592
patient_1	TRA:CAARDPMDSSYKLIF;TRB:CAWIGGGGGEKLFF;TRG:CATWDRPDYYKKLF	1	0.00043592
patient_1	TRA:CAARDSGGGADGLTF;TRB:CASSPGRLNEKLFF	1	0.00043592
patient_1	TRA:CAARDSNYQLIW;TRB:CASSQEGSWYTGELFF	1	0.00043592
patient_1	TRA:CAARGYGQNFVF;TRB:CASSLEGATGELFF	1	0.00043592
patient_1	TRA:CAARIDDMRF;TRB:CAWSHRGEAFF	1	0.00043592
patient_1	TRA:CAARIQGAQKLVF;TRB:CASSSGQNYGYTF	1	0.00043592
patient_1	TRA:CAARISTASKLTF;TRB:CSASSSGVGDTQYF	1	0.00043592
patient_1	TRA:CAARKGGSNYKLTF;TRB:CATSDSGRPTGEETQYF	1	0.00043592
patient_1	TRA:CAARLGDNYGQNFVF;TRB:CASSLEMGAGLHRGYTF	1	0.00043592
patient_1	TRA:CAARLMAGGTSYGKLTF;TRB:CASSSQTGAYEQYF	1	0.00043592
patient_1	TRA:CAARMDSSYKLIF;TRB:CASSRGVRNQPQHF	1	0.00043592
patient_1	TRA:CAARNDYKLSF;TRB:CASSLAGGDEQFF	1	0.00043592
patient_1	TRA:CAARNTGGFKTIF;TRB:CASSLDAYYEQYF	1	0.00043592
patient_1	TRA:CAARNTGNQFYF;TRB:CASSLGGGYQPQHF	1	0.00043592
patient_1	TRA:CAARRGPSNTGKLIF;TRA:CAPPHQMIYNQGGKLIF;TRB:CASSQGGLYEQYF;TRB:CASLGRTDNPYVLVRDFF;TRG:CAAWDYDKKLF	1	0.00043592
patient_1	TRA:CAARRSGYSSASKIIF;TRB:CASSSIRGLNGYTF	1	0.00043592
patient_1	TRA:CAARVPPGSARQLTF;TRB:CASKGLTEAFF	1	0.00043592
patient_1	TRA:CAARVRRLYF;TRB:CASSIAGEGNSPLHF	1	0.00043592
patient_1	TRA:CAASADGNNNDMRF;TRA:CAVEDFGNEKLTF;TRB:CASSQDQGKVPEAFF;TRB:CASSLMGSTDTQYF	1	0.00043592
patient_1	TRA:CAASAFTNTGTASKLTF;TRB:CAWSAQGYTGNTIYF	1	0.00043592
patient_1	TRA:CAASAGGNNARLMF;TRB:CASSLIRGGRDEQFF	1	0.00043592
patient_1	TRA:CAASAGGNNRKLIW;TRB:CASRQLYRSSYEQYF	1	0.00043592
patient_1	TRA:CAASAGHSGYALNF;TRB:CASSPALVGFLQETQYF	1	0.00043592
patient_1	TRA:CAASAGNFNKFYF;TRB:CASSRGVINTEAFF	1	0.00043592
patient_1	TRA:CAASAGNNAGNMLTF	1	0.00043592
patient_1	TRA:CAASAGRTGAQKLVF	1	0.00043592
patient_1	TRA:CAASAHSNYQLIW;TRB:CSATGWAKGRGSYGYTF;TRB:CASSLGDRRSHSPLHF	1	0.00043592
patient_1	TRA:CAASAIQGAQKLVF;TRB:CASTTGYEQPQHF	1	0.00043592
patient_1	TRA:CAASALFSQGAQKLVF;TRB:CASSQVAGRNTGELFF	1	0.00043592
patient_1	TRA:CAASALGNQFYF;TRB:CASSSAQGLGETQYF	1	0.00043592
patient_1	TRA:CAASAMSNTGKLIF;TRB:CASSFYRTSGYNEQFF	1	0.00043592
patient_1	TRA:CAASAPFGNEKLTF;TRB:CASSVSGSLSYEQYF	1	0.00043592
patient_1	TRA:CAASAPSNTGKLIF;TRB:CASSPRAGSRNTEAFF	1	0.00043592
patient_1	TRA:CAASARGGATNKLIF;TRB:CASSLAHFNSPLHF	1	0.00043592
patient_1	TRA:CAASARGTYKYIF;TRB:CASSPSGGSNQPQHF	1	0.00043592
patient_1	TRA:CAASARQGAQKLVF;TRB:CSAREGWDRVIDEQFF	1	0.00043592
patient_1	TRA:CAASARRGSTLGRLYF;TRB:CASSQEGTGAHTEAFF	1	0.00043592
patient_1	TRA:CAASDFSGAGSYQLTF;TRB:CASSAGLAASSYEQYF	1	0.00043592
patient_1	TRA:CAASDGGGADGLTF;TRB:CASSVVSGSTLYGYTF	1	0.00043592
patient_1	TRA:CAASDNYGQNFVF;TRB:CASSWGWGGEAFF	1	0.00043592
patient_1	TRA:CAASDSGNTPLVF;TRB:CSASNRRDYGYTF;TRB:CASSLTLLRETQYF	1	0.00043592
patient_1	TRA:CAASDSNYQLIW;TRB:CASSQDVREGNTDTQYF;TRG:CALWEVQGGHYKKLF	1	0.00043592
patient_1	TRA:CAASDSQGAQKLVF;TRB:CASSLPRTGVNEKLFF	1	0.00043592
patient_1	TRA:CAASEAGGGADGLTF;TRA:CAYIKLPKKTSYDKVIF;TRB:CAWSGFGWTSYEQYF	1	0.00043592
patient_1	TRA:CAASEGFGNVLHC;TRB:CASSQDRETEAFF	1	0.00043592
patient_1	TRA:CAASELRGNNNDMRF;TRB:CSARPPGRLGLQFF	1	0.00043592
patient_1	TRA:CAASENNFNKFYF;TRB:CASSRSGALNTEAFF	1	0.00043592
patient_1	TRA:CAASENQGGKLIF;TRB:CASSQGPNYEQYF;TRG:CALWEVKVQEKLF	1	0.00043592
patient_1	TRA:CAASEQATGKLIF;TRB:CASTPVGTHYGYTF	1	0.00043592
patient_1	TRA:CAASESSQGAQKLVF;TRB:CASSWGAISNQPQHF	1	0.00043592
patient_1	TRA:CAASETGTASKLTF;TRB:CASSRTSNYGYTF	1	0.00043592
patient_1	TRA:CAASFKAAGNKLTF;TRB:CASSLVMRGRSNTGELFF	1	0.00043592
patient_1	TRA:CAASGDPSGTYKYIF;TRB:CASSRLSGREEQYF	1	0.00043592
patient_1	TRA:CAASGGFGNVLHC	1	0.00043592
patient_1	TRA:CAASGGGGSNYKLTF;TRB:CASSTPARGNTEAFF	1	0.00043592
patient_1	TRA:CAASGGSNSGYALNF;TRA:CAPCEGAGSYQLTF;TRB:CASSLIRGGRDEQFF	1	0.00043592
patient_1	TRA:CAASGGSNYKLTF;TRB:CASTTTGSYEQYF	1	0.00043592
patient_1	TRA:CAASGGSSNTGKLIF;TRB:CASSLGGAAEQYF	1	0.00043592
patient_1	TRA:CAASGGSSNTGKLIF;TRB:CASSYPPSGVLNQPQHF	1	0.00043592
patient_1	TRA:CAASGGTYKYIF;TRB:CASSQDRGPNEQYF	1	0.00043592
patient_1	TRA:CAASGNNRKLIW;TRB:CASSLWGAVDQPQHF	1	0.00043592
patient_1	TRA:CAASGSGTYKYIF;TRB:CASSYPRGRGQETQYF	1	0.00043592
patient_1	TRA:CAASGSSNTGKLIF;TRB:CASSPRASGRALIQYF	1	0.00043592
patient_1	TRA:CAASGTSQGAQKLVF;TRB:CASRGILGGVAETQYF	1	0.00043592
patient_1	TRA:CAASGVKGAGSYQLTF;TRB:CASSVLAGSGSLTDTQYF	1	0.00043592
patient_1	TRA:CAASIGGSSNTGKLIF;TRB:CASSLFPKMLGAVNTEAFF	1	0.00043592
patient_1	TRA:CAASIGLEYGNKLVF;TRB:CASKRDTVYEQYF	1	0.00043592
patient_1	TRA:CAASIGTGANNLFF;TRB:CASNPYPGPSYEQYF	1	0.00043592
patient_1	TRA:CAASIHGGATNKLIF;TRA:CAGAETGGFKTIF;TRB:CSAGRRQEETQYF;TRB:CATSRPLPGTGELFF	1	0.00043592
patient_1	TRA:CAASIIPGAGSYQLTF;TRB:CASSFGENTEAFF;TRB:CASGFTAGTEAFF	1	0.00043592
patient_1	TRA:CAASIIPGAGSYQLTF;TRB:CASSFLGQGAYEQYF	1	0.00043592
patient_1	TRA:CAASIITGNQFYF;TRA:CAAEHSGNTPLVF;TRB:CASSLVPGFKGNTEAFF;TRB:CASSVQTGTNSPLHF	1	0.00043592
patient_1	TRA:CAASILGTSYGKLTF;TRB:CASYQWGGASGTDTQYF	1	0.00043592
patient_1	TRA:CAASINQGGKLIF;TRB:CASSQGPNYEQYF	1	0.00043592
patient_1	TRA:CAASIRF;TRB:CASSDRDNQPQHF	1	0.00043592
patient_1	TRA:CAASIRGSARQLTF;TRB:CASSQAVRGEFPRLVLWDEQFF	1	0.00043592
patient_1	TRA:CAASIRGSYGKLTF;TRB:CSARAAGANTEAFF	1	0.00043592
patient_1	TRA:CAASKGNFNKFYF;TRB:CASTTTGLTEAFF	1	0.00043592
patient_1	TRA:CAASKGNFNKFYF;TRB:CASTTTGLTEAFF;TRG:CATWGLNHKKLF	1	0.00043592
patient_1	TRA:CAASKGNFNKFYF;TRB:CASTTTGLTEAFF;TRG:CATWGLTHKKLF	1	0.00043592
patient_1	TRA:CAASKGSNYQLIW;TRB:CSARIRGDPLQETQYF	1	0.00043592
patient_1	TRA:CAASKNFGNEKLTF;TRB:CASSQETAHSIQYF	1	0.00043592
patient_1	TRA:CAASLGGYNKLIF;TRB:CSVIGQLETQYF	1	0.00043592
patient_1	TRA:CAASLGKIIF;TRB:CASSLEVHEQYF	1	0.00043592
patient_1	TRA:CAASLNSGGYQKVTF;TRB:CASNYRWNYGYTF	1	0.00043592
patient_1	TRA:CAASLPSSGYALNF;TRB:CASSGAKGYGYTF	1	0.00043592
patient_1	TRA:CAASLQGAQKLVF;TRB:CASTQERTDLNSPLHF	1	0.00043592
patient_1	TRA:CAASLRANSGYSTLTF;TRB:CASSSDLGGRDF	1	0.00043592
patient_1	TRA:CAASLSGGSNYKLTF;TRB:CSASFWGETQYF	1	0.00043592
patient_1	TRA:CAASLSNFGNEKLTF;TRB:CASSPPLATDTQYF	1	0.00043592
patient_1	TRA:CAASLTDGQKLLF;TRB:CASSPLYTGELFF	1	0.00043592
patient_1	TRA:CAASLTSSDEKLTF;TRB:CASSSYPHEQFF;TRB:CASSHGAGMNTEAFF	1	0.00043592
patient_1	TRA:CAASMDDKIIF;TRB:CASSFFGAVYGYTF	1	0.00043592
patient_1	TRA:CAASMGAGNQFYF;TRB:CSARRGGLNSPLHF	1	0.00043592
patient_1	TRA:CAASMPPPPRYLSGYALNL	1	0.00043592
patient_1	TRA:CAASMRPSGTYKYIF;TRB:CASSSRATEQYF	1	0.00043592
patient_1	TRA:CAASNAAGNKLTF;TRA:CALRNTGNQFYF;TRB:CASRPHTNQPQHF	1	0.00043592
patient_1	TRA:CAASNGGNTPLVF;TRB:CASSLVPYEQYF	1	0.00043592
patient_1	TRA:CAASNGRFYEKLTF;TRB:CASSLSRDSTYEQYF	1	0.00043592
patient_1	TRA:CAASNNNARLMF;TRB:CAISESVGGTQYF	1	0.00043592
patient_1	TRA:CAASNQAGTALIF	1	0.00043592
patient_1	TRA:CAASNRNQAGTALIF;TRB:CSATAGWGLLGYTF	1	0.00043592
patient_1	TRA:CAASPGGFKTIF;TRB:CSVSPHRSNTGELFF	1	0.00043592
patient_1	TRA:CAASPNAGKSTF;TRB:CASSPAKGELTYNEQFF	1	0.00043592
patient_1	TRA:CAASPNSGYSTLTF;TRB:CAWSVSLESDTQYF	1	0.00043592
patient_1	TRA:CAASPPGDKIIF;TRB:CASSFSAGSSYEQYF	1	0.00043592
patient_1	TRA:CAASPPYNFNKFYF;TRB:CASSQPGANTGELFF	1	0.00043592
patient_1	TRA:CAASPQNNAGNMLTF;TRB:CASSPPYGGVSTDTQYF	1	0.00043592
patient_1	TRA:CAASPTSGGSYIPTF;TRB:CAWSEGVQPQHF	1	0.00043592
patient_1	TRA:CAASPYGGSQGNLIF;TRB:CASSLGGTGTGVTGELFF	1	0.00043592
patient_1	TRA:CAASQPDSSYKLIF;TRB:CATNIRDVRNTGELFF	1	0.00043592
patient_1	TRA:CAASQSLHPGSARQLTF;TRB:CATRPGYGTDTQYF	1	0.00043592
patient_1	TRA:CAASRADSNYQLIW;TRB:CASSFKGTNYGYTF;TRB:CASSIYGWHNEQFF;TRG:CATWDRPGTIFHKKLF	1	0.00043592
patient_1	TRA:CAASRDFGNEKLTF	1	0.00043592
patient_1	TRA:CAASRDGNKLVF;TRB:CASRSGSLQETQYF	1	0.00043592
patient_1	TRA:CAASRDYGGSQGNLIF;TRB:CASGTGVGEQYF	1	0.00043592
patient_1	TRA:CAASRGGGYNKLIF;TRB:CAWSVTGSRGSPLHF	1	0.00043592
patient_1	TRA:CAASRGNNARLMF;TRB:CASSQGRNSYEQYF	1	0.00043592
patient_1	TRA:CAASRGNYQLIW;TRB:CASMPIVNTEAFF;TRB:CASLPQNTGELFF	1	0.00043592
patient_1	TRA:CAASRGTDSWGKLQF;TRB:CSAPRVDYGYTF;TRB:CASSQGWREGWGGYTF	1	0.00043592
patient_1	TRA:CAASRHKLVF;TRB:CASSPNREGGYTF	1	0.00043592
patient_1	TRA:CAASRITNAGKSTF;TRB:CASSYSGRETGDAEAFF	1	0.00043592
patient_1	TRA:CAASRNNNDMRF;TRB:CASSYKVGTEAFF	1	0.00043592
patient_1	TRA:CAASRNSGGYQKVTF;TRB:CASSLAGGLVTGELFF	1	0.00043592
patient_1	TRA:CAASRNSGNTPLVF;TRB:CASSFDRSYSYEQYF	1	0.00043592
patient_1	TRA:CAASRNTDKLIF;TRB:CASSLTPGLYYNEQFF	1	0.00043592
patient_1	TRA:CAASRRLWGWELPTHF;TRB:CASSQVPREQYF	1	0.00043592
patient_1	TRA:CAASRRSSYKLIF;TRB:CASSQDVVRARQETQYF	1	0.00043592
patient_1	TRA:CAASRTGYSTLTF;TRB:CSVTGQGRNTEAFF	1	0.00043592
patient_1	TRA:CAASRTL;TRA:CAAGGKDGYNKLIF;TRB:CASSLGTSGGFNTGELFF	1	0.00043592
patient_1	TRA:CAASRVGDNFNKFYF;TRB:CASSLENWGYNEQFF	1	0.00043592
patient_1	TRA:CAASSAASSYKLIF;TRB:CASSPQGQNTEAFF	1	0.00043592
patient_1	TRA:CAASSDQGGSEKLVF;TRB:CASRRLAGGPNEQFF	1	0.00043592
patient_1	TRA:CAASSGYSNTGKLIF;TRB:CASRGSNTGELFF	1	0.00043592
patient_1	TRA:CAASSPFSGNTPLVF;TRB:CASSLAGTVNNEQFF	1	0.00043592
patient_1	TRA:CAASSPSGGSYIPTF;TRB:CASSLRLAGLGETQYF	1	0.00043592
patient_1	TRA:CAASSPYNTDKLIF;TRB:CASSERLAGPAYEQYF	1	0.00043592
patient_1	TRA:CAASSSGGYNKLIF;TRB:CASTVYGNEQFF	1	0.00043592
patient_1	TRA:CAASSSPWGSQGNLIF;TRB:CASSLGQLKTEAFF	1	0.00043592
patient_1	TRA:CAASSSQFYF;TRB:CASSEARLAQYF	1	0.00043592
patient_1	TRA:CAASSYSGGGADGLTF;TRB:CASTLLGRANEKLFF	1	0.00043592
patient_1	TRA:CAASTEYALNF;TRB:CASSVRQGGGDNEQFF	1	0.00043592
patient_1	TRA:CAASTGGFKTIF;TRB:CASSQRTSGGTYQETQYF	1	0.00043592
patient_1	TRA:CAASTGNMLTF;TRA:CAANMDSNYQLIW;TRB:CASSLTTGQGAEAFF;TRB:CASSLAALEGDTQYF	1	0.00043592
patient_1	TRA:CAASTLGNEKLTF;TRB:CASSPRAYVTGNTEAFF	1	0.00043592
patient_1	TRA:CAASTQFSGGYQKVTF;TRB:CASSLEPGTNTEAFF	1	0.00043592
patient_1	TRA:CAASTRSGTYKYIF;TRB:CASRRPGQGSSGANVLTF	1	0.00043592
patient_1	TRA:CAASTYLQGGSEKLVF;TRB:CASRRNNEQFF	1	0.00043592
patient_1	TRA:CAASVRNRDDKIIF;TRB:CSARSTASQETQYF	1	0.00043592
patient_1	TRA:CAASVYGGATNKLIF;TRB:CASSYKQGGYGYTF	1	0.00043592
patient_1	TRA:CAASYFTGGFKTIF;TRB:CASSLRGELFF	1	0.00043592
patient_1	TRA:CAASYPSGGSYIPTF;TRB:CASSPPKGPYEQYF	1	0.00043592
patient_1	TRA:CAASYYGGATNKLIF;TRB:CAWGRTVGEAFF	1	0.00043592
patient_1	TRA:CAATDSWGKLQF;TRB:CSAQTGGGAGTDTQYF	1	0.00043592
patient_1	TRA:CAATGDRGSTLGRLYF;TRB:CSARDNGRGYGYTF	1	0.00043592
patient_1	TRA:CAATGNQFYF;TRB:CASSSTTGGTEAFF	1	0.00043592
patient_1	TRA:CAATGSNDYKLSF;TRB:CASSSGSYEQYF	1	0.00043592
patient_1	TRA:CAATGTASKLTF;TRA:CAGPNRDDKIIF;TRB:CASSSKGAGELFF	1	0.00043592
patient_1	TRA:CAATINQAGTALIF;TRB:CASSLREGTTEAFF	1	0.00043592
patient_1	TRA:CAATKAAGNKLTF;TRB:CASNPDGSSYNSPLHF	1	0.00043592
patient_1	TRA:CAATKGSNYKLTF	1	0.00043592
patient_1	TRA:CAATLSGYSTLTF;TRB:CASSENPGGSSYNEQFF;TRB:CAISSGGIGSYEQYF	1	0.00043592
patient_1	TRA:CAATLSNFGNEKLTF;TRB:CASRSRDNSYEQYF	1	0.00043592
patient_1	TRA:CAATLTGFQKLVF;TRB:CASSPSTGEGTEAFF	1	0.00043592
patient_1	TRA:CAATPGDRGSTLGRLYF;TRB:CASSPQRGGFSQPQHF	1	0.00043592
patient_1	TRA:CAATPYNNNDMRF;TRB:CASSLGLAGGQPATDTQYF	1	0.00043592
patient_1	TRA:CAATRSNDYKLSF;TRB:CASNAQGGTEAFF	1	0.00043592
patient_1	TRA:CAATYSSASKIIF;TRB:CASSPDSSGANVLTF	1	0.00043592
patient_1	TRA:CAATYTGNQFYF;TRA:CAVNFTQVRQMNRDDKIIF;TRB:CASSLGVDQPQHF	1	0.00043592
patient_1	TRA:CAAVNTDKLIF	1	0.00043592
patient_1	TRA:CAAVNTDKLIF;TRB:CASSPGQGPTYEQYF	1	0.00043592
patient_1	TRA:CAAWGGVKLVF;TRB:CASSHQGGTSTDTQYF	1	0.00043592
patient_1	TRA:CAAWGNNDMRF;TRB:CAWSYGTSSATNEKLFF	1	0.00043592
patient_1	TRA:CAAYAGNNRKLIW;TRB:CASSYDRGRGNTIYF	1	0.00043592
patient_1	TRA:CAAYGGATNKLIF;TRB:CASSPLGAAIETQYF	1	0.00043592
patient_1	TRA:CAAYGNNRLAF;TRA:CVVSEGAGKSTF;TRB:CASTPGRGAYGYTF	1	0.00043592
patient_1	TRA:CAAYGQNFVF;TRB:CASSDGTEVGSPLHF	1	0.00043592
patient_1	TRA:CAAYNTDKLIF;TRB:CASKAAHLAKNIQYF	1	0.00043592
patient_1	TRA:CAAYSGAGSYQLTF;TRB:CASSLVGRSQETQYF	1	0.00043592
patient_1	TRA:CAAYSMEYGNKLVF;TRB:CASSHGSQGTQYF	1	0.00043592
patient_1	TRA:CAAYTNAGKSTF;TRB:CASSLQTNQPQHF;TRB:CARGLGETGLYYGYTF	1	0.00043592
patient_1	TRA:CACLTDKLIF;TRB:CASSPWGATEAFF	1	0.00043592
patient_1	TRA:CACSGAGSYQLTF;TRB:CSARGTSGFGNEQFF	1	0.00043592
patient_1	TRA:CADISNTGFQKLVF;TRA:CVVSANNNARLMF;TRB:CSVEGGTYGTDTQYF	1	0.00043592
patient_1	TRA:CADLNQGGKLIF;TRB:CASSPAGVRGEQYF	1	0.00043592
patient_1	TRA:CADLNTPLVF;TRA:CVTHTGGGNKLTF;TRB:CSARDHNGPHGDGYTF	1	0.00043592
patient_1	TRA:CADLNTPLVF;TRA:CVTHTGGGNKLTF;TRB:CSARDHNGPHGDGYTF;TRG:CATWDGTEGYSDWIKTF	1	0.00043592
patient_1	TRA:CADPGGGKLIF;TRB:CATSRASGSYEQYF	1	0.00043592
patient_1	TRA:CADQYNFNKFYF;TRB:CASRGRRGGGHEQYF	1	0.00043592
patient_1	TRA:CAEAGRRALTF;TRB:CASSFRGSTDTQYF	1	0.00043592
patient_1	TRA:CAEAIQTGANNLFF;TRB:CASSQEETAGSPLHF	1	0.00043592
patient_1	TRA:CAEGNAGNMLTF;TRB:CASSRTGYSNQPQHF;TRD:CDTLFTGGHTDKLIF	1	0.00043592
patient_1	TRA:CAEIGFGNVLHC;TRB:CASSPGGNQPQHF	1	0.00043592
patient_1	TRA:CAEIRWEVFLSNAGGTSYGKLTF;TRB:CAWSLPAGLFRMNTEAFF	1	0.00043592
patient_1	TRA:CAEISTGGGNKLTF;TRB:CAISSPGAEAFF	1	0.00043592
patient_1	TRA:CAEITRGSYIPTF;TRB:CASSSGAEYYEQYF	1	0.00043592
patient_1	TRA:CAEKGDTPLVF;TRB:CASSPDPYQPQHF	1	0.00043592
patient_1	TRA:CAEKGGSQGNLIF;TRB:CAILTTGGGGYTF	1	0.00043592
patient_1	TRA:CAEKPSNNARLMF;TRB:CASSSFGTGALEQYF	1	0.00043592
patient_1	TRA:CAEKRGPGGSYIPTF;TRB:CASSHGDRSGNTIYF	1	0.00043592
patient_1	TRA:CAEKRSSASKIIF;TRB:CSARFGGLLATNEKLFF	1	0.00043592
patient_1	TRA:CAEKYAGNMLTF;TRB:CASSPENTDTQYF	1	0.00043592
patient_1	TRA:CAENDTGGYQKVTF;TRB:CATGGEATEAFF;TRB:CASSPDRSSYNSPLHF	1	0.00043592
patient_1	TRA:CAENIGNDYKLSF;TRB:CASSLGGAMGTEAFF	1	0.00043592
patient_1	TRA:CAENILGNKLVF;TRB:CASSPRQGLREPQHF	1	0.00043592
patient_1	TRA:CAENILTGGGNKLTF;TRB:CASSLENGGGHGYTF	1	0.00043592
patient_1	TRA:CAENIPKGGYQKVTF;TRB:CASSVGQAGDYEQYF	1	0.00043592
patient_1	TRA:CAENKAQGGKLIF;TRB:CSAVQGYRVWDTEAFF	1	0.00043592
patient_1	TRA:CAENKRTNAGKSTF;TRB:CASSQNVYVETQYF	1	0.00043592
patient_1	TRA:CAENMGDSWGKLQF;TRB:CASSRTGSETQYF	1	0.00043592
patient_1	TRA:CAENMGGGFKTIF;TRB:CAISESTPGTATNEKLFF	1	0.00043592
patient_1	TRA:CAENPPL;TRB:CSAVGTRLSETQYF	1	0.00043592
patient_1	TRA:CAENQKGTYKYIF;TRB:CASDRGYNQPQHF	1	0.00043592
patient_1	TRA:CAENRGRYGGSQGNLIF;TRB:CASRRTVNTEAFF	1	0.00043592
patient_1	TRA:CAENTGFQKLVF;TRB:CASSLLAGGNEQFF	1	0.00043592
patient_1	TRA:CAENTGYGGSQGNLIF;TRB:CAWSVGGSYNSPLHF	1	0.00043592
patient_1	TRA:CAENYSDYKLSF;TRA:CALAPGGYNKLIF;TRB:CASLGLAGGPQLTDTQYF	1	0.00043592
patient_1	TRA:CAEPDFNKFYF;TRB:CASSHKLAGAADTQYF	1	0.00043592
patient_1	TRA:CAEPIWGWELPTHF;TRA:CAVRDGQKLLF;TRB:CASSVTSGRTYEQYF	1	0.00043592
patient_1	TRA:CAEREAGNMLTF;TRA:CAVGRDSWGKLQF;TRB:CASSTYLYLAKNIQYF	1	0.00043592
patient_1	TRA:CAERGAGRRALTF;TRB:CASSLRWVIPGQLSNNYGYTF;TRB:CASSEPSGGAGNEQFF	1	0.00043592
patient_1	TRA:CAERGDNQGGKLIF;TRB:CASSPMAAYGYTF	1	0.00043592
patient_1	TRA:CAERGGGSQGNLIF;TRB:CSVEDLKTGGTDTQYF	1	0.00043592
patient_1	TRA:CAERNAGKSTF;TRB:CASSHRTGTNTGELFF	1	0.00043592
patient_1	TRA:CAERRYGGATNKLIF;TRB:CASSSGQTNTDTQYF	1	0.00043592
patient_1	TRA:CAERTTGNQFYF;TRB:CSVGGHLTYEQYF	1	0.00043592
patient_1	TRA:CAESDTNFNKFYF;TRA:CAASIGFGNVLHC;TRB:CASSQSPDTINEKLFF	1	0.00043592
patient_1	TRA:CAESEGGNDMRF;TRB:CASSPSGTSGTEQYF	1	0.00043592
patient_1	TRA:CAESFDDYKLSF;TRB:CSGGTGNEKLFF	1	0.00043592
patient_1	TRA:CAESFGGRGATNKLIF;TRA:CVVSDRGATNKLIF;TRB:CASSRGYEQYF	1	0.00043592
patient_1	TRA:CAESIGFGNVLHC;TRB:CASSFEANIRGGYTF	1	0.00043592
patient_1	TRA:CAESINPGRRALTF;TRB:CASSTRLEDTQYF	1	0.00043592
patient_1	TRA:CAESIRGTASKLTF;TRB:CSARDVMNTEAFF	1	0.00043592
patient_1	TRA:CAESIYTGGFKTIF;TRB:CASKPQVNTEAFF	1	0.00043592
patient_1	TRA:CAESKGNTPLVF;TRB:CSASGNQPQHF;TRB:CASSPQGVGELFF	1	0.00043592
patient_1	TRA:CAESQGAQKLVF;TRB:CSVEVPAGRGTDTQYF	1	0.00043592
patient_1	TRA:CAESRMDSSYKLIF;TRB:CASSPPTRSRDTQYF	1	0.00043592
patient_1	TRA:CAESTTGGSYIPTF;TRB:CATLSGTSFHNEQFF	1	0.00043592
patient_1	TRA:CAESVIGSYIPTF;TRB:CASSLGFQGGSNEKLFF	1	0.00043592
patient_1	TRA:CAESWRAGYALNF	1	0.00043592
patient_1	TRA:CAETANARLMF;TRB:CSAASGRAGYTDTQYF	1	0.00043592
patient_1	TRA:CAETIGVHSSNTGKLIF;TRB:CASSTTTAYWDTGELFF	1	0.00043592
patient_1	TRA:CAETKGSSYKLIF;TRB:CATSSGQGDNEQFF	1	0.00043592
patient_1	TRA:CAETLSGNTPLVF;TRB:CASSPVGSPSTDTQYF	1	0.00043592
patient_1	TRA:CAETRNNAGNMLTF;TRB:CASSLPGTVEAFF	1	0.00043592
patient_1	TRA:CAETVAGGTSYGKLTF;TRB:CATSEFWRVFNWTAEAFF	1	0.00043592
patient_1	TRA:CAETVYNAGNMLTF;TRB:CSAKLAKNIQYF	1	0.00043592
patient_1	TRA:CAFDNAGNMLTF	1	0.00043592
patient_1	TRA:CAFEVNNAGNMLTF;TRB:CASSLKGTGFF	1	0.00043592
patient_1	TRA:CAFGGYQKVTF;TRB:CASSLVQVRGYTF	1	0.00043592
patient_1	TRA:CAFIGADGLTF;TRB:CSVETRLGLPQGHEQYF	1	0.00043592
patient_1	TRA:CAFILMEYGNKLVF;TRB:CASHDFARGLAGGSTDTQYF	1	0.00043592
patient_1	TRA:CAFIRNNDMRF;TRB:CATLDRANTEAFF;TRB:CASSRDSQTTEAFF	1	0.00043592
patient_1	TRA:CAFITGGGNKLTF;TRB:CASSFPLVGLNNEQFF	1	0.00043592
patient_1	TRA:CAFLTDKLIF;TRB:CASSQGPGQSLSPLHF	1	0.00043592
patient_1	TRA:CAFLYNAGNMLTF	1	0.00043592
patient_1	TRA:CAFMKHGSSWNQFYF;TRB:CASSPVPSGNTIYF	1	0.00043592
patient_1	TRA:CAFMKHVVYSGGGADGLTF;TRB:CASSPPGQDPYGYTF;TRG:CAAWDYETTEYYKKLF	1	0.00043592
patient_1	TRA:CAFMKLINYQLIW;TRB:CASSPRGSNQPQHF	1	0.00043592
patient_1	TRA:CAFMKLNHYNQGGKLIF;TRB:CASSTQPYGYTF	1	0.00043592
patient_1	TRA:CAFMKLTLTQGGSEKLVF;TRB:CASSPKGVPDTQYF	1	0.00043592
patient_1	TRA:CAFMKLYTGANSKLTF;TRB:CASSYPGTSGRARDNEQFF	1	0.00043592
patient_1	TRA:CAFMKPWGAGGTSYGKLTF;TRB:CASSSRGQNSYEQYF	1	0.00043592
patient_1	TRA:CAFMKPWGAGGTSYGKLTF;TRB:CASTHRQSSYNEQFF;TRG:CAAWDSHTTGWFKIF	1	0.00043592
patient_1	TRA:CAFMKRAGGTSYGKLTF	1	0.00043592
patient_1	TRA:CAFMNHSGGSNYKLTF;TRB:CATRTGGGTEAFF	1	0.00043592
patient_1	TRA:CAFMNLGVGAGGTSYGKLTF;TRB:CSVAILGETQYF;TRB:CASSPPGGDEQYF	1	0.00043592
patient_1	TRA:CAFMNPMDSSYKLIF;TRB:CAVGRGIYSGANVLTF	1	0.00043592
patient_1	TRA:CAFMSPGGATNKLIF;TRB:CASSQDRLYTQYF	1	0.00043592
patient_1	TRA:CAFMSRTTSGTYKYIF;TRB:CASTDHGRDGREQYF;TRG:CAAWDYRNYKKLF	1	0.00043592
patient_1	TRA:CAFNNYGQNFVF;TRB:CASTTGGVLRPLHF	1	0.00043592
patient_1	TRA:CAFPENGGSQGNLIF;TRB:CASMGDAAPDTQYF	1	0.00043592
patient_1	TRA:CAFRDPNFGNEKLTF;TRB:CSVEIVNEKLFF	1	0.00043592
patient_1	TRA:CAFRGSGTYKYIF;TRB:CASSYDGGGYEQYF	1	0.00043592
patient_1	TRA:CAFRLLNTGANSKLTF;TRB:CATKEEGTEAFF	1	0.00043592
patient_1	TRA:CAFRSSGSARQLTF;TRB:CSASWQGYEQYF	1	0.00043592
patient_1	TRA:CAFRYLNKFYF	1	0.00043592
patient_1	TRA:CAFSGGYQKVTF;TRB:CASSLGQGGSYEQYF	1	0.00043592
patient_1	TRA:CAFSTSGTYKYIF;TRB:CASSIGGNEQYF	1	0.00043592
patient_1	TRA:CAFTALNNYGQNFVF;TRB:CASSYSEGAYYGYTF	1	0.00043592
patient_1	TRA:CAFTQGAQKLVF;TRB:CSARDVPVGTEAFF	1	0.00043592
patient_1	TRA:CAFTTDSWGKLQF;TRB:CASSLIMTAGF	1	0.00043592
patient_1	TRA:CAFYEIGQNFVF;TRB:CASSHGTGGSGGELFF	1	0.00043592
patient_1	TRA:CAGAAGDDKIIF;TRB:CASSLGTPNTYEQYF	1	0.00043592
patient_1	TRA:CAGADYGGATNKLIF;TRB:CSAWTGAYTEAFF	1	0.00043592
patient_1	TRA:CAGAFIPARLMF;TRB:CASSGSTGLSGNTIYF	1	0.00043592
patient_1	TRA:CAGAGGGYQKVTF;TRB:CASSFGDRGRQETQYF	1	0.00043592
patient_1	TRA:CAGAGGSNYKLTF;TRB:CASSIDLESPRRIYGYTF	1	0.00043592
patient_1	TRA:CAGALYTGTASKLTF;TRB:CASSLGHRAGADQPQHF	1	0.00043592
patient_1	TRA:CAGANNNDMRF;TRB:CASSGTGDAYEQYF	1	0.00043592
patient_1	TRA:CAGAPGTGGFKTIF;TRB:CASRGGRGVGEQFF	1	0.00043592
patient_1	TRA:CAGAQGGSEKLVF;TRB:CSVETRTNYGYTF	1	0.00043592
patient_1	TRA:CAGARAAGNKLTF;TRB:CSARYRQSYEQYF	1	0.00043592
patient_1	TRA:CAGARETSGSRLTF;TRB:CASGLVLFGLGRAHNEQFF	1	0.00043592
patient_1	TRA:CAGATGSARQLTF;TRB:CSASPAGVTYEQYF	1	0.00043592
patient_1	TRA:CAGAWGRNTGKLIF;TRB:CATSDLRDRGPSAQETQYF;TRB:CASSEGWQVDEKLFF	1	0.00043592
patient_1	TRA:CAGCDTSGTYKYIF;TRB:CASSLGGGETQYF	1	0.00043592
patient_1	TRA:CAGDAGNMLTF;TRA:CATDDSNYQLIW;TRB:CRDSTNEKLFF	1	0.00043592
patient_1	TRA:CAGDRLGGGADGLTF;TRB:CASSQGGLAEDNEQFF	1	0.00043592
patient_1	TRA:CAGDSEVMKTSYDKVIF	1	0.00043592
patient_1	TRA:CAGDSTSNTGKLIF;TRB:CASTPLGGFTEAFF	1	0.00043592
patient_1	TRA:CAGEDNNDMRF;TRA:CASWGRDDKIIF;TRB:CASSVSPNYGYTF	1	0.00043592
patient_1	TRA:CAGESRGSWGKLQF;TRB:CASSVVGGANVLTF;TRG:CAACSCYKKLF	1	0.00043592
patient_1	TRA:CAGFRTGTASKLTF;TRB:CASSMTGGAFF	1	0.00043592
patient_1	TRA:CAGGAGSARQLTF;TRB:CAIAGAGHTEAFF	1	0.00043592
patient_1	TRA:CAGGDSGGYQKVTF;TRB:CASSSPPDYGYTF	1	0.00043592
patient_1	TRA:CAGGFAGTYKYIF;TRA:CAGVNSGNTPLVF	1	0.00043592
patient_1	TRA:CAGGGDSNYQLIW;TRB:CASGELGRGAHNEQFF	1	0.00043592
patient_1	TRA:CAGGGGGADGLTF;TRB:CASSLAGSISLRTGELFF	1	0.00043592
patient_1	TRA:CAGGGSTLGRLYF;TRB:CASSIRGSTGVVNYGYTF	1	0.00043592
patient_1	TRA:CAGGLTGTASKLTF;TRB:CASSYDLNVFF	1	0.00043592
patient_1	TRA:CAGGNDMRF;TRB:CASSLEKDADTQYF	1	0.00043592
patient_1	TRA:CAGGSGGSYIPTF;TRB:CASSIQQAYGYTF	1	0.00043592
patient_1	TRA:CAGGSGSEKLVF;TRB:CASSSSGYGYTF	1	0.00043592
patient_1	TRA:CAGGSGTYKYIF;TRA:CVVNVDTGRRALTF;TRB:CASSLTGSRTDTQYF	1	0.00043592
patient_1	TRA:CAGHAGKSTF;TRB:CASTFGGTVSYEQYF	1	0.00043592
patient_1	TRA:CAGHANAGKSTF	1	0.00043592
patient_1	TRA:CAGHSSDGANSKLTF;TRB:CAWSVWRFLTDTQYF	1	0.00043592
patient_1	TRA:CAGLDDMRF;TRB:CASSYSGGNEQFF	1	0.00043592
patient_1	TRA:CAGLDSNYQLIW;TRB:CASSQEGLAGAITDTQYF	1	0.00043592
patient_1	TRA:CAGLDYNDMRF;TRB:CASSSERQGRETQYF	1	0.00043592
patient_1	TRA:CAGLGTTTDSWGKLQF	1	0.00043592
patient_1	TRA:CAGLSPGSGGSYIPTF;TRB:CASSRLDRADYEQYF	1	0.00043592
patient_1	TRA:CAGLSSNTGKLIF;TRB:CASTPGTGADNEQFF	1	0.00043592
patient_1	TRA:CAGMISRNNNARLMF;TRB:CASSQGFNYGYTF	1	0.00043592
patient_1	TRA:CAGNTGTASKLTF;TRB:CSVSTGGDSPLHF	1	0.00043592
patient_1	TRA:CAGPDSGTYKYIF;TRB:CASSLVPFATGGYTF	1	0.00043592
patient_1	TRA:CAGPETSGSRLTF;TRB:CASSRYRQVTYEQYF	1	0.00043592
patient_1	TRA:CAGPFSGTYKYIF;TRB:CASSLGGLAGDLHYNEQFF	1	0.00043592
patient_1	TRA:CAGPGRGSTLGRLYF;TRB:CASSRQLNYGYTF	1	0.00043592
patient_1	TRA:CAGPHTNAGKSTF;TRB:CASSFQSGNTIYF	1	0.00043592
patient_1	TRA:CAGPQGGGADGLTF;TRB:CASSFSRAPYEQYF	1	0.00043592
patient_1	TRA:CAGPRWAGNNRKLIW;TRB:CAISESGVANTGELFF	1	0.00043592
patient_1	TRA:CAGQGGGATNKLIF;TRB:CASSLDRTDEQFF	1	0.00043592
patient_1	TRA:CAGQGNAGGTSYGKLTF;TRB:CASSLEGNTEAFF	1	0.00043592
patient_1	TRA:CAGQLRGSTLGRLYF;TRB:CASSFMGRGNTEAFF	1	0.00043592
patient_1	TRA:CAGQRAGAQKLVF;TRB:CASTTPGTRPNEQFF	1	0.00043592
patient_1	TRA:CAGQRGTYKYIF;TRB:CASSPRGPYEQYF	1	0.00043592
patient_1	TRA:CAGQSSGGGADGLTF;TRB:CASSPRAFGNTIYF	1	0.00043592
patient_1	TRA:CAGRKSGGSYIPTF;TRB:CASSQAEERGGYTF	1	0.00043592
patient_1	TRA:CAGRKTGANNLFF;TRB:CASSITRGIGRETQYF	1	0.00043592
patient_1	TRA:CAGSHYGGSQGNLIF;TRB:CASRSLYGTSGLLDEQFF	1	0.00043592
patient_1	TRA:CAGTGNNRKLIW;TRB:CASSEAGANVLTF	1	0.00043592
patient_1	TRA:CAGTNNYGQNFVF;TRB:CASSLVLRRPSETQYF	1	0.00043592
patient_1	TRA:CAGTNRDDKIIF;TRB:CASSQVLGTSGSRQYF	1	0.00043592
patient_1	TRA:CAGTRDNYGQNFVF;TRB:CSADTGQLFTDTQYF	1	0.00043592
patient_1	TRA:CAGVGSSNTGKLIF;TRB:CASSLNGVRDTQYF	1	0.00043592
patient_1	TRA:CAGVRQGAQKLVF;TRB:CASSLLSMGNTEAFF	1	0.00043592
patient_1	TRA:CAGYNNNDMRF;TRB:CASSLSGGGADTQYF	1	0.00043592
patient_1	TRA:CAGYNQGGKLIF;TRB:CASSHGQGSYEQYF	1	0.00043592
patient_1	TRA:CAGYNSGGYQKVTF;TRB:CASRGTVDSYEQYF	1	0.00043592
patient_1	TRA:CAGYSWGKLQF;TRB:CASSTVRGGETQYF	1	0.00043592
patient_1	TRA:CAHDNYGQNFVF;TRB:CSARSSGRLTSYEQYF	1	0.00043592
patient_1	TRA:CAHLRGLDSGYALNF;TRB:CASSPGGANYGYTF	1	0.00043592
patient_1	TRA:CAHNDAGGTSYGKLTF;TRB:CSARGRLGAGGMYNEQFF	1	0.00043592
patient_1	TRA:CAHNTDKLIF;TRB:CASSEAKGRGIADTQYF	1	0.00043592
patient_1	TRA:CAHRDNRKLIW	1	0.00043592
patient_1	TRA:CAHSTGNQFYF;TRB:CASSMGRDSSYEQYF	1	0.00043592
patient_1	TRA:CAIDFGNEKLTF;TRB:CAWSVPLSPNIQYF	1	0.00043592
patient_1	TRA:CAIGVYSNSGYALNF;TRB:CAPQRRNTEAFF	1	0.00043592
patient_1	TRA:CAIPGGYQKVTF;TRB:CASSRGTGVDQPQHF	1	0.00043592
patient_1	TRA:CAIYYSSASKIIF;TRB:CASSLAGYRVGTDTQYF	1	0.00043592
patient_1	TRA:CAKNTGGFKTIF;TRB:CASSIATSGGTDTQYF	1	0.00043592
patient_1	TRA:CAKSRSYIPTF;TRB:CASSHPLNGQGEVTDTQYF	1	0.00043592
patient_1	TRA:CAKVTGGYNKLIF;TRB:CASSPEGASGYTF	1	0.00043592
patient_1	TRA:CALASNGNQFYF;TRB:CASSLRAPQETQYF	1	0.00043592
patient_1	TRA:CALATLSGAGSYQLTF;TRB:CASSYRDVTEAFF	1	0.00043592
patient_1	TRA:CALDEDSSASKIIF;TRB:CSAQKGGGGADTQYF	1	0.00043592
patient_1	TRA:CALDGITGGGNKLTF	1	0.00043592
patient_1	TRA:CALDKAAGNKLTF;TRB:CAWSVRASLPYEQYF	1	0.00043592
patient_1	TRA:CALDPSNTGKLIF;TRB:CASSEPKKFPVIGYTF	1	0.00043592
patient_1	TRA:CALDRYNQGGKLIF;TRB:CASKNRDRVLSEQYF	1	0.00043592
patient_1	TRA:CALFITPTSSSL;TRB:CASSVGGRAGQETQYF	1	0.00043592
patient_1	TRA:CALGGAGGTSYGKLTF;TRB:CASSYTDSANQPQHF	1	0.00043592
patient_1	TRA:CALGGGGFKTIF;TRB:CASSSSEKLFF	1	0.00043592
patient_1	TRA:CALGNAGGTSYGKLTF;TRB:CASSFGLGTEAFF	1	0.00043592
patient_1	TRA:CALGRDSNYQLIW;TRB:CASSLRAEAFF	1	0.00043592
patient_1	TRA:CALGRRRAGNKLTF;TRB:CASSEDGDGGHDEQYF	1	0.00043592
patient_1	TRA:CALHAGGTSYGKLTF;TRB:CASSSRPGSRSAFF	1	0.00043592
patient_1	TRA:CALIEGGSSNTGKLIF;TRB:CASSLGAVQETQYF	1	0.00043592
patient_1	TRA:CALIIFSSGSARQLTF;TRA:CAYLYHNNDMRF;TRB:CASSPGSSHGYTF	1	0.00043592
patient_1	TRA:CALILYQTGANNLFF;TRB:CSARDKAGYGYTF	1	0.00043592
patient_1	TRA:CALIPPVVIQGAQKLVF;TRB:CASSFGLGQGYEQYF	1	0.00043592
patient_1	TRA:CALIRNAGNMLTF;TRB:CASSLNMDTQYF	1	0.00043592
patient_1	TRA:CALISGGYNKLIF;TRB:CASSRTGGGQPQHF	1	0.00043592
patient_1	TRA:CALISGGYQKVTF;TRB:CASKTGVGFSPLHF	1	0.00043592
patient_1	TRA:CALITGTASKLTF;TRB:CASSRQANTEAFF	1	0.00043592
patient_1	TRA:CALKARGTSYDKVIF;TRB:CASSLRLHYEQYF	1	0.00043592
patient_1	TRA:CALKGGGNKLTF;TRB:CAWSVPSGGQETQYF	1	0.00043592
patient_1	TRA:CALKGKGDKIIF;TRB:CASSPQSRWELFF	1	0.00043592
patient_1	TRA:CALKSGGSYIPTF;TRB:CSATQGGGSGGANVLTF;TRB:CASIWGRIWETQYF	1	0.00043592
patient_1	TRA:CALLAGGTSYGKLTF;TRB:CASSFQGPGANVLTF	1	0.00043592
patient_1	TRA:CALLDNAGKSTF;TRB:CASSLLPGLGELFF	1	0.00043592
patient_1	TRA:CALLDSNYQLIW;TRB:CSARGLRDTEAFF	1	0.00043592
patient_1	TRA:CALLGTYKYIF;TRB:CASSLETGGRAEAFF	1	0.00043592
patient_1	TRA:CALLNDYKLSF;TRB:CASSYLIGVDYGYTF	1	0.00043592
patient_1	TRA:CALLNTDKLIF	1	0.00043592
patient_1	TRA:CALLRYQKVTF;TRB:CASSPRTGTRAADTQYF	1	0.00043592
patient_1	TRA:CALMALTGGGNKLTF;TRB:CASSDHPETFYNEQFF	1	0.00043592
patient_1	TRA:CALMGRDTGRRALTF;TRB:CASSEAQGAFNQPQHF;TRD:CALGEIGPWGLGDMNTDKLIF	1	0.00043592
patient_1	TRA:CALMNAGGTSYGKLTF;TRB:CASSHRTSGGDNEQFF	1	0.00043592
patient_1	TRA:CALMNNNARLMF;TRB:CASSAGTGGLNTEAFF	1	0.00043592
patient_1	TRA:CALNGYQKVTF;TRB:CSARDGGTSPDTQYF	1	0.00043592
patient_1	TRA:CALNNFNKFYF;TRB:CSASSESLYGYTF	1	0.00043592
patient_1	TRA:CALNNNAGNMLTF;TRB:CASTRTGDNSPLHF	1	0.00043592
patient_1	TRA:CALPESQKLLF;TRB:CASSYMGKDTEAFF	1	0.00043592
patient_1	TRA:CALPSGGSYIPTF;TRB:CASSDSAGFQETQYF	1	0.00043592
patient_1	TRA:CALQGGSEKLVF;TRB:CASSLGEWHLNTEAFF	1	0.00043592
patient_1	TRA:CALRAGAAGNKLTF;TRB:CASRGGELNTEAFF	1	0.00043592
patient_1	TRA:CALRAVSGTYKYIF;TRB:CASSPLSNQPQHF	1	0.00043592
patient_1	TRA:CALRDTGRRALTF;TRB:CSASGGRGSEQFF	1	0.00043592
patient_1	TRA:CALRDYSKLTF	1	0.00043592
patient_1	TRA:CALREGGFKTIF;TRB:CASSSETGHEQYF	1	0.00043592
patient_1	TRA:CALRFGSSNTGKLIF;TRB:CASSPNRGEGWGPPTYEQYF	1	0.00043592
patient_1	TRA:CALRGGGSYIPTF;TRB:CASSQTGGGTEAFF	1	0.00043592
patient_1	TRA:CALRGGKLIF;TRB:CASSWGGSSGRNEQFF	1	0.00043592
patient_1	TRA:CALRGIIQGAQKLVF;TRB:CASIRSGGARVLTF	1	0.00043592
patient_1	TRA:CALRNFGNEKLTF;TRB:CATSRDKWASGSHSLGNEQFF	1	0.00043592
patient_1	TRA:CALRRRGSQGNLIF;TRB:CASSGDSEGYTF	1	0.00043592
patient_1	TRA:CALRRSNAGNMLTF;TRB:CASSPGQGVGYGYTF;TRG:CAPSFKLF	1	0.00043592
patient_1	TRA:CALRSGAGGTSYGKLTF;TRB:CASSRGVGDTQYF	1	0.00043592
patient_1	TRA:CALRSIADKLIF;TRB:CSARAGGGGNTIYF	1	0.00043592
patient_1	TRA:CALRTDKLIF;TRB:CASSLAGSWGDTGELFF	1	0.00043592
patient_1	TRA:CALRVIQGAQKLVF;TRB:CSARDLTGVYGYTF	1	0.00043592
patient_1	TRA:CALRVSGNTPLVF;TRB:CASSIGAFSGNTIYF	1	0.00043592
patient_1	TRA:CALSAHSGNTPLVF;TRB:CSARGPKETQYF	1	0.00043592
patient_1	TRA:CALSALGEKLTF	1	0.00043592
patient_1	TRA:CALSAPPSGYSTLTF;TRB:CASSINGGASYEQYF	1	0.00043592
patient_1	TRA:CALSARNDYKLSF;TRB:CSAARSGTALRNGYTF	1	0.00043592
patient_1	TRA:CALSATGGFKTIF;TRB:CASSLESGVDQYF	1	0.00043592
patient_1	TRA:CALSDESNYQLIW;TRB:CASSWSGGADTQYF	1	0.00043592
patient_1	TRA:CALSDGGFNKFYF;TRB:CSASSGGSYNEQFF	1	0.00043592
patient_1	TRA:CALSDGLHGQNFVF;TRB:CASSVGPPTTNSEQFF	1	0.00043592
patient_1	TRA:CALSDGLSSGNTPLVF;TRB:CASSRLAGIGTGELFF	1	0.00043592
patient_1	TRA:CALSDGSSLSGSARQLTF;TRB:CASSPLTSGSDTQYF	1	0.00043592
patient_1	TRA:CALSDLDTGRRALTF;TRB:CASSPPRGEESEQYF	1	0.00043592
patient_1	TRA:CALSDLTSGTYKYIF	1	0.00043592
patient_1	TRA:CALSDNSGGYQKVTF	1	0.00043592
patient_1	TRA:CALSDPSNTGKLIF;TRB:CASSLQGSVTGELFF	1	0.00043592
patient_1	TRA:CALSDPTGNQFYF;TRB:CASSISGPGTEDGSYNEQFF	1	0.00043592
patient_1	TRA:CALSDQGTNAGKSTF;TRB:CASSQELPEETQYF	1	0.00043592
patient_1	TRA:CALSDRGGGATNKLIF	1	0.00043592
patient_1	TRA:CALSDRSGGFKTIF;TRB:CASSPGGTSGYNEQFF	1	0.00043592
patient_1	TRA:CALSDRTSYDKVIF;TRB:CSARDWGQVVPDTQYF	1	0.00043592
patient_1	TRA:CALSEAGFGNVLHC;TRB:CASSQVPGLAGGIYEQYF	1	0.00043592
patient_1	TRA:CALSEAGGQKLLF;TRB:CASGLLTRDRVNEKLFF	1	0.00043592
patient_1	TRA:CALSEAIWGRDDKIIF;TRB:CSARPRQGVAETEAFF	1	0.00043592
patient_1	TRA:CALSEAKNTGNQFYF;TRB:CASRGGFYEKLFF	1	0.00043592
patient_1	TRA:CALSEALDVKAAGNKLTF;TRB:CASSLRGPNSPLHF	1	0.00043592
patient_1	TRA:CALSEALWSGGGADGLTF;TRB:CASRKGPLNEQFF	1	0.00043592
patient_1	TRA:CALSEANAGGTSYGKLTF;TRB:CASSLKEEGVSVADTQYF	1	0.00043592
patient_1	TRA:CALSEARVWDTDKLIF;TRB:CASSVAETGPYEQYF	1	0.00043592
patient_1	TRA:CALSEATSGTYKYIF;TRB:CASSPRIWGEAFF	1	0.00043592
patient_1	TRA:CALSEAWTGFQKLVF;TRB:CASSLYSLGTGDNQPQHF	1	0.00043592
patient_1	TRA:CALSEAYKLSF;TRB:CASSQAGYNEQFF	1	0.00043592
patient_1	TRA:CALSEDGATNKLIF;TRB:CASSLVQGPYEQYF	1	0.00043592
patient_1	TRA:CALSEDNARLMF	1	0.00043592
patient_1	TRA:CALSEDSNYKLTF;TRB:CASSFQGEKVDEQFF	1	0.00043592
patient_1	TRA:CALSEESTGGFKTIF;TRB:CASSLTETSGDTQYF;TRD:CDTITGGYAIKYTDKLIF	1	0.00043592
patient_1	TRA:CALSEESTGGFKTIF;TRD:CDTITGGYAIKYTDKLIF;TRG:CALWEVGELGKKIKVF	1	0.00043592
patient_1	TRA:CALSEETGANNLFF;TRB:CASSPPPRPQETQYF	1	0.00043592
patient_1	TRA:CALSEGFQKLVF;TRB:CASSLDGIGELFF	1	0.00043592
patient_1	TRA:CALSEGGSTLGRLYF;TRB:CASSLAGGPLVEQFF	1	0.00043592
patient_1	TRA:CALSEGYSTLTF;TRB:CASSIERGTEAFF	1	0.00043592
patient_1	TRA:CALSEIQGAQKLVF;TRB:CSARQGLSTEAFF	1	0.00043592
patient_1	TRA:CALSEPYSGNTPLVF;TRB:CASTRTAGGEDTQYF	1	0.00043592
patient_1	TRA:CALSGDTGGFKTIF;TRB:CASSIEYEDTLLSYEQYF	1	0.00043592
patient_1	TRA:CALSGFHYGGSQGNLIF;TRB:CASSLGGGSTDTQYF	1	0.00043592
patient_1	TRA:CALSGHNQGGKLIF	1	0.00043592
patient_1	TRA:CALSGIMDSNYQLIW;TRB:CASSQIQGPGELFF	1	0.00043592
patient_1	TRA:CALSGLGSSNTGKLIF;TRB:CASSISGANTEAFF	1	0.00043592
patient_1	TRA:CALSGSARQLTF;TRB:CASSRSAYGYTF	1	0.00043592
patient_1	TRA:CALSGSSNYQLIW;TRB:CASSPTAGGVQETQYF	1	0.00043592
patient_1	TRA:CALSGYSGNTPLVF;TRB:CASRKQPQHF;TRB:CASSSAGKIYNEQFF	1	0.00043592
patient_1	TRA:CALSHPGNMLTF;TRB:CASNPGGTGAYEQYF	1	0.00043592
patient_1	TRA:CALSHPQGAQKLVF;TRB:CASRPTPGLAGDTQYF	1	0.00043592
patient_1	TRA:CALSHRYYGGSQGNLIF;TRB:CASRPGPKGEKLFF	1	0.00043592
patient_1	TRA:CALSHSDSWGKLQF;TRB:CASSARTGAEPQHF	1	0.00043592
patient_1	TRA:CALSLEDSGSRLTF;TRB:CASSLPIGLGETQYF	1	0.00043592
patient_1	TRA:CALSLNNNARLMF;TRB:CASSYAGLAGSSYNEQFF	1	0.00043592
patient_1	TRA:CALSLNTNAGKSTF;TRB:CASSSLRAEGGTGELFF	1	0.00043592
patient_1	TRA:CALSNDYKLSF;TRB:CASSQSTYGGVYTGELFF	1	0.00043592
patient_1	TRA:CALSNSNSGYALNF;TRB:CASSWGRGDEAFF	1	0.00043592
patient_1	TRA:CALSPGGSYIPTF;TRB:CASSEAGLAGYF	1	0.00043592
patient_1	TRA:CALSPVKGAQKLVF;TRB:CASSRLAGGITDTQYF	1	0.00043592
patient_1	TRA:CALSQNTDKLIF;TRB:CASSLLDSSTDTQYF	1	0.00043592
patient_1	TRA:CALSRPNFGNEKLTF;TRB:CASSPAGVEAQHF	1	0.00043592
patient_1	TRA:CALSSFGNEKLTF;TRB:CATSRVPPGTGVEQYF	1	0.00043592
patient_1	TRA:CALSSGI;TRB:CSARRLTSGSSYEQYF	1	0.00043592
patient_1	TRA:CALSSITTSGTYKYIF;TRB:CASSLVGSYEQYF	1	0.00043592
patient_1	TRA:CALSSNNNARLMF;TRB:CASAPTLVPIKRGTQYF	1	0.00043592
patient_1	TRA:CALSSSASKIIF;TRB:CASSLMGLATHNEQFF	1	0.00043592
patient_1	TRA:CALSTYNTDKLIF;TRB:CSVGDFPYNEQFF	1	0.00043592
patient_1	TRA:CALSVENTDKLIF;TRB:CASSFYRGQGELFF	1	0.00043592
patient_1	TRA:CALSYGDKLIF;TRB:CASTAHSVLNEQFF	1	0.00043592
patient_1	TRA:CALSYHYNTDKLIF;TRB:CASSLGGGETQYF	1	0.00043592
patient_1	TRA:CALTEGGYSSASKIIF;TRA:CAVRDGLGGGYQKVTF;TRB:CASSSSAGSTGGYTF;TRB:CASSYLGMGYTF	1	0.00043592
patient_1	TRA:CALTGTASKLTF;TRB:CAWSPPQGEAFSNQPQHF	1	0.00043592
patient_1	TRA:CALTPSYGNNRLAF;TRB:CASSEGGPIGFAEAFF	1	0.00043592
patient_1	TRA:CALTSAGSSNTGKLIF;TRB:CASRFRWGTDTQYF	1	0.00043592
patient_1	TRA:CALTYSSASKIIF;TRB:CASSQVGVSPLHF	1	0.00043592
patient_1	TRA:CALVALNTGNQFYF;TRB:CASSPPGGGVNEQFF	1	0.00043592
patient_1	TRA:CALVKNSGNTPLVF;TRB:CAWSVDWGDEKLFF	1	0.00043592
patient_1	TRA:CALVTGGFKTIF;TRB:CASSRRGRNYGYTF	1	0.00043592
patient_1	TRA:CALWTGGFKTIF;TRB:CASSEFRQGYGYTF	1	0.00043592
patient_1	TRA:CALYGARLMF;TRA:CVVSPMNRDDKIIF;TRB:CASGKPNRGAYNEQFF;TRG:CAAWGLGAGWFKIF	1	0.00043592
patient_1	TRA:CALYHRAAGNKLTF;TRB:CASSLEGRSGYTF	1	0.00043592
patient_1	TRA:CALYHTGNQFYF;TRB:CASSQEPVRGTQYF	1	0.00043592
patient_1	TRA:CALYNFNKFYF;TRB:CASSLTRGLTDTQYF	1	0.00043592
patient_1	TRA:CAMAI;TRB:CSASDGGGQETQYF	1	0.00043592
patient_1	TRA:CAMDTGRRALTF;TRB:CASSQGSTGTSYSPLHF	1	0.00043592
patient_1	TRA:CAMGEYGNKLVF;TRB:CASSSLAGISTDTQYF	1	0.00043592
patient_1	TRA:CAMGGYQKVTF;TRB:CASSQVGAGSDYGYTF	1	0.00043592
patient_1	TRA:CAMIGGTSYGKLTF;TRB:CASSLQGHLRDEQYF	1	0.00043592
patient_1	TRA:CAMIKGSTLGRLYF;TRB:CASSEGTGYYEQYF	1	0.00043592
patient_1	TRA:CAMILRLGNQFYF;TRB:CASGVTQSYEQYF	1	0.00043592
patient_1	TRA:CAMKSSSGSARQLTF;TRB:CASAQILTIAGGGNEQFF	1	0.00043592
patient_1	TRA:CAMKSWGGKLIF;TRB:CSARDFHGGSYEQYF	1	0.00043592
patient_1	TRA:CAMKTGANNLFF;TRA:CAYRTISGGGADGLTF;TRB:CASSEGGRGTDTQYF	1	0.00043592
patient_1	TRA:CAMPRAGTYKYIF;TRB:CASIPKGFLNTIYF	1	0.00043592
patient_1	TRA:CAMRAWVTGGGNKLTF;TRA:CVVDATGKLIF;TRB:CSARSGAPVSYTF	1	0.00043592
patient_1	TRA:CAMRDDYSGAGSYQLTF;TRB:CSARSAGANYGYTF;TRB:CASLPCHEAFF	1	0.00043592
patient_1	TRA:CAMREATNFNKFYF;TRB:CASCGTGLYQPQHF	1	0.00043592
patient_1	TRA:CAMREERGAQKLVF;TRB:CSARDRGSENTGELFF	1	0.00043592
patient_1	TRA:CAMREGAGGTSYGKLTF;TRB:CSAVTSHEQFF	1	0.00043592
patient_1	TRA:CAMREGAGSARQLTF;TRB:CASRRQANQPQHF	1	0.00043592
patient_1	TRA:CAMREGAGSARQLTF;TRB:CAWSSRTLATNEKLFF	1	0.00043592
patient_1	TRA:CAMREGAHAGGTSYGKLTF;TRB:CASSLTGFVDYGYTF	1	0.00043592
patient_1	TRA:CAMREGGIYNQGGKLIF;TRB:CAIRVEAGGNGYTF	1	0.00043592
patient_1	TRA:CAMREGLEPGNQFYF;TRB:CSAREGTSSYEQYF	1	0.00043592
patient_1	TRA:CAMREGPSSASKIIF;TRB:CASSDGNQPQHF	1	0.00043592
patient_1	TRA:CAMREGQGARLMF;TRB:CASSVRQGVNSPLHF	1	0.00043592
patient_1	TRA:CAMREGREDSSYKLIF;TRB:CASNGASGGYTF	1	0.00043592
patient_1	TRA:CAMREGRGNTPLVF;TRB:CSASSGGAAKNIQYF	1	0.00043592
patient_1	TRA:CAMREGRQGGTSYGKLTF;TRB:CASATIHTWLAGSEFNYEQYF	1	0.00043592
patient_1	TRA:CAMREGRTGGFKTIF;TRB:CASSLQGAGYEQYF	1	0.00043592
patient_1	TRA:CAMREGSLFSGGYNKLIF;TRB:CASSQPGRRRGGYEQYF	1	0.00043592
patient_1	TRA:CAMREGWNYGQNFVF;TRB:CATQELQETQYF	1	0.00043592
patient_1	TRA:CAMRELPGNYGQNFVF;TRB:CASSLELAEEAGNTIYF	1	0.00043592
patient_1	TRA:CAMRERSSGSARQLTF;TRB:CSARTHPGTTYNEQFF	1	0.00043592
patient_1	TRA:CAMREWGGSARQLTF;TRB:CASSQVSGAGNTIYF	1	0.00043592
patient_1	TRA:CAMRGARSPQLTF;TRB:CASSSGRGNEQFF	1	0.00043592
patient_1	TRA:CAMRGGSNYKLTF;TRB:CSPTRASTDTQYF	1	0.00043592
patient_1	TRA:CAMRGHSGAGSYQLTF;TRB:CASSPAGMNTEAFF	1	0.00043592
patient_1	TRA:CAMRGYSSASKIIF;TRB:CASRNGTPIFGSSYNEQFF	1	0.00043592
patient_1	TRA:CAMRKNTGGFKTIF;TRB:CASSTFEGSTEAFF	1	0.00043592
patient_1	TRA:CAMRSSNTGKLIF;TRB:CASSFGYGYTF	1	0.00043592
patient_1	TRA:CAMRTKNQGGKLIF;TRB:CSAREWMAISNYGYTF	1	0.00043592
patient_1	TRA:CAMSARGNTPLVF;TRB:CASSPGDSLGEQYF	1	0.00043592
patient_1	TRA:CAMSARNTNAGKSTF;TRB:CASSGGTSNSPLHF	1	0.00043592
patient_1	TRA:CAMSARVQGAQKLVF;TRB:CASSFGPSRSEAFF;TRB:CASSSLSRRAQFF	1	0.00043592
patient_1	TRA:CAMSASGGSNYKLTF;TRB:CATSRDRDRSYEQYF;TRB:CAINTYHSRALHYGYTF	1	0.00043592
patient_1	TRA:CAMSAWDNYGQNFVF;TRB:CASSLWGGEAFF	1	0.00043592
patient_1	TRA:CAMSEGRGAGAGSYQLTF;TRB:CASSYDFVETQYF	1	0.00043592
patient_1	TRA:CAMSETGFQKLVF;TRB:CASSLSGGWNSPLHF	1	0.00043592
patient_1	TRA:CAMSFYGQNFVF;TRB:CASSLEGRGREAKNIQYF	1	0.00043592
patient_1	TRA:CAMSGGNRDDKIIF;TRB:CASSERRGRTEAFF	1	0.00043592
patient_1	TRA:CAMSLTSGTYKYIF;TRB:CASGLLQGREQFF	1	0.00043592
patient_1	TRA:CAMSSYNTDKLIF;TRB:CASSTPGTGWFF	1	0.00043592
patient_1	TRA:CAMSTDAGKSTF	1	0.00043592
patient_1	TRA:CAMSYFGNEKLTF;TRB:CASSDEGGNSPLHF	1	0.00043592
patient_1	TRA:CAMTAYSGAGSYQLTF;TRB:CSVAGNYGYTF	1	0.00043592
patient_1	TRA:CAMTGNQFYF;TRB:CASSLGGTTQYF	1	0.00043592
patient_1	TRA:CAMTSDRGSTLGRLYF;TRB:CASSQGRGMNNEQFF	1	0.00043592
patient_1	TRA:CANVAGNNRKLIW;TRB:CASSHPARVGGAGELFF	1	0.00043592
patient_1	TRA:CAPDTGRRALTF;TRB:CASSFAGEGLHADTQYF	1	0.00043592
patient_1	TRA:CAPEEDTGRRALTF;TRB:CASSLIWASNQPQHF	1	0.00043592
patient_1	TRA:CAPGGSGGYQKVTF;TRB:CASSLGGVSEKLFF	1	0.00043592
patient_1	TRA:CAPGRRASNTGKLIF;TRB:CASSPVPGQGSYGYTF	1	0.00043592
patient_1	TRA:CAPHNTDKLIF;TRB:CASSIEAHASYEQYF	1	0.00043592
patient_1	TRA:CAPHTGTASKLTF;TRB:CASSPGTGAEAFF	1	0.00043592
patient_1	TRA:CAPIKAAGNKLTF;TRB:CASSSLRGGDNEQFF	1	0.00043592
patient_1	TRA:CAPKGISDGQKLLF;TRB:CSARDTRDPKETQYF	1	0.00043592
patient_1	TRA:CAPLSGTYKYIF;TRB:CASSAPYRMIEAFF	1	0.00043592
patient_1	TRA:CAPLTHRTQETSGSRLTF;TRB:CASSAWTGRGTGELFF	1	0.00043592
patient_1	TRA:CAPLTYGGSQGNLIF;TRA:CAVKAAGYALNF;TRB:CASSLGAGWSQETQYF	1	0.00043592
patient_1	TRA:CAPPRDSGAGSYQLTF;TRB:CASSLSKGLFLANYGYTF	1	0.00043592
patient_1	TRA:CAPPRGGSYIPTF;TRB:CAIRTGETEAFF	1	0.00043592
patient_1	TRA:CAPREGSASKIIF;TRB:CASSPSGTSTDTQYF	1	0.00043592
patient_1	TRA:CAPRSGGSNYKLTF;TRB:CASSEMRGPGYTF	1	0.00043592
patient_1	TRA:CAPRTPPRSGYALNF;TRB:CAISDSLRSVGGNTEAFF	1	0.00043592
patient_1	TRA:CAPRVDNFNKFYF;TRB:CASSIAQGGNTEAFF	1	0.00043592
patient_1	TRA:CAPSGGYQKVTF;TRB:CSATRGGGTEAFF	1	0.00043592
patient_1	TRA:CAPSYNTDKLIF;TRB:CASSPPRGDYGYTF	1	0.00043592
patient_1	TRA:CAPYYGGSQGNLIF;TRB:CAWGQGSTEKLFF	1	0.00043592
patient_1	TRA:CAQEYGNKLVF;TRB:CASKGGLADYEQYF	1	0.00043592
patient_1	TRA:CAQYGGATNKLIF;TRB:CAWSLFSGGKTDTQYF	1	0.00043592
patient_1	TRA:CARGGGYNKLIF;TRB:CASSSESWTGAFPRVNTEAFF	1	0.00043592
patient_1	TRA:CARGHNQGGKLIF;TRB:CASRPGTSEQETQYF	1	0.00043592
patient_1	TRA:CARNTGNQFYF;TRB:CASSLPLGTQYF	1	0.00043592
patient_1	TRA:CARSSSTDSWGKLQF;TRB:CASSHRRGTNTEAFF;TRG:CATWDGDKKLF	1	0.00043592
patient_1	TRA:CARYNFNKFYF;TRB:CSARRGAENTEAFF	1	0.00043592
patient_1	TRA:CASDNYGQNFVF;TRB:CSACCSGGGETQYF	1	0.00043592
patient_1	TRA:CASGGYQKVTF;TRB:CSASRGKEETQYF	1	0.00043592
patient_1	TRA:CASKRGAAGNKLTF;TRB:CASSVDWGDQPQHF	1	0.00043592
patient_1	TRA:CASLNRDDKIIF;TRB:CASSPRQALAKNIQYF	1	0.00043592
patient_1	TRA:CASMDSNYQLIW;TRB:CASSQDGQSGANVLTF	1	0.00043592
patient_1	TRA:CASPYSSASKIIF;TRB:CASSIGLVRNTEAFF	1	0.00043592
patient_1	TRA:CASRDQTGANNLFF;TRB:CAWVQGGTYNSPLHF	1	0.00043592
patient_1	TRA:CASTMDSNYQLIW;TRB:CASSQRANTEAFF	1	0.00043592
patient_1	TRA:CASYGGSQGNLIF;TRB:CATSRGRVFYGYTF	1	0.00043592
patient_1	TRA:CASYNFNKFYF;TRB:CASTRGTEAFF	1	0.00043592
patient_1	TRA:CASYTGRRALTF;TRB:CASSAGEGANQPQHF	1	0.00043592
patient_1	TRA:CATAANTGTASKLTF;TRB:CASSPDTKTGYTF	1	0.00043592
patient_1	TRA:CATAGGLNF;TRB:CASSPSLPYEQYF;TRB:CASSYLQETQYF	1	0.00043592
patient_1	TRA:CATALAPDSNYQLIW;TRB:CASSSLLPSGASYEQYF	1	0.00043592
patient_1	TRA:CATALNQAGTALIF;TRB:CASRNRVGFSDTQYF	1	0.00043592
patient_1	TRA:CATAPSRGRDDKIIF;TRB:CASSIGTSGYNEQFF	1	0.00043592
patient_1	TRA:CATASSFSGGGADGLTF;TRB:CASSFSSGRTDTQYF	1	0.00043592
patient_1	TRA:CATAVFTGGGNKLTF;TRB:CAWSPTGNEQFF	1	0.00043592
patient_1	TRA:CATAVMDSSYKLIF;TRB:CASMVNYGYTF	1	0.00043592
patient_1	TRA:CATAVNQAGTALIF;TRB:CASSSGTVRSNYGYTF	1	0.00043592
patient_1	TRA:CATAYNTDKLIF;TRB:CASSPGWGELDTQYF	1	0.00043592
patient_1	TRA:CATDADDSWGKLQF;TRB:CASSLAQGLDGYTF	1	0.00043592
patient_1	TRA:CATDAGGNTPLVF	1	0.00043592
patient_1	TRA:CATDAGGQKLVF;TRB:CSASSFPDRGGRETQYF;TRB:CASSSSRDRGGYTF	1	0.00043592
patient_1	TRA:CATDARNTPLVF	1	0.00043592
patient_1	TRA:CATDARQAGTALIF;TRB:CASARTGSMHEQFF	1	0.00043592
patient_1	TRA:CATDASGANNLFF;TRB:CASSPVTSPGPEQYF	1	0.00043592
patient_1	TRA:CATDASTNAGKSTF;TRB:CASSVMGQGAEAFF	1	0.00043592
patient_1	TRA:CATDGGNYQLIW;TRB:CATSRVVQGSGETQYF	1	0.00043592
patient_1	TRA:CATDGMGSNYKLTF;TRB:CASSILAGGETQYF	1	0.00043592
patient_1	TRA:CATDHPSGNTPLVF	1	0.00043592
patient_1	TRA:CATDLISSGSARQLTF;TRB:CASRPPLRTGNTIYF	1	0.00043592
patient_1	TRA:CATDLLIKAAGNKLTF;TRB:CASRPGNGEKLFF	1	0.00043592
patient_1	TRA:CATDPRIPHTGGGNKLTF;TRA:CAYADSYGGATNKLIF;TRB:CASSFTSGSYNEQFF	1	0.00043592
patient_1	TRA:CATDRREDMRF;TRB:CASSLLKSGGAGPETQYF;TRG:CATWDRPVYYKKLF	1	0.00043592
patient_1	TRA:CATDSNRDDKIIF;TRB:CSARPGPQETQYF	1	0.00043592
patient_1	TRA:CATERQGSNYKLTF;TRB:CASLGLAGGRSTDTQYF	1	0.00043592
patient_1	TRA:CATGAGGTDKLIF;TRB:CASSHTSGRSWNEQFF	1	0.00043592
patient_1	TRA:CATGGGNSGNTPLVF;TRA:CVVTNYNFNKFYF;TRB:CSARDQGRGQNGYTF	1	0.00043592
patient_1	TRA:CATGGNFNKFYF;TRB:CASSLRQGGVGYTF	1	0.00043592
patient_1	TRA:CATGRGGAQKLVF;TRB:CSAMGLAGGGYQETQYF	1	0.00043592
patient_1	TRA:CATGTSSNTGKLIF;TRB:CASSLGYRADYGYTF	1	0.00043592
patient_1	TRA:CATGVNYGGATNKLIF;TRB:CASRRGQESTDTQYF	1	0.00043592
patient_1	TRA:CATIRGDSNYQLIW;TRB:CASGGSSNSPLHF	1	0.00043592
patient_1	TRA:CATKNSGAGSYQLTF;TRB:CASSTDSSVGRVQYF	1	0.00043592
patient_1	TRA:CATKYASGTYKYIF;TRB:CASSLTASTDTQYF	1	0.00043592
patient_1	TRA:CATLGKAAGNKLTF;TRA:CAVRLTGFQKLVF;TRB:CASSQGTDSNQPQHF	1	0.00043592
patient_1	TRA:CATLPTDSWGKLQF;TRB:CASSPPLAGGYNEQFF	1	0.00043592
patient_1	TRA:CATNNQGGKLIF;TRB:CASSPNRGTDTQYF	1	0.00043592
patient_1	TRA:CATNSGNTPLVF;TRB:CASTLQGAERGYTF	1	0.00043592
patient_1	TRA:CATPDGQKLLF;TRB:CASSQEAGRGIGELFF	1	0.00043592
patient_1	TRA:CATPNNAGNMLTF;TRB:CASSLDPRLTGYTF;TRG:CATWEPNYYKKLF	1	0.00043592
patient_1	TRA:CATPNYGGSQGNLIF;TRA:CALRSNYQLIW;TRB:CAWSWGPLNEKLFF	1	0.00043592
patient_1	TRA:CATPPYNTDKLIF;TRB:CAWSENSPLHF	1	0.00043592
patient_1	TRA:CATQNSGGSNYKLTF;TRB:CASKRGGGETQYF	1	0.00043592
patient_1	TRA:CATRLEGYNKLIF;TRB:CASSYRSAQETQYF	1	0.00043592
patient_1	TRA:CATSNNAGNMLTF;TRB:CASSPLLNTEAFF	1	0.00043592
patient_1	TRA:CATSYNAGNNRKLIW;TRB:CASSAGTGSGANVLTF	1	0.00043592
patient_1	TRA:CATVAFDTGGFKTIF;TRB:CACRREGHEQFF	1	0.00043592
patient_1	TRA:CATVEGASGTYKYIF	1	0.00043592
patient_1	TRA:CATVLGGSEKLVF;TRB:CASSLIGGSYEQYF	1	0.00043592
patient_1	TRA:CATVPDNYGQNFVF;TRB:CASSIISGGWTEAFF	1	0.00043592
patient_1	TRA:CATVPRNNNARLMF;TRB:CASSYKGAYQPQHF	1	0.00043592
patient_1	TRA:CATVRPTGGFKTIF;TRB:CASSTLSIVDLGANTEAFF	1	0.00043592
patient_1	TRA:CATVSDYKLSF;TRB:CASTRESPNTEAFF	1	0.00043592
patient_1	TRA:CAVAAGDYKLSF;TRB:CATQDPTRGDTEAFF	1	0.00043592
patient_1	TRA:CAVAANNARLMF;TRB:CASRRISGTRAKNIQYF	1	0.00043592
patient_1	TRA:CAVAGSSNTGKLIF;TRB:CASSYKKGGRGDSYEQYF	1	0.00043592
patient_1	TRA:CAVAPGANAGNMLTF;TRG:CAAWDYYKKLF	1	0.00043592
patient_1	TRA:CAVARQAGTALIF;TRB:CASGLDLNSYEQYF	1	0.00043592
patient_1	TRA:CAVASGTYKYIF;TRB:CASSLGGAYEQYF	1	0.00043592
patient_1	TRA:CAVASNRDDKIIF;TRB:CASRGPGDTQYF	1	0.00043592
patient_1	TRA:CAVASNTGKLIF;TRB:CAWRTGYYEQYF	1	0.00043592
patient_1	TRA:CAVATLNSGNTPLVF;TRB:CASSYGTGEEAFF	1	0.00043592
patient_1	TRA:CAVDDYGGSQGNLIF;TRB:CASSLLTSGSTDTQYF	1	0.00043592
patient_1	TRA:CAVDGNKLVF;TRB:CASSDRGGPLHF	1	0.00043592
patient_1	TRA:CAVDGSARQLTF;TRB:CASSLREVAEAFF	1	0.00043592
patient_1	TRA:CAVDGYTGFQKLVF;TRB:CSVVEGSEAFF	1	0.00043592
patient_1	TRA:CAVDKFYF;TRB:CASSLTGTSGSYEQYF	1	0.00043592
patient_1	TRA:CAVDMGTSGSRLTF;TRB:CASSQRDFTDTQYF	1	0.00043592
patient_1	TRA:CAVDNYGQNFVF;TRB:CSAGDLTIGGQPQHF	1	0.00043592
patient_1	TRA:CAVDPTTDSWGKLQF;TRB:CASSLEGRASDEQFF	1	0.00043592
patient_1	TRA:CAVDQAGTALIF;TRB:CASRTRGTGNTIYF	1	0.00043592
patient_1	TRA:CAVDRGSTLGRLYF;TRB:CASSPRGLYTDTQYF	1	0.00043592
patient_1	TRA:CAVDSGGYNKLIF;TRB:CSVDSDRGTDTQYF	1	0.00043592
patient_1	TRA:CAVDSNYQLIW;TRB:CAISASTSGAYEQYF	1	0.00043592
patient_1	TRA:CAVDSQAGTALIF;TRA:CAVRDSNYQLIW;TRB:CATSGDRESDEQYF	1	0.00043592
patient_1	TRA:CAVDSSASKIIF	1	0.00043592
patient_1	TRA:CAVDSWGKLQF;TRA:CAVGVEIGGGSYIPTF;TRB:CASSFRVTYNSPLHF	1	0.00043592
patient_1	TRA:CAVDTGRRALTF;TRB:CASSQGAAYGYTF	1	0.00043592
patient_1	TRA:CAVDVNNAGNMLTF;TRB:CSARAGTSGGDTQYF	1	0.00043592
patient_1	TRA:CAVEAKGAQKLVF;TRB:CAWSSLRAFF	1	0.00043592
patient_1	TRA:CAVEDLDGNNRLAF;TRB:CASSESSGSAGELFF	1	0.00043592
patient_1	TRA:CAVEDNNTGKLIF;TRB:CASSYDEGYNSPLHF	1	0.00043592
patient_1	TRA:CAVEDNTNAGKSTF;TRB:CAGQTGAIYNEQFF;TRB:CAWSRKAGEKLFF;TRG:CALWEVAGYKKLF	1	0.00043592
patient_1	TRA:CAVEDQGDTGRRALTF;TRB:CASSSVLLALGEQYF	1	0.00043592
patient_1	TRA:CAVEDRSNYQLIW;TRB:CASSLLGGTDTQYF	1	0.00043592
patient_1	TRA:CAVEERDDYKLSF;TRB:CASSFGGNQPQHF	1	0.00043592
patient_1	TRA:CAVEGGSYIPTF;TRB:CASSRQSLDEQFF	1	0.00043592
patient_1	TRA:CAVEGNKLVF;TRB:CASSQVSPGGEQYF	1	0.00043592
patient_1	TRA:CAVEGNNAGNMLTF;TRB:CASSLGATPNTEAFF	1	0.00043592
patient_1	TRA:CAVELRRGGYQKVTF;TRB:CASSRGEGNQPQHF	1	0.00043592
patient_1	TRA:CAVENSSASKIIF;TRB:CASRTRDRNSGELFF	1	0.00043592
patient_1	TRA:CAVESLTGNQFYF;TRB:CASSLSKWDRGVDYGYTF	1	0.00043592
patient_1	TRA:CAVETLYNFNKFYF;TRB:CASGSEAGLRTDTQYF	1	0.00043592
patient_1	TRA:CAVEVDTGRRALTF;TRB:CASSSSGSNTGELFF	1	0.00043592
patient_1	TRA:CAVEVPAGNEKLTF;TRB:CASSFGENTEAFF	1	0.00043592
patient_1	TRA:CAVEVTGGGNKLTF;TRB:CAIREQGQSYEQYF	1	0.00043592
patient_1	TRA:CAVFNFNKFYF;TRB:CASSAGGHSNQPQHF	1	0.00043592
patient_1	TRA:CAVFNQAGTALIF;TRB:CASSGRQARYGYTF	1	0.00043592
patient_1	TRA:CAVFPPGGGADGLTF;TRB:CGPSTDTQYF	1	0.00043592
patient_1	TRA:CAVFRGGGSNYQLIW;TRB:CASSYGRSYEQYF	1	0.00043592
patient_1	TRA:CAVFSGGYNKLIF;TRB:CASSSLDRVGNEQFF	1	0.00043592
patient_1	TRA:CAVFTGNQFYF	1	0.00043592
patient_1	TRA:CAVGAAEAAGNKLTF;TRB:CASSVGGTNEKLFF	1	0.00043592
patient_1	TRA:CAVGADRGTDKLIF;TRB:CASSRPGQSSGNTIYF	1	0.00043592
patient_1	TRA:CAVGAGFGNVLHC;TRB:CAWIRDTANTEAFF	1	0.00043592
patient_1	TRA:CAVGAGGGNKLTF	1	0.00043592
patient_1	TRA:CAVGARGFQKLVF;TRB:CASSMVGQQETQYF	1	0.00043592
patient_1	TRA:CAVGARGSQGNLIF;TRB:CASSQVYNYGYTF	1	0.00043592
patient_1	TRA:CAVGASGTYKYIF;TRB:CAWSVRTANTEAFF	1	0.00043592
patient_1	TRA:CAVGAYSGAGSYQLTF;TRB:CASRAKGLAGGGKTQYF	1	0.00043592
patient_1	TRA:CAVGAYSGAGSYQLTF;TRB:CASSSTLTLRGIPEAFF	1	0.00043592
patient_1	TRA:CAVGDSSNTGKLIF;TRB:CASSLTGGLAEAFF	1	0.00043592
patient_1	TRA:CAVGEGGGNKLTF	1	0.00043592
patient_1	TRA:CAVGGRAGGYQKVTF;TRB:CASSYSGGTEAFF	1	0.00043592
patient_1	TRA:CAVGGSARQLTF;TRB:CASSPEAIRTSNQPQHF	1	0.00043592
patient_1	TRA:CAVGGSGTASKLTF;TRB:CASSQSLADTGELFF	1	0.00043592
patient_1	TRA:CAVGGVTRQAAGNKLTF;TRB:CSATHHLGTSFYEQYF	1	0.00043592
patient_1	TRA:CAVGGYQKVTF;TRB:CAWSVQGAGGNSPLHF	1	0.00043592
patient_1	TRA:CAVGGYSSASKIIF;TRB:CASSVAASGGEETQYF	1	0.00043592
patient_1	TRA:CAVGISGGYNKLIF;TRB:CSAHARDTYNSPLHF;TRB:CTSVPALTGGDNQPQHF;TRB:CASRGGTSYEQYF	1	0.00043592
patient_1	TRA:CAVGLKNTGTASKLTF;TRB:CASSSPRDSSSYNEQFF;TRB:CASSAIQGGRDGQYF	1	0.00043592
patient_1	TRA:CAVGNAGNMLTF;TRB:CASSSYLDGYEQYF	1	0.00043592
patient_1	TRA:CAVGNAGNNRKLIW;TRB:CASSLGGAGQPQHF	1	0.00043592
patient_1	TRA:CAVGPNYGQNFVF;TRB:CASSPALVGFLQETQYF	1	0.00043592
patient_1	TRA:CAVGPSGGYQKVTF;TRB:CSVEPPVVRETQYF	1	0.00043592
patient_1	TRA:CAVGPTNFGNEKLTF;TRB:CSARRTGGSLGAEAFF	1	0.00043592
patient_1	TRA:CAVGSFTSGTYKYIF;TRB:CASSFRTGSRWIGSGELFF;TRG:CATWDGLGYKKLF	1	0.00043592
patient_1	TRA:CAVGSGNMLTF;TRB:CASSLGTRNEQFF	1	0.00043592
patient_1	TRA:CAVGVGWGFGANSKLTF;TRB:CASSPNQSSYNEQFF	1	0.00043592
patient_1	TRA:CAVGVRRRALTF;TRB:CAWSATGGGEQYF	1	0.00043592
patient_1	TRA:CAVHNAGNMLTF;TRB:CASSFVGGYNEKLFF	1	0.00043592
patient_1	TRA:CAVHPETSGSRLTF;TRB:CSARSARAEQYF	1	0.00043592
patient_1	TRA:CAVHPGGGNKLTF;TRB:CATRQADTEAFF	1	0.00043592
patient_1	TRA:CAVHQTGANNLFF;TRB:CSARLAGGSNEQFF	1	0.00043592
patient_1	TRA:CAVHQYGQKLLF;TRB:CASSGRGFDEQYF	1	0.00043592
patient_1	TRA:CAVIDSNYQLIW;TRB:CASSFGQGDLETQYF	1	0.00043592
patient_1	TRA:CAVIDSNYQLIW;TRB:CASSPTSGITDTQYF	1	0.00043592
patient_1	TRA:CAVIGAGKSTF;TRB:CASSRRDRLGSDTQYF	1	0.00043592
patient_1	TRA:CAVIGGADGLTF;TRB:CASSRQGGNQPQHF	1	0.00043592
patient_1	TRA:CAVIGGYNKLIF;TRA:CVVFRYSSASKIIF;TRB:CASSLSASGNTIYF;TRB:CASSFLAGASLDTQYF	1	0.00043592
patient_1	TRA:CAVIGTNAGKSTF;TRB:CASSLRGRNEQFF	1	0.00043592
patient_1	TRA:CAVIIQGAQKLVF;TRB:CASSPTSTPDYGYTF	1	0.00043592
patient_1	TRA:CAVIKGYQKVTF;TRB:CASSTFDRGDYNEQFF	1	0.00043592
patient_1	TRA:CAVIPGSARQLTF;TRB:CASLDSNTEAFF	1	0.00043592
patient_1	TRA:CAVIPNTGGFKTIF;TRB:CASHPQELYGYTF	1	0.00043592
patient_1	TRA:CAVIRASNTGKLIF;TRB:CASSPGLGTEAFF	1	0.00043592
patient_1	TRA:CAVIRGYNYGQNFVF;TRB:CASSSRADSGNTIYF	1	0.00043592
patient_1	TRA:CAVIRIFGNEKLTF;TRB:CASSSRTAHYEQYF	1	0.00043592
patient_1	TRA:CAVISGGYNKLIF;TRB:CASSSGSYEQYF	1	0.00043592
patient_1	TRA:CAVISGYSTLTF;TRB:CATSPSRGGALRGYTF	1	0.00043592
patient_1	TRA:CAVISSGSARQLTF;TRB:CASSQPHWREVVTGELFF	1	0.00043592
patient_1	TRA:CAVITGGGNKLTF;TRB:CSASPGQRVYGYTF	1	0.00043592
patient_1	TRA:CAVITLVYGGSQGNLIF;TRB:CASSNHLRGRNTEAFF	1	0.00043592
patient_1	TRA:CAVIWGSGNTPLVF;TRB:CASRFEGPEQFF	1	0.00043592
patient_1	TRA:CAVKAPGSQGNLIF;TRB:CASSFEKNTGELFF	1	0.00043592
patient_1	TRA:CAVKDATGNQFYF;TRB:CASSEASETQYF	1	0.00043592
patient_1	TRA:CAVKFLRTGNQFYF;TRB:CASSEQETQYF	1	0.00043592
patient_1	TRA:CAVKGAGGFKTIF;TRB:CAILGWEETQYF	1	0.00043592
patient_1	TRA:CAVKGGFGNVLHC;TRB:CASSPPLGEQFF	1	0.00043592
patient_1	TRA:CAVKGGNNNNDMRF;TRB:CASSVTSGYNEQFF	1	0.00043592
patient_1	TRA:CAVKGGNQGGKLIF;TRB:CASSPLLGQETQYF	1	0.00043592
patient_1	TRA:CAVKGGSSNTGKLIF;TRB:CAISTGEGGTYEQYF;TRG:CAAWDSKKLF	1	0.00043592
patient_1	TRA:CAVKGGSYIPTF;TRB:CASSVGARGGEKLFF	1	0.00043592
patient_1	TRA:CAVKGNYGQNFVF;TRB:CASSSTGGNTEAFF;TRB:CASSWVSEQYF	1	0.00043592
patient_1	TRA:CAVKGVQKLVF;TRB:CASSLALLRKPGTNEKLFF	1	0.00043592
patient_1	TRA:CAVKINNAGNMLTF;TRB:CATSDPGLGEQFF	1	0.00043592
patient_1	TRA:CAVKKDDKIIF	1	0.00043592
patient_1	TRA:CAVKKDDKIIF;TRB:CASSPRTGAYEKLFF	1	0.00043592
patient_1	TRA:CAVKKGSSNTGKLIF;TRB:CASSPTGPFLYGYTF	1	0.00043592
patient_1	TRA:CAVKMGGGNKLTF;TRB:CAISEREGGRRNQPQHF	1	0.00043592
patient_1	TRA:CAVKNTGKLIF;TRB:CASSAPGQVTDTQYF	1	0.00043592
patient_1	TRA:CAVKQAGTALIF;TRB:CASKEDKNTEAFF;TRG:CATWGYPSSYKKLF	1	0.00043592
patient_1	TRA:CAVKRLGNEKLTF;TRB:CAISERQGAVYNSPLHF	1	0.00043592
patient_1	TRA:CAVKTGTASKLTF;TRB:CATSRQDLRQPQHF	1	0.00043592
patient_1	TRA:CAVKVGNQFYF;TRB:CASSEAGGENYGYTF	1	0.00043592
patient_1	TRA:CAVKWGAQKLVF;TRB:CASSLGVSTDTQYF	1	0.00043592
patient_1	TRA:CAVKWGNTGFQKLVF;TRB:CASSQDGRRASTGELFF	1	0.00043592
patient_1	TRA:CAVLGGATDSWGKLQF;TRB:CASSGGELETQYF	1	0.00043592
patient_1	TRA:CAVLHLSGSARQLTF;TRB:CATTKTHAADTEAFF	1	0.00043592
patient_1	TRA:CAVLNRDDKIIF;TRB:CASSLNGRRFEQFF	1	0.00043592
patient_1	TRA:CAVLNSGGYQKVTF;TRB:CSARADSDEQFF	1	0.00043592
patient_1	TRA:CAVLPFQGAQKLVF	1	0.00043592
patient_1	TRA:CAVLRSQGNLIF;TRB:CASSSSPPTSGAYEQYF	1	0.00043592
patient_1	TRA:CAVLRTSYDKVIF;TRB:CASSQDGEAADTEAFF	1	0.00043592
patient_1	TRA:CAVLTGGGNKLTF;TRB:CAWNPGGGGNTEAFF	1	0.00043592
patient_1	TRA:CAVLTNYGGSQGNLIF;TRB:CASSYLALHTQYF	1	0.00043592
patient_1	TRA:CAVMDSNYQLIW;TRB:CASSDSETGPDTQYF	1	0.00043592
patient_1	TRA:CAVMDSNYQLIW;TRB:CASSEASQGSAFF;TRG:CATWDGVIYKKLF	1	0.00043592
patient_1	TRA:CAVMDSNYQLIW;TRB:CASSESETGSYYGYTF	1	0.00043592
patient_1	TRA:CAVMDSNYQLIW;TRB:CASSYTGTSGGDTQYF	1	0.00043592
patient_1	TRA:CAVMDSSYKLIF;TRB:CASRRQGETGELFF;TRG:CATWDRPRRYYKKLF	1	0.00043592
patient_1	TRA:CAVMGVILTGGGNKLTF;TRB:CASSDTGSGANVLTF	1	0.00043592
patient_1	TRA:CAVMKEAAGNKLTF;TRB:CASSVLPSSYNEQFF	1	0.00043592
patient_1	TRA:CAVMKTSYDKVIF;TRB:CASEGENQETQYF	1	0.00043592
patient_1	TRA:CAVMNSGYSTLTF	1	0.00043592
patient_1	TRA:CAVMNSNYQLIW;TRB:CASSPGTDHRELFF	1	0.00043592
patient_1	TRA:CAVMNSNYQLIW;TRB:CASTSGSHHTDTQYF	1	0.00043592
patient_1	TRA:CAVMRGLAGGYNKLIF;TRB:CSARDRWRFGTDTQYF	1	0.00043592
patient_1	TRA:CAVNAGLNNAGNMLTF;TRB:CASSLGTGFLDTEAFF	1	0.00043592
patient_1	TRA:CAVNAGNNRKLIW;TRB:CASSATGGAEPQHF	1	0.00043592
patient_1	TRA:CAVNAGQTGANNLFF;TRB:CASSELAYEQYF	1	0.00043592
patient_1	TRA:CAVNAGRRALTF;TRB:CASDATDNTEAFF	1	0.00043592
patient_1	TRA:CAVNALVGGADGLTF;TRB:CASSVPGRNEQYF	1	0.00043592
patient_1	TRA:CAVNANAGNNRKLIW;TRB:CASSYAGTEQYF	1	0.00043592
patient_1	TRA:CAVNARGGADGLTF;TRB:CASSPQGWGSGYTF	1	0.00043592
patient_1	TRA:CAVNFGNEKLTF;TRB:CSAIVNSNQPQHF	1	0.00043592
patient_1	TRA:CAVNFNNYGQNFVF;TRB:CASSVVAGAYNEQFF	1	0.00043592
patient_1	TRA:CAVNFNTGKLIF;TRB:CASSPRLAGGSNEQFF	1	0.00043592
patient_1	TRA:CAVNGGRDDKIIF;TRB:CASRTYGRTFF	1	0.00043592
patient_1	TRA:CAVNGGVNRDDKIIF;TRA:CVVNTFYNTDKLIF;TRB:CASSLERGRSSHNEQFF	1	0.00043592
patient_1	TRA:CAVNIDDKIIF;TRB:CASSLLDSSYYGYTF	1	0.00043592
patient_1	TRA:CAVNIQGYGNNRLAF;TRB:CASRQGTGELFF	1	0.00043592
patient_1	TRA:CAVNLGDGQKLLF;TRB:CASSPSPGGNTIYF	1	0.00043592
patient_1	TRA:CAVNLSNFGNEKLTF;TRB:CASSSQGGSYEQYF	1	0.00043592
patient_1	TRA:CAVNMEYGNKLVF;TRB:CASSRGLGSIDSPLHF	1	0.00043592
patient_1	TRA:CAVNMNYGGSQGNLIF;TRB:CASSFRDRRTEAFF	1	0.00043592
patient_1	TRA:CAVNMPGGYQKVTF;TRB:CASSAGTSATYEQYF	1	0.00043592
patient_1	TRA:CAVNNAGNMLTF;TRB:CASSQERGRTRELIGELFF	1	0.00043592
patient_1	TRA:CAVNNNARLMF;TRB:CASSSSGGNSRWADTQYF	1	0.00043592
patient_1	TRA:CAVNNQAGTALIF;TRB:CASSPRGQEAFF	1	0.00043592
patient_1	TRA:CAVNPGGYQKVTF;TRB:CASSPWTGAEQYF	1	0.00043592
patient_1	TRA:CAVNPRPSGSARQLTF;TRB:CASSLIGEGNTEAFF	1	0.00043592
patient_1	TRA:CAVNPSGAGSYQLTF;TRB:CSASRYPPEPGANVLTF	1	0.00043592
patient_1	TRA:CAVNPSGSARQLTF;TRB:CASSQEYGPQHF	1	0.00043592
patient_1	TRA:CAVNRLGSTSWGKLQF;TRB:CASSVASNEGSYEQYF	1	0.00043592
patient_1	TRA:CAVNSGGYQKVTF;TRB:CASSPISGSETQYF;TRG:CATWDKKLF;TRG:CAAWYHNYYKKLF	1	0.00043592
patient_1	TRA:CAVNSSGGSYIPTF	1	0.00043592
patient_1	TRA:CAVNSYQGAQKLVF;TRB:CASSQYGTIYGYTF	1	0.00043592
patient_1	TRA:CAVNTGANSKLTF;TRB:CAWGQSYEQYF	1	0.00043592
patient_1	TRA:CAVNTGFQKLVF;TRB:CASRTGGGYTF	1	0.00043592
patient_1	TRA:CAVNTGFQKLVF;TRB:CSARDTSAKFSGANVLTF	1	0.00043592
patient_1	TRA:CAVNTGNQFYF;TRB:CAWSVLEPSGEQFF	1	0.00043592
patient_1	TRA:CAVNTWANDYKLSF;TRB:CASRPTGTSGTSYEQYF	1	0.00043592
patient_1	TRA:CAVNVNFNKFYF;TRB:CASSEAQTRSTGELFF	1	0.00043592
patient_1	TRA:CAVPGKAAGNKLTF;TRB:CATSRDRPGQPQHF	1	0.00043592
patient_1	TRA:CAVPGTASKLTF;TRB:CASSPKQGGGELFF	1	0.00043592
patient_1	TRA:CAVPKAAGNKLTF;TRB:CASSLTGRVDQPQHF	1	0.00043592
patient_1	TRA:CAVPMDGQKLLF;TRB:CASSLSATVYNEQFF	1	0.00043592
patient_1	TRA:CAVPMDTGRRALTF;TRB:CSASARDRSYEQYF	1	0.00043592
patient_1	TRA:CAVPNNNDMRF;TRB:CASSLARLRGYEQYF	1	0.00043592
patient_1	TRA:CAVPNRGGGNKLTF;TRB:CASSRAMTGNTEAFF	1	0.00043592
patient_1	TRA:CAVPPANFGNEKLTF;TRB:CASSVAPTSSGNTIYF	1	0.00043592
patient_1	TRA:CAVPPSGNTPLVF;TRB:CASRPPTGGRNGYTF	1	0.00043592
patient_1	TRA:CAVPRRGGSQGNLIF;TRB:CASSMEYYEQYF	1	0.00043592
patient_1	TRA:CAVPSGGDDKIIF;TRB:CASSYSSEAFF	1	0.00043592
patient_1	TRA:CAVPSGGGADGLTF;TRB:CASSEAGVYTEAFF	1	0.00043592
patient_1	TRA:CAVPTSYDKVIF;TRB:CASSPGLANVPDTQYF	1	0.00043592
patient_1	TRA:CAVQAGTALIF;TRB:CASSSAWQGANQPQHF;TRG:CATWDRPVKLF	1	0.00043592
patient_1	TRA:CAVQAVGGFQKLVF;TRB:CSARGTANTGELFF	1	0.00043592
patient_1	TRA:CAVQAVQVRGNEKLTF;TRB:CASSVAGTGLGYGYTF	1	0.00043592
patient_1	TRA:CAVQDSNYQLIW;TRB:CAISGPGAGKNTDTQYF	1	0.00043592
patient_1	TRA:CAVQFQGAQKLVF;TRB:CASSEGGTQYF	1	0.00043592
patient_1	TRA:CAVQGAGNTPLVF;TRB:CSAPPRGTDTQYF	1	0.00043592
patient_1	TRA:CAVQGEGGGADGLTF;TRB:CASSSRGQGINTIYF;TRB:CASSMDRGNQPQHF	1	0.00043592
patient_1	TRA:CAVQGYSSASKIIF;TRB:CASSLATGDYEQYF	1	0.00043592
patient_1	TRA:CAVQIRGGDYKLSF;TRB:CSASPGTGIYEQYF	1	0.00043592
patient_1	TRA:CAVQLLYQLTF;TRB:CASSSQETQYF	1	0.00043592
patient_1	TRA:CAVQLNQAGTALIF;TRB:CASRHRGDSNQPQHF	1	0.00043592
patient_1	TRA:CAVQQAGGTSYGKLTF;TRB:CASSLRTVPNYGYTF	1	0.00043592
patient_1	TRA:CAVQRDTGRRALTF;TRB:CASSVKGPNTEAFF	1	0.00043592
patient_1	TRA:CAVQSNYGGATNKLIF;TRB:CASSPPGFLFYGYTF	1	0.00043592
patient_1	TRA:CAVQSYNTDKLIF;TRB:CSVGWDSNQPQHF	1	0.00043592
patient_1	TRA:CAVQVPLTGGGNKLTF;TRB:CASSVERVRDRTNSPLHF;TRB:CASSISSSPSSSYEQYF	1	0.00043592
patient_1	TRA:CAVQVPSNRDDKIIF;TRB:CASSQRIGVDGEKLFF;TRG:CASPGLFKIF	1	0.00043592
patient_1	TRA:CAVQVYNAGNMLTF;TRB:CAISERQRYGYTF	1	0.00043592
patient_1	TRA:CAVQYGNNRLAF	1	0.00043592
patient_1	TRA:CAVRAFNDYKLSF;TRB:CASSLGLAGDTQYF	1	0.00043592
patient_1	TRA:CAVRAGDYKLSF;TRB:CASSGTESYEQYF	1	0.00043592
patient_1	TRA:CAVRAGGFKTIF;TRB:CASRLNYGVGSTDTQYF	1	0.00043592
patient_1	TRA:CAVRALYGNNRLAF;TRB:CASSLLSTGVTGELFF	1	0.00043592
patient_1	TRA:CAVRATYNNNDMRF;TRB:CAISEGTDGSGNTIYF	1	0.00043592
patient_1	TRA:CAVRDDNYQLIW;TRB:CASKEDKNTEAFF	1	0.00043592
patient_1	TRA:CAVRDEGNQGGKLIF;TRA:CVVSFSGGYQKVTF;TRB:CASSLVPDRGYEQYF	1	0.00043592
patient_1	TRA:CAVRDGNNAGNMLTF;TRB:CASSPDRATNTIYF	1	0.00043592
patient_1	TRA:CAVRDGSSNTGKLIF;TRB:CSATPGLGLVNEQFF	1	0.00043592
patient_1	TRA:CAVRDLGGSYIPTF;TRB:CASSPAPLEDEKLFF	1	0.00043592
patient_1	TRA:CAVRDLGSYIPTF;TRB:CSAGNSGSGPGRETQYF	1	0.00043592
patient_1	TRA:CAVRDNRGYQKVTF;TRB:CASSVHANTEAFF	1	0.00043592
patient_1	TRA:CAVRDPNNNDMRF;TRB:CASSQTGGAFTYEQYF	1	0.00043592
patient_1	TRA:CAVRDQGGYNKLIF;TRB:CASSDSNYGYTF	1	0.00043592
patient_1	TRA:CAVRDRNAGKSTF;TRB:CASSQLDRGANTGELFF	1	0.00043592
patient_1	TRA:CAVRDRSEEVPTF;TRB:CASSIGLADYTDTQYF	1	0.00043592
patient_1	TRA:CAVRDRTVSDGQKLLF;TRB:CASSLDGTSFSSSPLHF	1	0.00043592
patient_1	TRA:CAVRDSNYQLIW	1	0.00043592
patient_1	TRA:CAVRDSNYQLIW;TRB:CASSDSANQPQHF	1	0.00043592
patient_1	TRA:CAVRDSNYQLIW;TRB:CASSYSDDTGELFF	1	0.00043592
patient_1	TRA:CAVRDTDYQLIW;TRB:CASSDRGGASGELFF;TRG:CAAWDSHYKKLF	1	0.00043592
patient_1	TRA:CAVRDTGGFKTIF;TRB:CASSITSGEQFF	1	0.00043592
patient_1	TRA:CAVRDYRSSTLGRLYF;TRB:CASGWRGGLEQFF	1	0.00043592
patient_1	TRA:CAVREDSGGYQKVTF;TRB:CASSLTRTDGVGDEQFF	1	0.00043592
patient_1	TRA:CAVREGSWGKLQF;TRB:CASSGTGTIRDEQFF	1	0.00043592
patient_1	TRA:CAVRFYGQNFVF;TRB:CASSEATREETQYF	1	0.00043592
patient_1	TRA:CAVRGAGNMLTF;TRB:CASSLVGTGTQPQHF	1	0.00043592
patient_1	TRA:CAVRGAGSYQLTF;TRB:CASSLGWTGSYNEQFF	1	0.00043592
patient_1	TRA:CAVRGARLMF;TRB:CASTSVDEQFF	1	0.00043592
patient_1	TRA:CAVRGLMDSNYQLIW;TRB:CATSDARLGTSESSYNEQFF	1	0.00043592
patient_1	TRA:CAVRGNYQLIW;TRB:CSAPATGQGGTEAFF	1	0.00043592
patient_1	TRA:CAVRGPGGGADGLTF;TRB:CASTGLATNTQYF	1	0.00043592
patient_1	TRA:CAVRGQRISDGQKLLF;TRB:CAITDRGNYGYTF	1	0.00043592
patient_1	TRA:CAVRGSARQLTF;TRB:CASSLVTSNYEQYF	1	0.00043592
patient_1	TRA:CAVRGSNYKLTF;TRB:CASSYSTRRGDRMNTEAFF	1	0.00043592
patient_1	TRA:CAVRGSQGNLIF;TRB:CATSQGASDQPQHF	1	0.00043592
patient_1	TRA:CAVRGSSASKIIF;TRB:CASSQDLGDEQFF	1	0.00043592
patient_1	TRA:CAVRGSYIPTF;TRB:CASSLALAAYNEQFF	1	0.00043592
patient_1	TRA:CAVRGTGANNLFF;TRB:CASSPESETQYF	1	0.00043592
patient_1	TRA:CAVRGTGRRALTF;TRB:CASSSQNGLADTQYF;TRB:CARILSGEGNSGANVLTF	1	0.00043592
patient_1	TRA:CAVRGYGGSQGNLIF;TRB:CATAPDWTDTQYF	1	0.00043592
patient_1	TRA:CAVRINNNDMRF;TRB:CASHMEVDYGYTF	1	0.00043592
patient_1	TRA:CAVRISSGSARQLTF;TRB:CASSFRQWNQETQYF	1	0.00043592
patient_1	TRA:CAVRITKLVF;TRB:CASSYSEWGWELFF	1	0.00043592
patient_1	TRA:CAVRLENSGGSNYKLTF;TRB:CASSVGGGGPYNEQFF	1	0.00043592
patient_1	TRA:CAVRLFGGSRLTF;TRB:CASKQAGLETNYGYTF	1	0.00043592
patient_1	TRA:CAVRLSGNQFYF;TRB:CASSQGLAGVTTDTQYF	1	0.00043592
patient_1	TRA:CAVRMNTGFQKLVF;TRB:CSVDAQDYGYTF	1	0.00043592
patient_1	TRA:CAVRNIITDKLIF;TRB:CASSDTGGAKYEQYF	1	0.00043592
patient_1	TRA:CAVRNNARLMF;TRB:CSAEGLAGGPDTQYF	1	0.00043592
patient_1	TRA:CAVRNQGGKLIF;TRB:CASSPRDTNTEAFF	1	0.00043592
patient_1	TRA:CAVRPFSGGSNYKLTF;TRB:CSVEGETRINEQFF	1	0.00043592
patient_1	TRA:CAVRPGTGGFKTIF;TRB:CASSPMTGNTIYF	1	0.00043592
patient_1	TRA:CAVRPITGGGNKLTF;TRB:CASSTTLETQYF	1	0.00043592
patient_1	TRA:CAVRPSGGGADGLTF;TRB:CASSALKPGRTSPLLGGLHF	1	0.00043592
patient_1	TRA:CAVRPSNRNNNARLMF;TRB:CASSLDRFGGSRAFF	1	0.00043592
patient_1	TRA:CAVRPYYGQNFVF;TRB:CASSPTGTSYEQYF	1	0.00043592
patient_1	TRA:CAVRRGSQGNLIF;TRB:CSARAVNSNQPQHF	1	0.00043592
patient_1	TRA:CAVRRLNSGYALNF;TRB:CASRRAAANQPQHF	1	0.00043592
patient_1	TRA:CAVRRMDSSYKLIF;TRB:CATSERGLNTEAFF;TRB:CASSIIYKRGAKTGELFF	1	0.00043592
patient_1	TRA:CAVRRQGAQKLVF;TRB:CASSLGIWGGGKTEAFF	1	0.00043592
patient_1	TRA:CAVRSDQTGANNLFF;TRB:CASSFAGGGYTF	1	0.00043592
patient_1	TRA:CAVRSGGYQKVTF	1	0.00043592
patient_1	TRA:CAVRSHGSYIPTF;TRB:CSARVRDRVDNEQYF	1	0.00043592
patient_1	TRA:CAVRSNNAGNMLTF;TRB:CASSQEGAGGPSYEQYF	1	0.00043592
patient_1	TRA:CAVRSNYGGATNKLIF;TRB:CASSESWLAFF	1	0.00043592
patient_1	TRA:CAVRSNYQLIW;TRB:CASRGQGAITEAFF	1	0.00043592
patient_1	TRA:CAVRSRYSGGGADGLTF;TRB:CASSIQLAGYYEQYF	1	0.00043592
patient_1	TRA:CAVRSSFQTGANNLFF;TRB:CASSLYVHEQFF	1	0.00043592
patient_1	TRA:CAVRSWNTGNQFYF;TRB:CASSLGTDHYEQYF	1	0.00043592
patient_1	TRA:CAVRTGNQFYF;TRB:CASSFSPGEQYF	1	0.00043592
patient_1	TRA:CAVRTNRDDKIIF;TRB:CASSLRFERYTF	1	0.00043592
patient_1	TRA:CAVRTSNTGNQFYF;TRB:CASSHPFAEQYF;TRG:CAAWEPNYYKKLF	1	0.00043592
patient_1	TRA:CAVRVGGGNKLTF;TRB:CASSLGTDYGYTF	1	0.00043592
patient_1	TRA:CAVRVINQFYF;TRB:CASSEAAGTGGVKTQYF	1	0.00043592
patient_1	TRA:CAVRVQGAQKLVF;TRB:CASSRQGNYEQYF	1	0.00043592
patient_1	TRA:CAVRYGQNFVF;TRB:CASSSGWNEQFF	1	0.00043592
patient_1	TRA:CAVRYPGGADGLTF;TRB:CASSQDLTELRYNEQFF	1	0.00043592
patient_1	TRA:CAVSAILQGAQKLVF;TRB:CASRGVIRNTEAFF	1	0.00043592
patient_1	TRA:CAVSANNARLMF;TRB:CASSQVSVGGYTF	1	0.00043592
patient_1	TRA:CAVSARDDKIIF;TRB:CSVHRGSRTEAFF	1	0.00043592
patient_1	TRA:CAVSASKIIF;TRB:CSVTGQGTSNTGELFF	1	0.00043592
patient_1	TRA:CAVSDAPRYSTLTF;TRB:CASSLRTSGTDTQYF	1	0.00043592
patient_1	TRA:CAVSDISNFGNEKLTF;TRB:CASSIAGGGNSPLHF	1	0.00043592
patient_1	TRA:CAVSDQGLGHNNDMRF;TRB:CASSPAGTGDYEQYF	1	0.00043592
patient_1	TRA:CAVSDQTGANNLFF	1	0.00043592
patient_1	TRA:CAVSDRSNTGKLIF;TRB:CASSPQGEPRGEAFF	1	0.00043592
patient_1	TRA:CAVSDRTGGFKTIF;TRB:CASSPLRGDDTEAFF	1	0.00043592
patient_1	TRA:CAVSDRTGGGADGLTF;TRB:CASSEGYWGQPQHF	1	0.00043592
patient_1	TRA:CAVSDRVSGNQFYF;TRB:CASSLAQGNYGYTF	1	0.00043592
patient_1	TRA:CAVSDSGGYNKLIF;TRB:CASMELTHSYEQYF	1	0.00043592
patient_1	TRA:CAVSDSI;TRA:CAASNIGGSYIPTF;TRB:CASSQVIDTEAFF	1	0.00043592
patient_1	TRA:CAVSDSNYQLIW;TRB:CASSHLGTSGGRNTGELFF	1	0.00043592
patient_1	TRA:CAVSDSNYQLIW;TRB:CSARDTSGREYEQYF;TRG:CATWDGDSDWIKTF	1	0.00043592
patient_1	TRA:CAVSEESGTYKYIF;TRB:CASIGPPVNLGYTF	1	0.00043592
patient_1	TRA:CAVSEGSARQLTF;TRB:CATSDSDKSSYNEQFF	1	0.00043592
patient_1	TRA:CAVSENKLVF;TRB:CATSDKRYEQYF	1	0.00043592
patient_1	TRA:CAVSEPLGGKLIF;TRB:CASSPSGQFGYTF	1	0.00043592
patient_1	TRA:CAVSEYAGNNRKLIW;TRB:CASSIGRGLYEQYF	1	0.00043592
patient_1	TRA:CAVSFNNNNDMRF;TRA:CAVRTSGGSNYKLTF;TRB:CASSRPGTGGGNEQFF	1	0.00043592
patient_1	TRA:CAVSGPNTGNQFYF;TRB:CASTGGVNEQFF	1	0.00043592
patient_1	TRA:CAVSGRNSGNTPLVF;TRB:CASSISGGAVKDTQYF	1	0.00043592
patient_1	TRA:CAVSGTASKLTF;TRB:CASSVYSGQQYF	1	0.00043592
patient_1	TRA:CAVSGVKTSYDKVIF;TRB:CASSINGGGTEAFF	1	0.00043592
patient_1	TRA:CAVSGYNKLIF;TRB:CASSIQRGDYNEQFF;TRG:CAAYYKKLF	1	0.00043592
patient_1	TRA:CAVSLDLYGGSQGNLIF;TRB:CASSLTWTGGSPEAFF	1	0.00043592
patient_1	TRA:CAVSNQGGKLIF;TRB:CASSLQTLTTEAFF	1	0.00043592
patient_1	TRA:CAVSNTGGFKTIF;TRB:CASSIGQGVNTEAFF	1	0.00043592
patient_1	TRA:CAVSNTGNQFYF;TRB:CAISGQGSQETQYF	1	0.00043592
patient_1	TRA:CAVSPISGGYNKLIF;TRB:CSGTENTEAFF	1	0.00043592
patient_1	TRA:CAVSPNNRKLIW;TRA:CAVRDGDYKLSF;TRB:CATSRDRRGGQETQYF	1	0.00043592
patient_1	TRA:CAVSPRGSNYKLTF;TRB:CASSVASGDGYNEQFF	1	0.00043592
patient_1	TRA:CAVSPSGAGSYQLTF;TRB:CASRRMDRVEAFF	1	0.00043592
patient_1	TRA:CAVSPYNTDKLIF;TRB:CASSLAGKSPLHF	1	0.00043592
patient_1	TRA:CAVSQKGKTSGSRLTF;TRB:CASSQVDMGFSYNEQFF	1	0.00043592
patient_1	TRA:CAVSRGPGANSKLTF;TRB:CASNSGGAGEETQYF	1	0.00043592
patient_1	TRA:CAVSRGTGTALIF;TRB:CASSCSDLGYTF;TRB:CAWSLQANYGYTF	1	0.00043592
patient_1	TRA:CAVSRISSGSARQLTF;TRB:CASSLGRRGGFNEQFF	1	0.00043592
patient_1	TRA:CAVSRSGTYKYIF;TRB:CASSIGLAGVGGELFF	1	0.00043592
patient_1	TRA:CAVSRSSGSQGNLIF;TRB:CASSSGTGRRNTIYF	1	0.00043592
patient_1	TRA:CAVSRTF;TRB:CAWSSSGLSSYNEQFF	1	0.00043592
patient_1	TRA:CAVSSGGYNKLIF;TRB:CASSEKRKIYNSPLHF;TRB:CASSYSNPGHSNQPQHF	1	0.00043592
patient_1	TRA:CAVSTGANSKLTF;TRB:CASSPEQGMGQPQHF	1	0.00043592
patient_1	TRA:CAVSTVTGGFKTIF	1	0.00043592
patient_1	TRA:CAVSYPGASKIIF;TRA:CAVGSSASKIIF;TRB:CSATGRDYNEQFF;TRB:CASSTSQGGYQETQYF	1	0.00043592
patient_1	TRA:CAVTAHTNAGKSTF;TRB:CASRGTKTATDTQYF	1	0.00043592
patient_1	TRA:CAVTANQAGTALIF;TRB:CASSFGGSYGYTF	1	0.00043592
patient_1	TRA:CAVTDSNYQLIW;TRB:CASAGTDVPGELFF	1	0.00043592
patient_1	TRA:CAVTDSNYQLIW;TRB:CASSDSPGPNTGELFF;TRG:CATWYGKLF	1	0.00043592
patient_1	TRA:CAVTDSNYQLIW;TRB:CASSESSDATNEKLFF	1	0.00043592
patient_1	TRA:CAVTDSNYQLIW;TRB:CASSGIAGGNNEQFF	1	0.00043592
patient_1	TRA:CAVTDSSASKIIF;TRB:CAWSKQELNSGNTIYF	1	0.00043592
patient_1	TRA:CAVTGGNNRLAF;TRB:CASSLAQWAEAFF	1	0.00043592
patient_1	TRA:CAVTGGSGTYKYIF;TRB:CASSRVGINQPQHF	1	0.00043592
patient_1	TRA:CAVTGSSNTGKLIF;TRB:CSAKAIIGPHYGYTF	1	0.00043592
patient_1	TRA:CAVTGTASKLTF;TRB:CASSSGGTHSAEAFF	1	0.00043592
patient_1	TRA:CAVTHGGGNKLTF;TRA:CVVSEWF;TRB:CSAPPMGASDEQYF	1	0.00043592
patient_1	TRA:CAVTLERDDKIIF;TRB:CASVAGVGYTF	1	0.00043592
patient_1	TRA:CAVTLGTGFQKLVF;TRB:CASSQNWQAEAFF	1	0.00043592
patient_1	TRA:CAVTLRGSARQLTF;TRB:CASEGQNYGYTF	1	0.00043592
patient_1	TRA:CAVTLYSGNTPLVF;TRB:CASSPDRGPYGYTF;TRB:CASSDPEKIRDRESDTQYF	1	0.00043592
patient_1	TRA:CAVTPPPDSWGKLQF;TRB:CSAAGRLNTEAFF	1	0.00043592
patient_1	TRA:CAVTPSSGGYNKLIF	1	0.00043592
patient_1	TRA:CAVTQRDSSYKLIF;TRB:CASSVGPANEQFF	1	0.00043592
patient_1	TRA:CAVTRMDSSYKLIF;TRB:CASSLKTDSLHFPPLAFF	1	0.00043592
patient_1	TRA:CAVTSSGAGSYQLTF;TRB:CASTRTGRTYEQYF	1	0.00043592
patient_1	TRA:CAVTYNQGGKLIF;TRB:CASLPSAKETQYF	1	0.00043592
patient_1	TRA:CAVTYNQGGKLIF;TRB:CASSGVAGADTQYF	1	0.00043592
patient_1	TRA:CAVVAQGGSEKLVF	1	0.00043592
patient_1	TRA:CAVVAYGGATNKLIF;TRB:CASSVKPSEETQYF	1	0.00043592
patient_1	TRA:CAVVDSNYQLIW;TRB:CASSSRETGELFF	1	0.00043592
patient_1	TRA:CAVVDSNYQLIW;TRB:CASSYRGTNTEAFF	1	0.00043592
patient_1	TRA:CAVVESNYQLIW;TRB:CSASRTSGSAGTDTQYF	1	0.00043592
patient_1	TRA:CAVVFYTNAGGTSYGKLTF;TRB:CASSPATLSYNEQFF	1	0.00043592
patient_1	TRA:CAVVGLAFGNEKLTF;TRB:CASSVVLDTF	1	0.00043592
patient_1	TRA:CAVVINTGTASKLTF;TRB:CASSAGQGGPYNSPLHF	1	0.00043592
patient_1	TRA:CAVVKAGTALIF;TRB:CASSYSTPGTDGNTIYF;TRB:CASSSSQGEQYF	1	0.00043592
patient_1	TRA:CAVVKTGGFKTIF;TRB:CASSLTKGLLNYEQYF	1	0.00043592
patient_1	TRA:CAVVNAGNNRKLIW;TRB:CASSRLAEVNNEQFF	1	0.00043592
patient_1	TRA:CAVVNQGAQKLVF;TRB:CASSRDRGWDEQYF	1	0.00043592
patient_1	TRA:CAVVQSSGDKLTF;TRB:CASSLDRGHEQFF	1	0.00043592
patient_1	TRA:CAVVRYNQGGKLIF;TRB:CASSLRRERSYEQYF	1	0.00043592
patient_1	TRA:CAVVSGTGRRALTF;TRB:CASSTRNYEQYF	1	0.00043592
patient_1	TRA:CAVVSNQFYF;TRB:CASSGPGALLGYTF	1	0.00043592
patient_1	TRA:CAVVYSGSARQLTF;TRB:CASRGQGKSGELFF	1	0.00043592
patient_1	TRA:CAVVYSSASKIIF	1	0.00043592
patient_1	TRA:CAVYAPPPLEETSGSRLTF;TRB:CASSLEGAGINEKLFF	1	0.00043592
patient_1	TRA:CAVYGGYQKVTF;TRB:CASSATGDPGYEQYF	1	0.00043592
patient_1	TRA:CAVYGSSNTGKLIF;TRB:CASSRDRGGNQPQHF	1	0.00043592
patient_1	TRA:CAVYSGGGADGLTF;TRB:CASTQGFRHSPGANVLTF	1	0.00043592
patient_1	TRA:CAVYSGGGADGLTF;TRB:CSARDPNRGIHEQYF;TRG:CAALAARYYYKKLF	1	0.00043592
patient_1	TRA:CAVYSGNQFYF;TRB:CASSFRQGTYEQYF;TRG:CATWDRGGNISSDWIKTF	1	0.00043592
patient_1	TRA:CAVYSSGSRLTF;TRB:CASSLVPVTEQFF;TRG:CAAWDYRPLNYYKKLF	1	0.00043592
patient_1	TRA:CAVYYGNKLVF;TRB:CAISESMDGYTF	1	0.00043592
patient_1	TRA:CAVYYGNNRLAF;TRB:CASSAPERGFYSTQYF	1	0.00043592
patient_1	TRA:CAYAQGAQKLVF;TRB:CASSVVGQSTLNYGYTF	1	0.00043592
patient_1	TRA:CAYCKEYGNKLVF;TRB:CSVLGQGNTGELFF	1	0.00043592
patient_1	TRA:CAYFPGGSEKLVF;TRB:CASSLVGSGTDTQYF	1	0.00043592
patient_1	TRA:CAYGGYGGSQGNLIF;TRB:CSASRVPEAFF;TRD:CDTVGSYSGIQGINTDKLIF;TRG:CALWEVRELGKKIKVF	1	0.00043592
patient_1	TRA:CAYKGRTGNQFYF;TRB:CASSQRTGWDYTF	1	0.00043592
patient_1	TRA:CAYKTSYDKVIF;TRB:CASSQGGTANTEAFF	1	0.00043592
patient_1	TRA:CAYNRQGAQKLVF;TRB:CASSRWGRGTDTQYF	1	0.00043592
patient_1	TRA:CAYRAGGNKLVF;TRB:CASSLQGNEQFF	1	0.00043592
patient_1	TRA:CAYRGIQGAQKLVF;TRB:CASSLRDSPLHF	1	0.00043592
patient_1	TRA:CAYRGNAGNMLTF;TRB:CASTPGRYSNQPQHF	1	0.00043592
patient_1	TRA:CAYRISNFGNEKLTF;TRB:CAWSVGVYQGRLGNTIYF	1	0.00043592
patient_1	TRA:CAYRKLINFGNEKLTF;TRB:CASSLAGGAAYEQYF	1	0.00043592
patient_1	TRA:CAYRLGFGNEKLTF;TRB:CASSQFGGNTDTQYF	1	0.00043592
patient_1	TRA:CAYRMGSSNTGKLIF;TRB:CSALAGGPKDTQYF	1	0.00043592
patient_1	TRA:CAYRNGNSGGSNYKLTF;TRB:CASSIVHRESRPQHF	1	0.00043592
patient_1	TRA:CAYRPPPPEGGSEKLVF;TRB:CASTRGGRWSSGANVLTF	1	0.00043592
patient_1	TRA:CAYRPRYGNKLVF;TRB:CASSPQTVGTDTQYF	1	0.00043592
patient_1	TRA:CAYRRALTGANSKLTF;TRB:CASSFFQGPRDEQFF	1	0.00043592
patient_1	TRA:CAYRRGGKTSYDKVIF;TRB:CASSSRGRYVSNQPQHF;TRB:CASMANRGSPLHF	1	0.00043592
patient_1	TRA:CAYRRSPTGANNLFF;TRB:CASSLYTRVPNEKLFF	1	0.00043592
patient_1	TRA:CAYRRVSGGGADGLTF	1	0.00043592
patient_1	TRA:CAYRRYAGGTSYGKLTC;TRB:CASSSGRASRRGEQFF	1	0.00043592
patient_1	TRA:CAYRSAEMANNLFF;TRB:CAISESLPAARTQYF	1	0.00043592
patient_1	TRA:CAYRSAGDSNYQLIW;TRB:CASSLAGRAGDTQYF	1	0.00043592
patient_1	TRA:CAYRSAGGENARLMF;TRB:CASSMPGLVTETQYF	1	0.00043592
patient_1	TRA:CAYRSAHANTGNQFYF;TRB:CASRQDKYSPLHF	1	0.00043592
patient_1	TRA:CAYRSALSGTYKYIF;TRB:CASSIFLEQYF	1	0.00043592
patient_1	TRA:CAYRSASNNNDMRF	1	0.00043592
patient_1	TRA:CAYRSASNNNDMRF;TRB:CASSLQISPLHF	1	0.00043592
patient_1	TRA:CAYRSATFRGGGADGLTF;TRB:CASSPDRETQYF	1	0.00043592
patient_1	TRA:CAYRSDYNNDMRF	1	0.00043592
patient_1	TRA:CAYRSKVRFGGATNKLIF;TRB:CASTVTGGLNTEAFF	1	0.00043592
patient_1	TRA:CAYRSPSGANNLFF;TRB:CASSRLYEQYF	1	0.00043592
patient_1	TRA:CAYRSPYNNNDMRF;TRB:CASSDRTSGGLSTDTQYF	1	0.00043592
patient_1	TRA:CAYRSPYNNNDMRF;TRB:CASTETGFDTEAFF	1	0.00043592
patient_1	TRA:CAYRSRDGAMRFGNVLHC	1	0.00043592
patient_1	TRA:CAYRSVGETSGSRLTF;TRB:CASSPYLRRSGYTF	1	0.00043592
patient_1	TRA:CAYRSVPLSDKLIF;TRB:CASKELMNTEAFF	1	0.00043592
patient_1	TRA:CAYRSWGTYKYIF;TRB:CASSSASRPYYGYTF;TRB:CASTNVGQESTEAFF	1	0.00043592
patient_1	TRA:CAYRSWNQFYF	1	0.00043592
patient_1	TRA:CAYRSWRYSGGGADGLTF;TRB:CASTSYLYEQYF	1	0.00043592
patient_1	TRA:CAYRTHNTDKLIF;TRB:CATSDSSAEGTGELFF	1	0.00043592
patient_1	TRA:CAYRTPRGGGADGLTF;TRB:CASSFELNRWPQHF	1	0.00043592
patient_1	TRA:CAYSKNGQKLLF;TRB:CASSLKRGGNTIYF	1	0.00043592
patient_1	TRA:CAYSTLTF;TRB:CASSFTSGSYNEQFF	1	0.00043592
patient_1	TRA:CAYSVYKLSF;TRB:CASSSGSGQGITDTQYF	1	0.00043592
patient_1	TRA:CAYTGGYQKVTF;TRB:CAISRLAGGQDEQFF	1	0.00043592
patient_1	TRA:CAYWANTGNQFYF;TRB:CASTPEGSTYGYTF	1	0.00043592
patient_1	TRA:CAYYDQGAQKLVF;TRB:CASSLRDYGYTF	1	0.00043592
patient_1	TRA:CAYYNAGGTSYGKLTF	1	0.00043592
patient_1	TRA:CAYYNAGGTSYGKLTF;TRB:CASSSRQGGHEKLFF	1	0.00043592
patient_1	TRA:CAYYNAGGTSYGKLTF;TRG:CATWDGPNYYKKLF	1	0.00043592
patient_1	TRA:CERGCGGSNYKLTF;TRB:CASTPGGGQPQHF	1	0.00043592
patient_1	TRA:CGADGNNARLMF;TRB:CAISDRTSNEQFF	1	0.00043592
patient_1	TRA:CGADGQGAQKLVF;TRB:CASTLQGSLAQPQHF	1	0.00043592
patient_1	TRA:CGADNENYGQNFVF;TRB:CASSIRRDRGLSGANVLTF	1	0.00043592
patient_1	TRA:CGADSGTNAGKSTF;TRB:CASSLEGGAETQYF	1	0.00043592
patient_1	TRA:CGAGGYNKLIF;TRB:CASSLDSNQPQHF	1	0.00043592
patient_1	TRA:CGDTDKLIF;TRB:CASSDQGGQYEQYF	1	0.00043592
patient_1	TRA:CGLSGNTPLVF;TRB:CASSYSSPGQGIGEQYF	1	0.00043592
patient_1	TRA:CGLYRDDKIIF;TRB:CASSAGQTYEQYF	1	0.00043592
patient_1	TRA:CGRQMLLFTTVLWRITNAGKSTF	1	0.00043592
patient_1	TRA:CGTAPQMDSSYKLIF;TRB:CASSLTKGVRSYTF	1	0.00043592
patient_1	TRA:CGTATGANNLFF;TRB:CASKTGTSGHTGELFF	1	0.00043592
patient_1	TRA:CGTDTGRRALTF;TRB:CASSYSIYDRGDLSYNEQFF	1	0.00043592
patient_1	TRA:CGTEDSGSSNTGKLIF	1	0.00043592
patient_1	TRA:CGTEEEEGGGADGLTF;TRB:CASSLGGGYEQYF	1	0.00043592
patient_1	TRA:CGTELRYSTLTF;TRA:CAASAANTGNQFYF;TRB:CAWSVGGWDTGELFF	1	0.00043592
patient_1	TRA:CGTENRDDKIIF;TRB:CASSPRTGSGYGYTF	1	0.00043592
patient_1	TRA:CGTERDNAGNMLTF;TRB:CASSPPSGVQDTIYF	1	0.00043592
patient_1	TRA:CGTERGADGLTF;TRB:CASSLRLGNTIYF	1	0.00043592
patient_1	TRA:CGTETGGFKTIF;TRB:CASNLQGNEKLFF	1	0.00043592
patient_1	TRA:CGTGKAAGNKLTF;TRB:CASSLGGVLAGALHEQYF	1	0.00043592
patient_1	TRA:CGTGVGGANSKLTF;TRB:CASRGPNTEAFF	1	0.00043592
patient_1	TRA:CGTRPQGNAGNMLTF;TRB:CASSAGGGYTDTQYF	1	0.00043592
patient_1	TRA:CGTSGVISGSARQLTF;TRB:CASSSSYEQYF;TRB:CASSPNSYNEQFF	1	0.00043592
patient_1	TRA:CIALKIDAGGTSYGKLTF;TRB:CASSLDLREGLPWGNSYEQYF	1	0.00043592
patient_1	TRA:CIHHRGGGSNYKLTF;TRA:CAASGPGNRDDKIIF;TRB:CSAKDRVSYNEQFF	1	0.00043592
patient_1	TRA:CILARGNAGNMLTF;TRB:CASRKSRTAYYGYTF	1	0.00043592
patient_1	TRA:CILEYTGTASKLTF;TRB:CASIKGQGWENTEAFF	1	0.00043592
patient_1	TRA:CILGGSSNTGKLIF;TRG:CATWDEGYKKLF	1	0.00043592
patient_1	TRA:CILKSGTYKYIF;TRB:CASSQETWRAGELFF	1	0.00043592
patient_1	TRA:CILLGMSGGSEKLVF	1	0.00043592
patient_1	TRA:CILLYGGSQGNLIF;TRB:CATSGEPGTSLSNQPQHF	1	0.00043592
patient_1	TRA:CILMGPIQGAQKLVF;TRB:CASSEGFMVSGDTQYF;TRB:CASRPIRGWTPYEQYF	1	0.00043592
patient_1	TRA:CILPSGATNKLIF;TRB:CASSSRVGWLYGYTF;TRG:CAAWGEQVKKLF	1	0.00043592
patient_1	TRA:CILRDATSGTYKYIF;TRB:CASSDDRGAYNEQFF	1	0.00043592
patient_1	TRA:CILRDEGGTSYGKLTF;TRB:CASSSAEGTEAFF	1	0.00043592
patient_1	TRA:CILRDEQGAQKLVF;TRB:CAIRILTGYNEQFF	1	0.00043592
patient_1	TRA:CILRDEWGGSNYKLTF;TRB:CASSLDIGRSYEQYF	1	0.00043592
patient_1	TRA:CILRDKTSGSRLTF;TRB:CASSPAGTVQDSPLHF	1	0.00043592
patient_1	TRA:CILRDMGSNYKLTF;TRB:CASSSRFGHNNEQFF	1	0.00043592
patient_1	TRA:CILRDVSQGGSEKLVF;TRB:CAISGNSAITSNEQFF	1	0.00043592
patient_1	TRA:CILRDVVNRDDKIIF;TRB:CASSSASSSSYEQYF	1	0.00043592
patient_1	TRA:CILREISNSGYALNF;TRB:CSARDYAGEETQYF	1	0.00043592
patient_1	TRA:CILREVGGSNYKLTF;TRB:CSARDLLAGVQETQYF	1	0.00043592
patient_1	TRA:CILRGGPNFGNEKLTF	1	0.00043592
patient_1	TRA:CILRGSNAGGTSYGKLTF;TRB:CASTNGGRAQETQYF	1	0.00043592
patient_1	TRA:CILRGTGTYKYIF;TRB:CASSPIHKQGEDGYTF	1	0.00043592
patient_1	TRA:CILRSGGNKLVF;TRB:CASSLDIIGTTQYF	1	0.00043592
patient_1	TRA:CILRSLIQGAQKLVF;TRB:CASIFPTTGVNTEAFF	1	0.00043592
patient_1	TRA:CILSGGTYKYIF;TRB:CASSKTGWGNEKLFF	1	0.00043592
patient_1	TRA:CILSPNNAGNMLTF	1	0.00043592
patient_1	TRA:CILSRDGNKLVF;TRB:CSASGGLADYNEQFF	1	0.00043592
patient_1	TRA:CILTGNTPLVF;TRB:CSARVLTGFTEAFF	1	0.00043592
patient_1	TRA:CILTPQTGANNLFF;TRB:CASPDREGTGELFF	1	0.00043592
patient_1	TRA:CILTPQTGANNLFF;TRB:CASRRGGQPQHF	1	0.00043592
patient_1	TRA:CILVLNAGNNRKLIW;TRB:CASNPGTNYGYTF	1	0.00043592
patient_1	TRA:CIPTGRGGGADGLTF;TRB:CASSISDTNQPQHF	1	0.00043592
patient_1	TRA:CIRRNSGNTPLVF	1	0.00043592
patient_1	TRA:CIVGRKTSYDKVIF;TRB:CAWSFSSETQYF	1	0.00043592
patient_1	TRA:CIVGTSYGKLTF	1	0.00043592
patient_1	TRA:CIVKVNSGGSNYKLTF;TRB:CSARGTSGRTDTQYF	1	0.00043592
patient_1	TRA:CIVNGAGSYQLTF;TRB:CASTFKQGNTEAFF	1	0.00043592
patient_1	TRA:CIVRANTNAGKSTF;TRB:CASSPQGNEKLFF	1	0.00043592
patient_1	TRA:CIVRATGANSKLTF;TRB:CASQEVASASYGYTF	1	0.00043592
patient_1	TRA:CIVREAGYYGGSQGNLIF;TRB:CASRAGTGGADTQYF	1	0.00043592
patient_1	TRA:CIVRGNRDDKIIF;TRB:CASSPPTDHSYEQYF	1	0.00043592
patient_1	TRA:CIVRLFGSGSARQLTF;TRB:CASSFVRGSRNEQYF	1	0.00043592
patient_1	TRA:CIVRSGGSQGNLIF;TRB:CASRGGNTGELFF	1	0.00043592
patient_1	TRA:CIVRSYSGNTPLVF;TRB:CASSGGSSGNTIYF	1	0.00043592
patient_1	TRA:CIVRTAGNMLTF	1	0.00043592
patient_1	TRA:CIVRVARNAGGTSYGKLTF;TRA:CATGGFGNVLHC;TRB:CAISGTGYEQYF	1	0.00043592
patient_1	TRA:CIVRVDTNAGKSTF;TRB:CASSQAPWDSVYEQYF	1	0.00043592
patient_1	TRA:CIVRVKWSGSARQLTF;TRA:CAASRSDGQKLLF;TRB:CASSQTGSGELFF	1	0.00043592
patient_1	TRA:CIVRVNSGGGADGLTF;TRB:CASSLFPGHASSYEQYF	1	0.00043592
patient_1	TRA:CIVRVPRSYNTDKLIF;TRB:CASSQARDSANYGYTF	1	0.00043592
patient_1	TRA:CIVRVRSGNTPLVF;TRB:CASSEGWAGPEAFF	1	0.00043592
patient_1	TRA:CIVRVTRGNQGGKLIF;TRB:CASSLVAGGPYEQYF	1	0.00043592
patient_1	TRA:CIVSDSMEYGNKLVF;TRB:CASSLGGAGTDTQYF	1	0.00043592
patient_1	TRA:CIVSLSGTYKYIF;TRA:CAGVPKVTF;TRB:CASGLVFGGSETQYF	1	0.00043592
patient_1	TRA:CIVSPSYDKVIF;TRB:CSARIAGRVSSYNEQFF	1	0.00043592
patient_1	TRA:CIVTFSNTGNQFYF;TRB:CASSPDNYGYTF	1	0.00043592
patient_1	TRA:CLGLNTNAGKSTF;TRB:CASSALGSYNSPLHF	1	0.00043592
patient_1	TRA:CLLGDGGAQKLVF;TRB:CASSKTGTSYEQYF	1	0.00043592
patient_1	TRA:CLLGPGGSGGSNYKLTF;TRB:CASSYSDRGGGEAFF	1	0.00043592
patient_1	TRA:CLSGGGADGLTF;TRA:CALSHFSNTGNQFYF;TRB:CSARSPPPQDTQYF	1	0.00043592
patient_1	TRA:CLVALAGTALIF;TRB:CSVDLGMENTEAFF	1	0.00043592
patient_1	TRA:CLVATRPGRRALTF;TRB:CASSEANLLAGSYEQYF	1	0.00043592
patient_1	TRA:CLVGAMIYNQGGKLIF;TRB:CASSLGPSGGPGTDTQYF	1	0.00043592
patient_1	TRA:CLVGDDTNAGKSTF;TRB:CASSESGNSYGYTF	1	0.00043592
patient_1	TRA:CLVGDDYGQNFVF;TRB:CSARDSDIALSSGANVLTF	1	0.00043592
patient_1	TRA:CLVGDIGLTGGGNKLTF;TRB:CAWSLIHVGQNTEAFF	1	0.00043592
patient_1	TRA:CLVGDIHSGYALNF;TRB:CASSYSTDTPTEAFF	1	0.00043592
patient_1	TRA:CLVGDMNYGGSQGNLIF;TRB:CASSFYQTGHAFF	1	0.00043592
patient_1	TRA:CLVGDRADSSYKLIF;TRB:CASSQDYVAIVSSGNTIYF	1	0.00043592
patient_1	TRA:CLVGDRSGSARQLTF;TRB:CASSPSGNVAYNEQFF	1	0.00043592
patient_1	TRA:CLVGDSGGYQKVTF;TRB:CASSPSNREKEKLFF	1	0.00043592
patient_1	TRA:CLVGDSMDTGRRALTF;TRB:CSVGRGDEKLFF	1	0.00043592
patient_1	TRA:CLVGDVFSGGYNKLIF;TRB:CASSFSGTSGDESNEQFF	1	0.00043592
patient_1	TRA:CLVGERYSTLTF;TRB:CASNVVDRGLTEAFF	1	0.00043592
patient_1	TRA:CLVGGATNKLIF;TRB:CASVPSYLVKNIQYF	1	0.00043592
patient_1	TRA:CLVGGGRVTGGGNKLTF;TRB:CASSILGTAYEQYF	1	0.00043592
patient_1	TRA:CLVGGSPGSARQLTF;TRB:CASSSRDMEDIQYF	1	0.00043592
patient_1	TRA:CLVGLYNAGNMLTF;TRB:CASSLGAVAKNIQYF	1	0.00043592
patient_1	TRA:CLVGLYNAGNMLTF;TRB:CASSLGAVAKNIQYF;TRB:CASSHSRTGDNEQFF;TRG:CATWDRCYYKKLF	1	0.00043592
patient_1	TRA:CLVGLYNAGNMLTF;TRB:CASSLGAVAKNIQYF;TRG:CATWDRCYYKKLF	1	0.00043592
patient_1	TRA:CLVGPPGGGNKLTF;TRB:CSARGAGDSPLHF	1	0.00043592
patient_1	TRA:CLVGSNFGNEKLTF;TRA:CAASGSTNAGKSTF;TRB:CSARERGRELTGELFF	1	0.00043592
patient_1	TRA:CLVGWAHNAGNMLTF;TRB:CASSPGGEGGVDTQYF	1	0.00043592
patient_1	TRA:CLVLFSGGYNKLIF;TRB:CASSQALNRGENEKLFF	1	0.00043592
patient_1	TRA:CLVQENNNARLMF;TRB:CASSVDQFSNQPQHF	1	0.00043592
patient_1	TRA:CLVSYTGGFKTIF;TRB:CASSLGTVNTEAFF	1	0.00043592
patient_1	TRA:CLYSSASKIIF;TRB:CASSQDVNGRPPYEQYF	1	0.00043592
patient_1	TRA:CNNTNAGKSTF;TRB:CASNLGPTNTEAFF	1	0.00043592
patient_1	TRA:CNQAGTALIF;TRB:CASSVASSTDTQYF	1	0.00043592
patient_1	TRA:CPPQTAGNKLTF;TRB:CASSIMAGAYNEQFF	1	0.00043592
patient_1	TRA:CPRGGFGNVLHC;TRB:CAISFDRYKEKLFF	1	0.00043592
patient_1	TRA:CPYLDSNYQLIW;TRB:CASSEAEGTTGELFF	1	0.00043592
patient_1	TRA:CSEGYQKVTF;TRB:CATSSYPVYEQYF	1	0.00043592
patient_1	TRA:CSTGAGSYQLTF;TRB:CASSPKGGRRMNTEAFF	1	0.00043592
patient_1	TRA:CTSVQHSPSAGGTSYGKLTF;TRB:CSASQFTSGFTDTQYF	1	0.00043592
patient_1	TRA:CVDLLNTGFQKLVF;TRB:CASSQGIAGTDTQYF	1	0.00043592
patient_1	TRA:CVEGLNQGGKLIF;TRB:CASSLIRGGRDEQFF;TRB:CASSQSGYEQYF	1	0.00043592
patient_1	TRA:CVEGNTGNQFYF;TRB:CASSPPGTAEAFF	1	0.00043592
patient_1	TRA:CVFGNEKLTF;TRB:CAWSVLVAGGYTF	1	0.00043592
patient_1	TRA:CVFGSSNTGKLIF;TRB:CASGPGPGTGGLRDTEAFF	1	0.00043592
patient_1	TRA:CVFYTGGSGYALNF;TRB:CSARDLASETYEQYF	1	0.00043592
patient_1	TRA:CVGDRDYKLSF;TRB:CAWRKKQGESYEQYF	1	0.00043592
patient_1	TRA:CVGEKLVF;TRB:CASSLDRRTPGSYNSPLHF	1	0.00043592
patient_1	TRA:CVMGRGSTLGRLYF;TRB:CSVESRQSTGELFF	1	0.00043592
patient_1	TRA:CVNNDMRF	1	0.00043592
patient_1	TRA:CVPYGGATNKLIF;TRB:CASSQGLAGNEQFF	1	0.00043592
patient_1	TRA:CVVAAYGQNFVF;TRB:CASSDLGDTQYF;TRB:CAWSLPGGSPLHF	1	0.00043592
patient_1	TRA:CVVEKNKFYF;TRB:CATSRGQEETQYF	1	0.00043592
patient_1	TRA:CVVGDNNAGNMLTF;TRB:CASSFGTSHTGELFF	1	0.00043592
patient_1	TRA:CVVGLVGSYIPTF;TRB:CASSTSGGAEVSADTQYF	1	0.00043592
patient_1	TRA:CVVGPDYGGSQGNLIF;TRB:CASSLDSGSGSYEQYF	1	0.00043592
patient_1	TRA:CVVGSSNTGKLIF;TRB:CASSLRGSQDNEQFF	1	0.00043592
patient_1	TRA:CVVHRDDKIIF;TRB:CASSQEFMREQFF;TRG:CALWEVRKKLF	1	0.00043592
patient_1	TRA:CVVIGAAAGNKLTF;TRB:CSVDSGQVNTEAFF	1	0.00043592
patient_1	TRA:CVVINSGYALNF;TRB:CASSPGQGYEQYF	1	0.00043592
patient_1	TRA:CVVIPASGGSYIPTF;TRB:CASNRGYTETQYF	1	0.00043592
patient_1	TRA:CVVKVRVNQFYF;TRB:CASTLDVGYEQYF	1	0.00043592
patient_1	TRA:CVVMPPGTYKYIF;TRB:CASSWSATDTQYF	1	0.00043592
patient_1	TRA:CVVNDANSGYSTLTF;TRB:CASGVVRSTDTQYF	1	0.00043592
patient_1	TRA:CVVNEGGSYIPTF;TRB:CASSQEAQYTDTQYF	1	0.00043592
patient_1	TRA:CVVNENGYNKLIF;TRB:CASSTGGTANEKLFF	1	0.00043592
patient_1	TRA:CVVNGGYSGNTPLVF	1	0.00043592
patient_1	TRA:CVVNIQGGTYKYIF;TRB:CASSLGLAGDTQYF	1	0.00043592
patient_1	TRA:CVVNIRENSSASKIIF;TRB:CASSLQRGFSYEQYF;TRG:CATWDGQGSSDWIKTF	1	0.00043592
patient_1	TRA:CVVNIWNVVTGGGNKLTF;TRB:CASSESTYEQYF	1	0.00043592
patient_1	TRA:CVVNKGGYSTLTF;TRB:CASSQDTGAPEAFF	1	0.00043592
patient_1	TRA:CVVNKMF;TRB:CAISEGQTYEQYF	1	0.00043592
patient_1	TRA:CVVNKPGGFKTIF;TRB:CASRPSDRGLNQPQHF	1	0.00043592
patient_1	TRA:CVVNMQPRPSGTYKYIF;TRB:CASSPGQGAGETQYF	1	0.00043592
patient_1	TRA:CVVNNDYKLSF;TRB:CASSIAGAQPQHF	1	0.00043592
patient_1	TRA:CVVNNINTGNQFYF;TRB:CASSLVGGGGGEKLFF	1	0.00043592
patient_1	TRA:CVVNPRDSNYQLIW;TRB:CASSPTGTLNTGELFF	1	0.00043592
patient_1	TRA:CVVNPRGNNNDMRF;TRB:CASSQQITTNEKLFF	1	0.00043592
patient_1	TRA:CVVNPRSSNSGYALNF;TRB:CASSYRGHDQPQHF	1	0.00043592
patient_1	TRA:CVVNPSGSARQLTF	1	0.00043592
patient_1	TRA:CVVNPVGYQKVTF;TRB:CATKGLAGEENYEQYF	1	0.00043592
patient_1	TRA:CVVNQNTGNQFYF;TRB:CASSFFPPPSSYNEQFF;TRG:CATWDGFPLNYYKKLF	1	0.00043592
patient_1	TRA:CVVNRGGGFKTIF;TRB:CASRSTGELFF	1	0.00043592
patient_1	TRA:CVVNRGSDGQKLLF;TRB:CAISPGGQGNSPLHF	1	0.00043592
patient_1	TRA:CVVNRNYKLSF	1	0.00043592
patient_1	TRA:CVVNRRGSGGGADGLTF;TRB:CASSFTGASNQPQHF	1	0.00043592
patient_1	TRA:CVVNSANAGNNRKLIW;TRB:CASTRDEAYGYTF	1	0.00043592
patient_1	TRA:CVVNSPNNNDMRF;TRB:CASGLSASYNSPLHF	1	0.00043592
patient_1	TRA:CVVNYFTGGGNKLTF;TRB:CASSFSGRAGSYNEQFF	1	0.00043592
patient_1	TRA:CVVNYGQNFVF;TRB:CATSRSSSYEQYF	1	0.00043592
patient_1	TRA:CVVPRSTLTF;TRB:CASSFGGLNTEAFF	1	0.00043592
patient_1	TRA:CVVPSGGYQKVTF;TRB:CASSPWAGADEQFF;TRG:CATWPKGAEGDWIKTF	1	0.00043592
patient_1	TRA:CVVPTSSARQLTF;TRB:CASSSPLTGLETQYF	1	0.00043592
patient_1	TRA:CVVQNTGFQKLVF;TRB:CASSEGPYSGYEQYF	1	0.00043592
patient_1	TRA:CVVRGFGNVLHC;TRB:CASSFTSTDTQYF	1	0.00043592
patient_1	TRA:CVVRGRGSYIPTF;TRB:CASSPGKTEAFF	1	0.00043592
patient_1	TRA:CVVRHYGNNRLAF;TRG:CATPRGWIKTF	1	0.00043592
patient_1	TRA:CVVRNGGFKTIF;TRB:CASTRQGMNTEAFF	1	0.00043592
patient_1	TRA:CVVRNRDDKIIF;TRB:CASSDTGSTNEKLFF	1	0.00043592
patient_1	TRA:CVVRSNDYKLSF	1	0.00043592
patient_1	TRA:CVVSAEYGGATNKLIF;TRB:CASSFKREWEQYF	1	0.00043592
patient_1	TRA:CVVSAKMGRDDKIIF;TRB:CASSLEEASDTQYF	1	0.00043592
patient_1	TRA:CVVSALNLRLMF;TRB:CAISGGRREAVRGPYEQYF	1	0.00043592
patient_1	TRA:CVVSALRKLIF;TRB:CSAGKTRTSGIYNEQFF	1	0.00043592
patient_1	TRA:CVVSALTGGGNKLTF;TRB:CASSQEWDRGAYNEQFF	1	0.00043592
patient_1	TRA:CVVSARARLMF;TRB:CASSQEGLAGLNYGYTF	1	0.00043592
patient_1	TRA:CVVSARSSYKLIF;TRB:CASSLGVLTSSGANVLTF	1	0.00043592
patient_1	TRA:CVVSAWKYGNKLVF;TRB:CASSPPNIGGMNTEAFF	1	0.00043592
patient_1	TRA:CVVSDGWAGNTPLVF;TRB:CSARDKGQGNTEAFF	1	0.00043592
patient_1	TRA:CVVSDLGVTGGGNKLTF;TRB:CSARDRRAQHF	1	0.00043592
patient_1	TRA:CVVSDNGGFKTIF;TRB:CASSRTRGGREDTQYF	1	0.00043592
patient_1	TRA:CVVSDRGATNKLIF;TRB:CASSRGYEQYF	1	0.00043592
patient_1	TRA:CVVSDRGGFQKLVF;TRB:CASSQEVGRTGYNEQFF	1	0.00043592
patient_1	TRA:CVVSDRGRGSTLGRLYF;TRB:CAWSIPPWRRSYNEQFF	1	0.00043592
patient_1	TRA:CVVSDRNDYKLSF;TRB:CASSRTGASNYGYTF	1	0.00043592
patient_1	TRA:CVVSFGGYQKVTF;TRB:CASSELQGRSYEQYF	1	0.00043592
patient_1	TRA:CVVSFSGGYNKLIF;TRB:CASSPAGGPRNEQFF	1	0.00043592
patient_1	TRA:CVVSGLTSSYKLIF;TRB:CASRLGPSYEQYF	1	0.00043592
patient_1	TRA:CVVSGRAAGNKLTF;TRB:CASSWRGSNTGELFF	1	0.00043592
patient_1	TRA:CVVSGSARQLTF;TRB:CASSLGADTTYNEQFF	1	0.00043592
patient_1	TRA:CVVSKSGTASKLTF;TRB:CASGLPPEQPQHF	1	0.00043592
patient_1	TRA:CVVSKVSGAGSYQLTF;TRB:CASSSFGAAEAFF	1	0.00043592
patient_1	TRA:CVVSVSVDSSYKLIF;TRB:CAINRARTRTDTQYF	1	0.00043592
patient_1	TRA:CVVTFYGGSQGNLIF;TRB:CASSRQGASSAYEQYF;TRB:CASSFVGGSPIYNEQFF	1	0.00043592
patient_1	TRA:CVVTLSNTGNQFYF;TRB:CSAKGQLNEKLFF	1	0.00043592
patient_1	TRA:CVVTPFSSNTGKLIF;TRB:CASSPPEDYYGYTF	1	0.00043592
patient_1	TRA:CVVTRGVTGGGNKLTF;TRB:CASSESGNTEAFF	1	0.00043592
patient_1	TRA:CVVTRYNFNKFYF;TRB:CASSVEDRFMNTEAFF	1	0.00043592
patient_1	TRA:CVVTSFYNDYKLSF;TRB:CASSLGKVGETQYF	1	0.00043592
patient_1	TRA:CVVVSFSGGYNKLIF;TRB:CASSRFRGPQETQYF;TRB:CASSLRPASYEQYF	1	0.00043592
patient_1	TRA:CVVWGTGKLIF;TRB:CSVNRGGELFF	1	0.00043592
patient_1	TRB:CACSDPRGHGTEAFF	1	0.00043592
patient_1	TRB:CAGQTGAIYNEQFF;TRG:CALWEVAGYKKLF	1	0.00043592
patient_1	TRB:CAGQTGAIYNEQFF;TRG:CAPPHKKLF;TRG:CALWEVAGYKKLF	1	0.00043592
patient_1	TRB:CAGRTVPSREQYF	1	0.00043592
patient_1	TRB:CAGWGGPGTYNEQFF	1	0.00043592
patient_1	TRB:CAHLVVAGANVLTF	1	0.00043592
patient_1	TRB:CAIGAGASTDTQYF	1	0.00043592
patient_1	TRB:CAIKGSGETQYF	1	0.00043592
patient_1	TRB:CAIRPTGGWDYEQYF	1	0.00043592
patient_1	TRB:CAISEPGLVVDTQYF	1	0.00043592
patient_1	TRB:CAISERQRYGYTF	1	0.00043592
patient_1	TRB:CAISESGALSGELFF	1	0.00043592
patient_1	TRB:CAISESRDGTEAFF	1	0.00043592
patient_1	TRB:CAISGPDWDGELFF	1	0.00043592
patient_1	TRB:CAITPQGPFEQYF	1	0.00043592
patient_1	TRB:CARRTGEDLTGANVLTF	1	0.00043592
patient_1	TRB:CARSSYEQYF;TRB:CASSLKIQETQYF	1	0.00043592
patient_1	TRB:CASALQGMNTEAFF	1	0.00043592
patient_1	TRB:CASANGRIQETQYF	1	0.00043592
patient_1	TRB:CASAPGPGGAGELFF	1	0.00043592
patient_1	TRB:CASEDRGGANVLTF	1	0.00043592
patient_1	TRB:CASGEITGEAFF	1	0.00043592
patient_1	TRB:CASGFETQYF	1	0.00043592
patient_1	TRB:CASGFVDGELFF	1	0.00043592
patient_1	TRB:CASGGGSHEQYF	1	0.00043592
patient_1	TRB:CASGGRGSPYEQYF	1	0.00043592
patient_1	TRB:CASGGSSYNEQFF	1	0.00043592
patient_1	TRB:CASGGTSGLSDTQYF	1	0.00043592
patient_1	TRB:CASGLPLRDGSYEQYF	1	0.00043592
patient_1	TRB:CASGLSHEAFF	1	0.00043592
patient_1	TRB:CASGTGGDQPQHF	1	0.00043592
patient_1	TRB:CASGTGTVPNEQFF	1	0.00043592
patient_1	TRB:CASGWGGQVKETQYF	1	0.00043592
patient_1	TRB:CASGYVGAYEQYF	1	0.00043592
patient_1	TRB:CASHRDGANTGELFF	1	0.00043592
patient_1	TRB:CASIFPTTGVNTEAFF	1	0.00043592
patient_1	TRB:CASIGQRYTGELFF	1	0.00043592
patient_1	TRB:CASIPEEGTAYEQYF;TRG:CATWDPWNYYKKLF	1	0.00043592
patient_1	TRB:CASKENTGELFF	1	0.00043592
patient_1	TRB:CASKLDPSLLGTQYF	1	0.00043592
patient_1	TRB:CASKMGGRAIYTGELFF	1	0.00043592
patient_1	TRB:CASKPGLSQNIQYF;TRG:CATWDRRRYKKLF	1	0.00043592
patient_1	TRB:CASNENTGELFF	1	0.00043592
patient_1	TRB:CASNPSGASYNEQFF	1	0.00043592
patient_1	TRB:CASNPSNTEAFF	1	0.00043592
patient_1	TRB:CASNTGTGGTGELFF	1	0.00043592
patient_1	TRB:CASNWPSGRMRVETQYF	1	0.00043592
patient_1	TRB:CASNWVRGWPRPGGGANVLTF;TRB:CASSQGTTYHTQYF	1	0.00043592
patient_1	TRB:CASQDGQLLTGELFF	1	0.00043592
patient_1	TRB:CASRDGGQPQHF	1	0.00043592
patient_1	TRB:CASREAGGLYYGYTF;TRG:CATWDGPNGRKKLF	1	0.00043592
patient_1	TRB:CASRGGSYNSPLHF	1	0.00043592
patient_1	TRB:CASRGTGETNEQFF	1	0.00043592
patient_1	TRB:CASRINGQGNYNEQFF	1	0.00043592
patient_1	TRB:CASRKAVTTDTQYF	1	0.00043592
patient_1	TRB:CASRLGTGNSPLHF	1	0.00043592
patient_1	TRB:CASRNRGTSYEQYF	1	0.00043592
patient_1	TRB:CASRNRVGFSDTQYF	1	0.00043592
patient_1	TRB:CASRPGRPRNQPQHF	1	0.00043592
patient_1	TRB:CASRPRTGGYEQYF	1	0.00043592
patient_1	TRB:CASRPTGDRGRNTEAFF	1	0.00043592
patient_1	TRB:CASRPTGYNTGELFF	1	0.00043592
patient_1	TRB:CASRQGSNEQFF;TRB:CASSRRHQPQHF	1	0.00043592
patient_1	TRB:CASRRGRYNEQFF	1	0.00043592
patient_1	TRB:CASRRLAGATGELFF	1	0.00043592
patient_1	TRB:CASRRLAGEREQYF	1	0.00043592
patient_1	TRB:CASRRRGENTEAFF	1	0.00043592
patient_1	TRB:CASRRVGQPQHF	1	0.00043592
patient_1	TRB:CASRSLRAEAFF	1	0.00043592
patient_1	TRB:CASRSSGRGDTQYF	1	0.00043592
patient_1	TRB:CASRTDFSGNTIYF	1	0.00043592
patient_1	TRB:CASRTLGGSYEQYF	1	0.00043592
patient_1	TRB:CASRTYGRTFF	1	0.00043592
patient_1	TRB:CASRVRGGNQPQHF	1	0.00043592
patient_1	TRB:CASRVTSGRVSTGELFF	1	0.00043592
patient_1	TRB:CASRWRTEAFF	1	0.00043592
patient_1	TRB:CASSADPNYGYTF;TRB:CAISEFEDQPQHF	1	0.00043592
patient_1	TRB:CASSAGGESYGYTF	1	0.00043592
patient_1	TRB:CASSAGLAGDTDTQYF	1	0.00043592
patient_1	TRB:CASSAGLSTDTQYF	1	0.00043592
patient_1	TRB:CASSALGSYNSPLHF	1	0.00043592
patient_1	TRB:CASSARDPGAGGSYEQYF	1	0.00043592
patient_1	TRB:CASSARSDRHYSGANVLTF	1	0.00043592
patient_1	TRB:CASSATSGVGNEQFF	1	0.00043592
patient_1	TRB:CASSDEAGTQETQYF	1	0.00043592
patient_1	TRB:CASSDGQGVGYTF	1	0.00043592
patient_1	TRB:CASSDGTSSADEQFF	1	0.00043592
patient_1	TRB:CASSDIGGDTQYF	1	0.00043592
patient_1	TRB:CASSDLAASTDTQYF	1	0.00043592
patient_1	TRB:CASSDLAGGEETQYF	1	0.00043592
patient_1	TRB:CASSDLWGGGYGYTF	1	0.00043592
patient_1	TRB:CASSDPTGGETQYF	1	0.00043592
patient_1	TRB:CASSDQGDPSTDTQYF	1	0.00043592
patient_1	TRB:CASSDRDSSYEQYF	1	0.00043592
patient_1	TRB:CASSDRQAYEKLFF	1	0.00043592
patient_1	TRB:CASSDSFGYTF	1	0.00043592
patient_1	TRB:CASSDSGGDTGELFF	1	0.00043592
patient_1	TRB:CASSDSGGEDTQYF	1	0.00043592
patient_1	TRB:CASSDSTGIDSPLHF	1	0.00043592
patient_1	TRB:CASSEAGEGKLFF	1	0.00043592
patient_1	TRB:CASSEALRGGEDNEQFF	1	0.00043592
patient_1	TRB:CASSEALVADTQYF	1	0.00043592
patient_1	TRB:CASSEAQWAKGPHF	1	0.00043592
patient_1	TRB:CASSEASGDGYTF	1	0.00043592
patient_1	TRB:CASSEDGRGWTQTQYF	1	0.00043592
patient_1	TRB:CASSEDPSRGSETQYF;TRG:CATWDRLPHLF	1	0.00043592
patient_1	TRB:CASSEDSQPQHF	1	0.00043592
patient_1	TRB:CASSEEGYGYTF	1	0.00043592
patient_1	TRB:CASSEFLSDIRGYTF	1	0.00043592
patient_1	TRB:CASSEGDRSYEQYF	1	0.00043592
patient_1	TRB:CASSEGESGELFF	1	0.00043592
patient_1	TRB:CASSEGLAENYEQYF	1	0.00043592
patient_1	TRB:CASSEGRRQFGNSPLHF	1	0.00043592
patient_1	TRB:CASSEHGGSGAEAFF	1	0.00043592
patient_1	TRB:CASSEMTSTEAFF	1	0.00043592
patient_1	TRB:CASSENLGRTDTQYF	1	0.00043592
patient_1	TRB:CASSERGAGELFF	1	0.00043592
patient_1	TRB:CASSERGEPQHF	1	0.00043592
patient_1	TRB:CASSERRNEQYF	1	0.00043592
patient_1	TRB:CASSESPTSGGGIQYF	1	0.00043592
patient_1	TRB:CASSESRVDEQFF	1	0.00043592
patient_1	TRB:CASSETGGPVEQYF	1	0.00043592
patient_1	TRB:CASSEVGSYYSNQPQHF	1	0.00043592
patient_1	TRB:CASSEVPETEAFF	1	0.00043592
patient_1	TRB:CASSEYGEAKNIQYF	1	0.00043592
patient_1	TRB:CASSFAGGRVDTQYF	1	0.00043592
patient_1	TRB:CASSFDDSSGNEQFF;TRG:CATWEAWYKKLF	1	0.00043592
patient_1	TRB:CASSFDRANSPLHF	1	0.00043592
patient_1	TRB:CASSFDRFTGELFF	1	0.00043592
patient_1	TRB:CASSFDSRGNGYTF	1	0.00043592
patient_1	TRB:CASSFEQDYEQYF	1	0.00043592
patient_1	TRB:CASSFGENTEAFF	1	0.00043592
patient_1	TRB:CASSFGGGTEAFF	1	0.00043592
patient_1	TRB:CASSFGGMTEAFF	1	0.00043592
patient_1	TRB:CASSFGLASDTQYF	1	0.00043592
patient_1	TRB:CASSFGLELAGELFF	1	0.00043592
patient_1	TRB:CASSFGQGALTEAFF	1	0.00043592
patient_1	TRB:CASSFGTATEAFF	1	0.00043592
patient_1	TRB:CASSFGTDSSYEQYF	1	0.00043592
patient_1	TRB:CASSFQVYTGELFF	1	0.00043592
patient_1	TRB:CASSFRLGGTGELFF	1	0.00043592
patient_1	TRB:CASSFSGNEQFF	1	0.00043592
patient_1	TRB:CASSFSLRGLAERNEQFF	1	0.00043592
patient_1	TRB:CASSFVGGSPIYNEQFF	1	0.00043592
patient_1	TRB:CASSGDGDTDTQYF	1	0.00043592
patient_1	TRB:CASSGDRDRLRYNEQFF	1	0.00043592
patient_1	TRB:CASSGGDTGELFF	1	0.00043592
patient_1	TRB:CASSGLAGNNEQFF	1	0.00043592
patient_1	TRB:CASSGLAGRLGEQFF	1	0.00043592
patient_1	TRB:CASSGLGAIDTEAFF	1	0.00043592
patient_1	TRB:CASSGPWWYQETQYF	1	0.00043592
patient_1	TRB:CASSGSLAGVYEQYF;TRD:CDTWGIQGWDTRQMFF;TRG:CALWEPSELGKKIKVF	1	0.00043592
patient_1	TRB:CASSGTGGSRQPQHF	1	0.00043592
patient_1	TRB:CASSGTGQTYEQYF	1	0.00043592
patient_1	TRB:CASSGTLTPYEQYF	1	0.00043592
patient_1	TRB:CASSGTSETGELFF	1	0.00043592
patient_1	TRB:CASSGTVSSYNEQFF	1	0.00043592
patient_1	TRB:CASSGWTSGNGDTQYF	1	0.00043592
patient_1	TRB:CASSHEPRQSVGTEAFF	1	0.00043592
patient_1	TRB:CASSHGRTDTEAFF	1	0.00043592
patient_1	TRB:CASSHLADTQYF	1	0.00043592
patient_1	TRB:CASSHPGRDTGELFF	1	0.00043592
patient_1	TRB:CASSHRRGTNTEAFF;TRG:CATWEANYYKKLF	1	0.00043592
patient_1	TRB:CASSHSGTGQPQHF	1	0.00043592
patient_1	TRB:CASSIAGSYNEQFF	1	0.00043592
patient_1	TRB:CASSIGTATYGYTF	1	0.00043592
patient_1	TRB:CASSIHTDRPAGEAFF	1	0.00043592
patient_1	TRB:CASSILRTGGRNTDTQYF	1	0.00043592
patient_1	TRB:CASSINTGGTTEAFF	1	0.00043592
patient_1	TRB:CASSIQETQYF	1	0.00043592
patient_1	TRB:CASSIRLGETDTQYF	1	0.00043592
patient_1	TRB:CASSISPNTEAFF	1	0.00043592
patient_1	TRB:CASSITGEAFF	1	0.00043592
patient_1	TRB:CASSIVQRGIPPRTEAFF	1	0.00043592
patient_1	TRB:CASSIYESWTLLSGNTEAFF	1	0.00043592
patient_1	TRB:CASSIYSPNSPLHF	1	0.00043592
patient_1	TRB:CASSKEGAGEQFF	1	0.00043592
patient_1	TRB:CASSKGTLTDTQYF	1	0.00043592
patient_1	TRB:CASSKREAYEQYF	1	0.00043592
patient_1	TRB:CASSLAGAETQYF	1	0.00043592
patient_1	TRB:CASSLAGERNTEAFF	1	0.00043592
patient_1	TRB:CASSLAGGGGYHEQFF	1	0.00043592
patient_1	TRB:CASSLAGGGQFF	1	0.00043592
patient_1	TRB:CASSLAGGLNTEAFF	1	0.00043592
patient_1	TRB:CASSLAGQYYGYTF	1	0.00043592
patient_1	TRB:CASSLAGRSEAFF	1	0.00043592
patient_1	TRB:CASSLAGVNEKLFF	1	0.00043592
patient_1	TRB:CASSLALGQGAEDTQYF	1	0.00043592
patient_1	TRB:CASSLARPYQETQYF	1	0.00043592
patient_1	TRB:CASSLARREKLFF	1	0.00043592
patient_1	TRB:CASSLASGGGNYGYTF	1	0.00043592
patient_1	TRB:CASSLASSSYNSPLHF	1	0.00043592
patient_1	TRB:CASSLATGFKDGYTF	1	0.00043592
patient_1	TRB:CASSLATSQRGETQYF	1	0.00043592
patient_1	TRB:CASSLAWELFF	1	0.00043592
patient_1	TRB:CASSLAYGRTYEQYF	1	0.00043592
patient_1	TRB:CASSLDGSGSYNEQFF	1	0.00043592
patient_1	TRB:CASSLDGVHYGYTF	1	0.00043592
patient_1	TRB:CASSLDIYDRGEAFF	1	0.00043592
patient_1	TRB:CASSLDLASGANVLTF	1	0.00043592
patient_1	TRB:CASSLDLGAVKEAFF	1	0.00043592
patient_1	TRB:CASSLDLSEETQYF	1	0.00043592
patient_1	TRB:CASSLDLSWGTGNSPLHF	1	0.00043592
patient_1	TRB:CASSLDPGRDLPEAFF	1	0.00043592
patient_1	TRB:CASSLDPRLTGYTF	1	0.00043592
patient_1	TRB:CASSLDPRLTGYTF;TRG:CATWEPNYYKKLF	1	0.00043592
patient_1	TRB:CASSLDREGEAFF;TRB:CASSLEEGSKQFF	1	0.00043592
patient_1	TRB:CASSLDREGWELFF	1	0.00043592
patient_1	TRB:CASSLDRRHGYTF	1	0.00043592
patient_1	TRB:CASSLDRTRQETQYF	1	0.00043592
patient_1	TRB:CASSLDSPRQKRNTEAFF	1	0.00043592
patient_1	TRB:CASSLDSSGRINEQFF	1	0.00043592
patient_1	TRB:CASSLEAGLPTNEQFF	1	0.00043592
patient_1	TRB:CASSLEGGFGEKLFF	1	0.00043592
patient_1	TRB:CASSLEIGGVGGDYGYTF	1	0.00043592
patient_1	TRB:CASSLEPYQETQYF	1	0.00043592
patient_1	TRB:CASSLEQNQPQHF	1	0.00043592
patient_1	TRB:CASSLESRTGYSGYTF	1	0.00043592
patient_1	TRB:CASSLESTDTQYF	1	0.00043592
patient_1	TRB:CASSLETPGSYEQYF	1	0.00043592
patient_1	TRB:CASSLEVGQFF	1	0.00043592
patient_1	TRB:CASSLFAGGQETQYF	1	0.00043592
patient_1	TRB:CASSLFFDTGGTGELFF	1	0.00043592
patient_1	TRB:CASSLGAALGNTIYF	1	0.00043592
patient_1	TRB:CASSLGAGMNTEAFF	1	0.00043592
patient_1	TRB:CASSLGDRGTKNIQYF	1	0.00043592
patient_1	TRB:CASSLGEETQYF	1	0.00043592
patient_1	TRB:CASSLGEGDEQFF	1	0.00043592
patient_1	TRB:CASSLGEGFYNEQFF	1	0.00043592
patient_1	TRB:CASSLGELAGGFLDEQFF;TRB:CASSPGQISYNEQFF	1	0.00043592
patient_1	TRB:CASSLGGDEKLFF	1	0.00043592
patient_1	TRB:CASSLGGGPTDTQYF;TRB:CASSLGPRNTIYF	1	0.00043592
patient_1	TRB:CASSLGGIGLFVTEAFF	1	0.00043592
patient_1	TRB:CASSLGGQETQYF	1	0.00043592
patient_1	TRB:CASSLGPLWVTQYF	1	0.00043592
patient_1	TRB:CASSLGQAYEQYF	1	0.00043592
patient_1	TRB:CASSLGQGNTGELFF	1	0.00043592
patient_1	TRB:CASSLGRGTAGYTF	1	0.00043592
patient_1	TRB:CASSLGRRNSPLHF	1	0.00043592
patient_1	TRB:CASSLGSGDFTGELFF	1	0.00043592
patient_1	TRB:CASSLGSTEAFF	1	0.00043592
patient_1	TRB:CASSLGTDHYEQYF	1	0.00043592
patient_1	TRB:CASSLGTDYEQYF	1	0.00043592
patient_1	TRB:CASSLGTGDYGYTF	1	0.00043592
patient_1	TRB:CASSLGTGGRKPQHF	1	0.00043592
patient_1	TRB:CASSLGTGNNEQYF	1	0.00043592
patient_1	TRB:CASSLGTGNNEQYF;TRB:CASATIHTWLAGSEFNYEQYF	1	0.00043592
patient_1	TRB:CASSLGTSEDYEQYF	1	0.00043592
patient_1	TRB:CASSLGYEQYF	1	0.00043592
patient_1	TRB:CASSLIKGGEQFF	1	0.00043592
patient_1	TRB:CASSLIPRGPGIEAFF	1	0.00043592
patient_1	TRB:CASSLKGSGGATTGELFF	1	0.00043592
patient_1	TRB:CASSLKGSGGATTGELFF;TRG:CATWDGKWNYYKKLF	1	0.00043592
patient_1	TRB:CASSLKRRTSGGATDTQYF	1	0.00043592
patient_1	TRB:CASSLKWPPSPYEQYF	1	0.00043592
patient_1	TRB:CASSLLAASTDTQYF	1	0.00043592
patient_1	TRB:CASSLLDRGDGELFF	1	0.00043592
patient_1	TRB:CASSLLGTGDTEAFF	1	0.00043592
patient_1	TRB:CASSLLPALYEQYF	1	0.00043592
patient_1	TRB:CASSLLRRQETQYF	1	0.00043592
patient_1	TRB:CASSLLRRQETQYF;TRB:CASSFLGQGAYEQYF	1	0.00043592
patient_1	TRB:CASSLMGRAQPQHF	1	0.00043592
patient_1	TRB:CASSLNQETQYF;TRB:CATSDKTGPPNYGYTF	1	0.00043592
patient_1	TRB:CASSLPLVKRSYNEQFF	1	0.00043592
patient_1	TRB:CASSLPTDSGELFF	1	0.00043592
patient_1	TRB:CASSLQENTEAFF	1	0.00043592
patient_1	TRB:CASSLQGNEQFF	1	0.00043592
patient_1	TRB:CASSLQGVDNEKLFF	1	0.00043592
patient_1	TRB:CASSLQNTGELFF	1	0.00043592
patient_1	TRB:CASSLRARSPLHF	1	0.00043592
patient_1	TRB:CASSLRGATNEKLFF	1	0.00043592
patient_1	TRB:CASSLRGGGGDSYEQYF	1	0.00043592
patient_1	TRB:CASSLRGRNTIYF	1	0.00043592
patient_1	TRB:CASSLRGRVAYNEQFF	1	0.00043592
patient_1	TRB:CASSLRLAGLGETQYF	1	0.00043592
patient_1	TRB:CASSLRPTDTSYEQYF	1	0.00043592
patient_1	TRB:CASSLRQGASYEQYF	1	0.00043592
patient_1	TRB:CASSLRQGKNTGELFF	1	0.00043592
patient_1	TRB:CASSLRRPLRAFF	1	0.00043592
patient_1	TRB:CASSLRSGRALFF	1	0.00043592
patient_1	TRB:CASSLRSRGSGNTIYF	1	0.00043592
patient_1	TRB:CASSLRTGGNYGYTF	1	0.00043592
patient_1	TRB:CASSLRTGQETQYF	1	0.00043592
patient_1	TRB:CASSLSAGTGISGYTF	1	0.00043592
patient_1	TRB:CASSLSDEAFF	1	0.00043592
patient_1	TRB:CASSLSPRLGAFF	1	0.00043592
patient_1	TRB:CASSLSQGDRDTQYF	1	0.00043592
patient_1	TRB:CASSLSREAFF	1	0.00043592
patient_1	TRB:CASSLSSNQPQHF	1	0.00043592
patient_1	TRB:CASSLSTEETQYF	1	0.00043592
patient_1	TRB:CASSLTAVGYTF	1	0.00043592
patient_1	TRB:CASSLTAVSYNEQFF	1	0.00043592
patient_1	TRB:CASSLTGTGTGVGYTF	1	0.00043592
patient_1	TRB:CASSLTHESEQFF	1	0.00043592
patient_1	TRB:CASSLTRGSNEKLFF	1	0.00043592
patient_1	TRB:CASSLVDRPYEQYF	1	0.00043592
patient_1	TRB:CASSLVGGFGGNTIYF	1	0.00043592
patient_1	TRB:CASSLVGGSQPQHF	1	0.00043592
patient_1	TRB:CASSLVGQGNYGYTF	1	0.00043592
patient_1	TRB:CASSLVLNTEAFF	1	0.00043592
patient_1	TRB:CASSLVQAYPPPEAFF	1	0.00043592
patient_1	TRB:CASSLVVLADNEQFF	1	0.00043592
patient_1	TRB:CASSLWATGDTEAFF	1	0.00043592
patient_1	TRB:CASSLYRGQGTQYF	1	0.00043592
patient_1	TRB:CASSMEPWDTQYF	1	0.00043592
patient_1	TRB:CASSMGRADYNEQFF	1	0.00043592
patient_1	TRB:CASSMGSSDTIYF	1	0.00043592
patient_1	TRB:CASSNGHGNTIYF	1	0.00043592
patient_1	TRB:CASSPATSQNEQFF	1	0.00043592
patient_1	TRB:CASSPDMDGYEQYF	1	0.00043592
patient_1	TRB:CASSPDPSGDEQYF	1	0.00043592
patient_1	TRB:CASSPDRETQYF	1	0.00043592
patient_1	TRB:CASSPDRGGQPQHF	1	0.00043592
patient_1	TRB:CASSPDRVRGANVLTF	1	0.00043592
patient_1	TRB:CASSPDRVTFF	1	0.00043592
patient_1	TRB:CASSPDTSGRPSYNEQFF	1	0.00043592
patient_1	TRB:CASSPEGKQPQHF	1	0.00043592
patient_1	TRB:CASSPEMTGRTGGYTF	1	0.00043592
patient_1	TRB:CASSPEPTGEKLFF	1	0.00043592
patient_1	TRB:CASSPFEGRWGANVLTF	1	0.00043592
patient_1	TRB:CASSPFPGGTEAFF	1	0.00043592
patient_1	TRB:CASSPGDASSYNSPLHF	1	0.00043592
patient_1	TRB:CASSPGGEGGVDTQYF	1	0.00043592
patient_1	TRB:CASSPGGTGANVLTF	1	0.00043592
patient_1	TRB:CASSPGIIRYGYTF;TRB:CASETQGAVGNQPQHF	1	0.00043592
patient_1	TRB:CASSPGLAGTGELFF	1	0.00043592
patient_1	TRB:CASSPGLEGGYGNTIYF	1	0.00043592
patient_1	TRB:CASSPGLGTRGETQYF	1	0.00043592
patient_1	TRB:CASSPGLVYEQYF	1	0.00043592
patient_1	TRB:CASSPGMKSWNEQFF	1	0.00043592
patient_1	TRB:CASSPGQAQETQYF	1	0.00043592
patient_1	TRB:CASSPGQGGIYGYTF	1	0.00043592
patient_1	TRB:CASSPGQGTDTQYF	1	0.00043592
patient_1	TRB:CASSPGQGYNEQYF	1	0.00043592
patient_1	TRB:CASSPGTENYGYTF	1	0.00043592
patient_1	TRB:CASSPGTGNTQYF	1	0.00043592
patient_1	TRB:CASSPGTSGNEQFF	1	0.00043592
patient_1	TRB:CASSPGTSGSRELFF	1	0.00043592
patient_1	TRB:CASSPKDRLTLEQYF	1	0.00043592
patient_1	TRB:CASSPKDTGELFF	1	0.00043592
patient_1	TRB:CASSPLTGGTEAFF	1	0.00043592
patient_1	TRB:CASSPMGATYEQYF	1	0.00043592
patient_1	TRB:CASSPMTGSNEKLFF	1	0.00043592
patient_1	TRB:CASSPNGADNTEAFF	1	0.00043592
patient_1	TRB:CASSPNQSSYNEQFF	1	0.00043592
patient_1	TRB:CASSPNRGTDTQYF	1	0.00043592
patient_1	TRB:CASSPPGEDTQYF	1	0.00043592
patient_1	TRB:CASSPPGGGNNSPLHF	1	0.00043592
patient_1	TRB:CASSPPGGRGEKLFF	1	0.00043592
patient_1	TRB:CASSPPGQGYGYTF	1	0.00043592
patient_1	TRB:CASSPPLSGTGGWVYTGELFF	1	0.00043592
patient_1	TRB:CASSPPSGGYNEQYF	1	0.00043592
patient_1	TRB:CASSPPTGELFF	1	0.00043592
patient_1	TRB:CASSPPTRGYTEAFF	1	0.00043592
patient_1	TRB:CASSPPYFADTQYF	1	0.00043592
patient_1	TRB:CASSPQGGTEAFF	1	0.00043592
patient_1	TRB:CASSPQGRDGYTF	1	0.00043592
patient_1	TRB:CASSPRDQPQHF	1	0.00043592
patient_1	TRB:CASSPRETGNEKLFF	1	0.00043592
patient_1	TRB:CASSPRGQGNEQFF	1	0.00043592
patient_1	TRB:CASSPRGQGNTEAFF	1	0.00043592
patient_1	TRB:CASSPRLGGADTQYF;TRG:CATWDSDNYYYKKLF	1	0.00043592
patient_1	TRB:CASSPRRGSYNEQFF	1	0.00043592
patient_1	TRB:CASSPRTPSYNEQFF	1	0.00043592
patient_1	TRB:CASSPSGIRGYTF	1	0.00043592
patient_1	TRB:CASSPTGFVGNEQFF	1	0.00043592
patient_1	TRB:CASSPTGGNSPLHF	1	0.00043592
patient_1	TRB:CASSPTGGPPAGSKQFF	1	0.00043592
patient_1	TRB:CASSPTGLSYEQYF	1	0.00043592
patient_1	TRB:CASSPTGRLAGEQYF	1	0.00043592
patient_1	TRB:CASSPTGSYGYTF	1	0.00043592
patient_1	TRB:CASSPTGTRNQPQHF;TRG:CAAWDTRYKKLF	1	0.00043592
patient_1	TRB:CASSPTGYSSTDTQYF	1	0.00043592
patient_1	TRB:CASSPTVTYWDYGYTF	1	0.00043592
patient_1	TRB:CASSPVRVSYNEQFF	1	0.00043592
patient_1	TRB:CASSPVTGPLNQPQHF	1	0.00043592
patient_1	TRB:CASSPYRASSYEQYF	1	0.00043592
patient_1	TRB:CASSPYRVGNEQFF	1	0.00043592
patient_1	TRB:CASSQAIGLAPSTDTQYF	1	0.00043592
patient_1	TRB:CASSQAQEPGELFF;TRG:CATWGYPSSYKKLF	1	0.00043592
patient_1	TRB:CASSQAWDRGYTEAFF	1	0.00043592
patient_1	TRB:CASSQDADGDTQYF	1	0.00043592
patient_1	TRB:CASSQDAGGQYF	1	0.00043592
patient_1	TRB:CASSQDGEAADTEAFF	1	0.00043592
patient_1	TRB:CASSQDGSTNEKLFF	1	0.00043592
patient_1	TRB:CASSQDLPGGADTQYF	1	0.00043592
patient_1	TRB:CASSQDMGAPTF	1	0.00043592
patient_1	TRB:CASSQDQGLGQPQHF	1	0.00043592
patient_1	TRB:CASSQDQRVYGYTF	1	0.00043592
patient_1	TRB:CASSQEPDRETQYF	1	0.00043592
patient_1	TRB:CASSQEPRGAPGNTIYF	1	0.00043592
patient_1	TRB:CASSQETVVGNGYTF	1	0.00043592
patient_1	TRB:CASSQGEASPLHF;TRG:CATWDRRPKKLF	1	0.00043592
patient_1	TRB:CASSQGGGALHF	1	0.00043592
patient_1	TRB:CASSQGQVVNYGYTF	1	0.00043592
patient_1	TRB:CASSQGRGMNNEQFF	1	0.00043592
patient_1	TRB:CASSQGRNTEAFF	1	0.00043592
patient_1	TRB:CASSQIWGSGRAGPGELFF	1	0.00043592
patient_1	TRB:CASSQLAGGPEETQYF	1	0.00043592
patient_1	TRB:CASSQLVPGEQYF	1	0.00043592
patient_1	TRB:CASSQPGIAGDRETQYF	1	0.00043592
patient_1	TRB:CASSQQITTNEKLFF	1	0.00043592
patient_1	TRB:CASSQRLGQGEETQYF	1	0.00043592
patient_1	TRB:CASSQRSPRGEETQYF	1	0.00043592
patient_1	TRB:CASSQTEVMNTEAFF	1	0.00043592
patient_1	TRB:CASSQTGLAYNEQFF	1	0.00043592
patient_1	TRB:CASSQTGTGKNTEAFF	1	0.00043592
patient_1	TRB:CASSQTGTTDTQYF	1	0.00043592
patient_1	TRB:CASSQTRRYTGELFF	1	0.00043592
patient_1	TRB:CASSQTTSGKLNTGELFF	1	0.00043592
patient_1	TRB:CASSQVGTSGNYEQYF	1	0.00043592
patient_1	TRB:CASSQVLGTSGSRQYF	1	0.00043592
patient_1	TRB:CASSQVPGLVYEQYF	1	0.00043592
patient_1	TRB:CASSQVRDRGISPLHF	1	0.00043592
patient_1	TRB:CASSQVTGFRTF;TRB:CASSLFAQTAENQPQHF	1	0.00043592
patient_1	TRB:CASSRAYEQYF	1	0.00043592
patient_1	TRB:CASSRDAAGGERNTEAFF	1	0.00043592
patient_1	TRB:CASSRDGETQYF	1	0.00043592
patient_1	TRB:CASSRDRGFYGYTF	1	0.00043592
patient_1	TRB:CASSRDRRYYEQYF	1	0.00043592
patient_1	TRB:CASSREATDTQYF	1	0.00043592
patient_1	TRB:CASSREVHEQFF	1	0.00043592
patient_1	TRB:CASSRFFLPAKNIQYF	1	0.00043592
patient_1	TRB:CASSRGAYANQPQHF	1	0.00043592
patient_1	TRB:CASSRGLYTGELFF	1	0.00043592
patient_1	TRB:CASSRGYQETQYF	1	0.00043592
patient_1	TRB:CASSRKGSGETQYF	1	0.00043592
patient_1	TRB:CASSRMKLAENEQFF	1	0.00043592
patient_1	TRB:CASSRPLQGYEQYF	1	0.00043592
patient_1	TRB:CASSRPTSGRALSYNEQFF	1	0.00043592
patient_1	TRB:CASSRRGLQQETQYF	1	0.00043592
patient_1	TRB:CASSRTGQGLNQPQHF	1	0.00043592
patient_1	TRB:CASSRTSGVETQYF	1	0.00043592
patient_1	TRB:CASSRVGYGYTF	1	0.00043592
patient_1	TRB:CASSSAGGIYEQYF	1	0.00043592
patient_1	TRB:CASSSDQTGRVNQPQHF	1	0.00043592
patient_1	TRB:CASSSFSGSNQPQHF	1	0.00043592
patient_1	TRB:CASSSGELAAQYF;TRB:CASPSNRTSGRSNTGELFF	1	0.00043592
patient_1	TRB:CASSSGGDTQYF	1	0.00043592
patient_1	TRB:CASSSGGTLQETQYF	1	0.00043592
patient_1	TRB:CASSSGIGGGELFF	1	0.00043592
patient_1	TRB:CASSSGLAGTFSYNEQFF	1	0.00043592
patient_1	TRB:CASSSGTASMAPQYF	1	0.00043592
patient_1	TRB:CASSSGTNYGYTF	1	0.00043592
patient_1	TRB:CASSSLGGRQGGQPQHF	1	0.00043592
patient_1	TRB:CASSSLGNNEQFF	1	0.00043592
patient_1	TRB:CASSSLSVEQFF	1	0.00043592
patient_1	TRB:CASSSMTGTGKNTEAFF	1	0.00043592
patient_1	TRB:CASSSMVGVPSYEQYF	1	0.00043592
patient_1	TRB:CASSSPVGLTDTQYF	1	0.00043592
patient_1	TRB:CASSSPYEQYF	1	0.00043592
patient_1	TRB:CASSSQTGAYEQYF	1	0.00043592
patient_1	TRB:CASSSRADGHTEAFF	1	0.00043592
patient_1	TRB:CASSSRFSGANVLTF	1	0.00043592
patient_1	TRB:CASSSRGLAAETQYF	1	0.00043592
patient_1	TRB:CASSSRGLGGGELFF	1	0.00043592
patient_1	TRB:CASSSRGQGEAFF	1	0.00043592
patient_1	TRB:CASSSRGQGLQPQHF	1	0.00043592
patient_1	TRB:CASSSRQGVRNEQFF	1	0.00043592
patient_1	TRB:CASSSSGGHANTGELFF	1	0.00043592
patient_1	TRB:CASSSSTSEYYNEQFF	1	0.00043592
patient_1	TRB:CASSSTGTETQYF;TRG:CATWDRLAYKKLF	1	0.00043592
patient_1	TRB:CASSSTRLQETQYF	1	0.00043592
patient_1	TRB:CASSSTSGGAETQYF	1	0.00043592
patient_1	TRB:CASSSWGTGVTGELFF	1	0.00043592
patient_1	TRB:CASSSWTSGGTYEQYF;TRG:CALWEVVGSNSSDWIKTF	1	0.00043592
patient_1	TRB:CASSTAGLGTDTQYF	1	0.00043592
patient_1	TRB:CASSTEKGQGLWNEQFF	1	0.00043592
patient_1	TRB:CASSTGANTDTQYF	1	0.00043592
patient_1	TRB:CASSTGFVATEAFF	1	0.00043592
patient_1	TRB:CASSTGLAGEEQFF	1	0.00043592
patient_1	TRB:CASSTGTDSYGYTF	1	0.00043592
patient_1	TRB:CASSTPRGRGWTGELFF	1	0.00043592
patient_1	TRB:CASSTQGGEKLFF	1	0.00043592
patient_1	TRB:CASSTQPYGYTF	1	0.00043592
patient_1	TRB:CASSTRLEDTQYF	1	0.00043592
patient_1	TRB:CASSTSTDTYEQYF	1	0.00043592
patient_1	TRB:CASSTTSGSNSYNEQFF	1	0.00043592
patient_1	TRB:CASSVAFLYGYTF	1	0.00043592
patient_1	TRB:CASSVAGETGELFF	1	0.00043592
patient_1	TRB:CASSVERVRDRTNSPLHF;TRB:CASSISSSPSSSYEQYF	1	0.00043592
patient_1	TRB:CASSVFSSSYEQYF	1	0.00043592
patient_1	TRB:CASSVFSSSYEQYF;TRB:CASSVRRALTGELFF	1	0.00043592
patient_1	TRB:CASSVGAGTTYEQYF	1	0.00043592
patient_1	TRB:CASSVGASGVPYEQYF	1	0.00043592
patient_1	TRB:CASSVGASRSQPHEQFF	1	0.00043592
patient_1	TRB:CASSVGVKGERTF	1	0.00043592
patient_1	TRB:CASSVLGTNEKLFF	1	0.00043592
patient_1	TRB:CASSVQGGGTEAFF	1	0.00043592
patient_1	TRB:CASSVSLTSSYEQYF	1	0.00043592
patient_1	TRB:CASSVSVTGAGANVLTF	1	0.00043592
patient_1	TRB:CASSVVGGYNSPLHF	1	0.00043592
patient_1	TRB:CASSVYNEQFF	1	0.00043592
patient_1	TRB:CASSWERSSYEQYF	1	0.00043592
patient_1	TRB:CASSWGRTSGYNEQFF	1	0.00043592
patient_1	TRB:CASSWSGDTDTQYF;TRB:CASSFGENTEAFF	1	0.00043592
patient_1	TRB:CASSWTANYGYTF	1	0.00043592
patient_1	TRB:CASSYAGANYGYTF	1	0.00043592
patient_1	TRB:CASSYEGPDTDTQYF	1	0.00043592
patient_1	TRB:CASSYFSGAEAFF	1	0.00043592
patient_1	TRB:CASSYFSGRPAEKLFF	1	0.00043592
patient_1	TRB:CASSYGRGGTGDTQYF	1	0.00043592
patient_1	TRB:CASSYGRGTDTQYF	1	0.00043592
patient_1	TRB:CASSYLGGSQPQHF	1	0.00043592
patient_1	TRB:CASSYPGRGGFF;TRG:CALWEVLDYKKLF	1	0.00043592
patient_1	TRB:CASSYPGSGHTEAFF	1	0.00043592
patient_1	TRB:CASSYPGTGFYEQYF	1	0.00043592
patient_1	TRB:CASSYQLTGTVSYEQYF	1	0.00043592
patient_1	TRB:CASSYRDPSTDTQYF	1	0.00043592
patient_1	TRB:CASSYRGHTEAFF;TRG:CAAWDWFKIF	1	0.00043592
patient_1	TRB:CASSYRQTKDTEAFF	1	0.00043592
patient_1	TRB:CASSYSAGERNNEQFF	1	0.00043592
patient_1	TRB:CASSYSGENQPQHF	1	0.00043592
patient_1	TRB:CASSYSGFTDTQYF	1	0.00043592
patient_1	TRB:CASSYSGQGFNQPQHF	1	0.00043592
patient_1	TRB:CASSYSGTSGRIYGELFF	1	0.00043592
patient_1	TRB:CASSYSLGGLKLFF	1	0.00043592
patient_1	TRB:CASSYSQTRQPQHF	1	0.00043592
patient_1	TRB:CASSYSRHSYNSPLHF	1	0.00043592
patient_1	TRB:CASSYVGGEQYF	1	0.00043592
patient_1	TRB:CASTADRDNEQFF;TRB:CASSSPRSGNTIYF	1	0.00043592
patient_1	TRB:CASTAGMAGTEAFF	1	0.00043592
patient_1	TRB:CASTDHGRDGREQYF	1	0.00043592
patient_1	TRB:CASTDSLESYGYTF	1	0.00043592
patient_1	TRB:CASTDTYLNYGYTF	1	0.00043592
patient_1	TRB:CASTFGDRGWGEAFF	1	0.00043592
patient_1	TRB:CASTGSGANVLTF	1	0.00043592
patient_1	TRB:CASTISGRPTDTQYF	1	0.00043592
patient_1	TRB:CASTKGWVEAFF	1	0.00043592
patient_1	TRB:CASTLGRGRSLNTEAFF	1	0.00043592
patient_1	TRB:CASTPEGRPNTGELFF	1	0.00043592
patient_1	TRB:CASTPGQGQLSYEQYF	1	0.00043592
patient_1	TRB:CASTQPGTSSGNEQFF	1	0.00043592
patient_1	TRB:CASTRGGRWSSGANVLTF	1	0.00043592
patient_1	TRB:CASTSGLYGYTF	1	0.00043592
patient_1	TRB:CASTSVDEQFF	1	0.00043592
patient_1	TRB:CASTTGGQGGSSYGYTF	1	0.00043592
patient_1	TRB:CASTTTGTAYNEQFF	1	0.00043592
patient_1	TRB:CASTVTGNSLPGGYTF	1	0.00043592
patient_1	TRB:CASTYRVGEQYF	1	0.00043592
patient_1	TRB:CASWEGRASRSYNEQFF	1	0.00043592
patient_1	TRB:CATGTSGMSTSYNEQFF	1	0.00043592
patient_1	TRB:CATHGDNEQFF	1	0.00043592
patient_1	TRB:CATLDRETYEQYF	1	0.00043592
patient_1	TRB:CATSDDGRDNEQFF	1	0.00043592
patient_1	TRB:CATSDPGDRADTQYF	1	0.00043592
patient_1	TRB:CATSQLQGLRQPQHF	1	0.00043592
patient_1	TRB:CATSRDEGLGYTF	1	0.00043592
patient_1	TRB:CATSRDLIWDRDTYEQYF	1	0.00043592
patient_1	TRB:CATSRDVPGGTQYF	1	0.00043592
patient_1	TRB:CATSRGDAQPQHF	1	0.00043592
patient_1	TRB:CATSRGGSYGYTF	1	0.00043592
patient_1	TRB:CATSRPTSRGLPYFESYNEQFF	1	0.00043592
patient_1	TRB:CATSRRPGTGLEETQYF	1	0.00043592
[truncated: 13,394 more rows]

## Sheet: Fig. 1D
Figure 1D: Wilcoxon Differential Expression of CD3-CD4 vs Th2 memory like T cells
Description: Related to figure 1D. Wilcoxon Rank Sum test comparing CD3-CD4+ cells versus CD3+CD4+ Th2 memory like cells from the Th2 atlas in the single cell RNA-seq dataset.
Symbol	P Value	average log2FC	Adjusted P Value	Gene Type	Description	Synonyms
MTRNR2L8	0	-5.09499	0	protein_coding	MT-RNR2 like 8
MTRNR2L12	0	-4.04033	0	protein_coding	MT-RNR2 like 12
RPS10	0	-2.97015	0	protein_coding	ribosomal protein S10	MGC88819,S10
KLRB1	0	-2.58937	0	protein_coding	killer cell lectin like receptor B1	CD161,CLEC5B,hNKR-P1A,NKR,NKR-P1,NKR-P1A
AES	0	-2.19833	0
RPL41	0	-2.17258	0	protein_coding	ribosomal protein L41	L41
TRAC	0	-2.04491	0	TR_C_gene	T cell receptor alpha constant
RPS20	0	-2.03665	0	protein_coding	ribosomal protein S20	S20,uS10
RPS4Y1	0	-2.00044	0	protein_coding	ribosomal protein S4 Y-linked 1	MGC119100,MGC5070,RPS4Y,S4
RPL21	0	-1.98782	0	protein_coding	ribosomal protein L21	DKFZp686C06101,FLJ27458,L21,MGC104274,MGC104275,MGC71252
45544	0	-1.66225	0
RARRES3	0	-1.58872	0
45542	0	-1.58176	0
KIAA1551	0	-1.56129	0
MALAT1	0	-1.55809	0	lncRNA	metastasis associated lung adenocarcinoma transcript 1	HCN,LINC00047,MALAT-1,mascRNA,NCRNA00047,NEAT2,PRO1073
RPS29	0	-1.53595	0	protein_coding	ribosomal protein S29	S29,uS14
MT-ND4	0	-1.52907	0	protein_coding	mitochondrially encoded NADH:ubiquinone oxidoreductase core subunit 4
45541	0	-1.52594	0
RPL13A	0	-1.45171	0	protein_coding	ribosomal protein L13a	L13A,TSTA1
45536	0	-1.30021	0
RPL7	0	-1.23938	0	protein_coding	ribosomal protein L7	humL7-1,L7
C6orf48	0	-1.19471	0
MT-ND3	0	-1.16192	0	protein_coding	mitochondrially encoded NADH:ubiquinone oxidoreductase core subunit 3
MINOS1	0	-1.0801	0
FAM96B	0	-0.981395	0
C8orf59	0	-0.956135	0
C19orf70	0	-0.939349	0
RPL9	0	-0.879396	0	protein_coding	ribosomal protein L9	L9
RPL23A	0	-0.702303	0	protein_coding	ribosomal protein L23a	L23A
RPS2	0	-0.683469	0	protein_coding	ribosomal protein S2	LLREP3,S2
RPL37A	0	-0.652772	0	protein_coding	ribosomal protein L37a	L37A
RPS16	0	-0.624937	0	protein_coding	ribosomal protein S16	S16
TPT1	0	-0.617359	0	protein_coding	tumor protein, translationally-controlled 1	fortilin,TCTP
RPL28	0	0.419754	0	protein_coding	ribosomal protein L28	FLJ43307,L28
RPL30	0	0.438538	0	protein_coding	ribosomal protein L30	L30
RPL10	0	0.457137	0	protein_coding	ribosomal protein L10	DXS648,DXS648E,FLJ23544,L10,NOV,QM
RPS15A	0	0.458092	0	protein_coding	ribosomal protein S15a	S15A
FAU	0	0.488416	0	protein_coding	FAU ubiquitin like and ribosomal protein S30 fusion	asr1,FLJ22986,Fub1,Fubi,MNSFbeta,RPS30,S30
RPL36	0	0.519075	0	protein_coding	ribosomal protein L36	DKFZp566B023,L36
RPS19	0	0.567392	0	protein_coding	ribosomal protein S19	DBA,eS19,LOH19CR1,S19
MT-ND4L	0	0.627147	0	protein_coding	mitochondrially encoded NADH:ubiquinone oxidoreductase core subunit 4L
RPLP1	0	0.632152	0	protein_coding	ribosomal protein lateral stalk subunit P1	LP1
RPL26	0	0.645173	0	protein_coding	ribosomal protein L26	L26
HLA-B	0	0.674176	0	protein_coding	major histocompatibility complex, class I, B	AS
RPLP0	0	0.674283	0	protein_coding	ribosomal protein lateral stalk subunit P0	L10E,LP0,P0,PRLP0,RPP0
RPL36AL	0	0.70596	0	protein_coding	ribosomal protein L36a like	RPL36A
RACK1	0	0.711412	0	protein_coding	receptor for activated C kinase 1
RPL36A	0	0.795507	0	protein_coding	ribosomal protein L36a	L36A,RPL44
PNRC1	0	0.829635	0	protein_coding	proline rich nuclear receptor coactivator 1	B4-2,PROL2,PRR2
PPIA	0	0.830663	0	protein_coding	peptidylprolyl isomerase A	CYPA
IL32	0	0.842566	0	protein_coding	interleukin 32	NK4,TAIF,TAIFb,TAIFd
RPS15	0	0.845224	0	protein_coding	ribosomal protein S15	MGC111130,RIG,S15
SNHG6	0	0.852648	0	lncRNA	small nucleolar RNA host gene 6	HBII-276HG,NCRNA00058,U87HG
PFN1	0	0.862513	0	protein_coding	profilin 1
ATP5MC2	0	0.893897	0	protein_coding	ATP synthase membrane subunit c locus 2
JUND	0	0.909187	0	protein_coding	JunD proto-oncogene, AP-1 transcription factor subunit	AP-1
EMP3	0	0.943988	0	protein_coding	epithelial membrane protein 3	YMP
IL2RG	0	0.95183	0	protein_coding	interleukin 2 receptor subunit gamma	CD132,CIDX,IMD4,SCIDX1
LAT	0	0.959747	0	protein_coding	linker for activation of T cells	LAT1
IFITM2	0	0.964916	0	protein_coding	interferon induced transmembrane protein 2	1-8D,DSPA2c
JUNB	0	0.967257	0	protein_coding	JunB proto-oncogene, AP-1 transcription factor subunit
PPDPF	0	0.973635	0	protein_coding	pancreatic progenitor cell differentiation and proliferation factor	C20orf149,dJ697K14.9,exdpf
RESF1	0	0.990171	0	protein_coding	retroelement silencing factor 1
PCED1B-AS1	0	0.999298	0	lncRNA	PCED1B antisense RNA 1
SH3BGRL3	0	1.01981	0	protein_coding	SH3 domain binding glutamate rich protein like 3
NDUFA13	0	1.03438	0	protein_coding	NADH:ubiquinone oxidoreductase subunit A13	B16.6,CDA016,CGI-39,GRIM-19,GRIM19
MICOS13	0	1.03891	0	protein_coding	mitochondrial contact site and cristae organizing system subunit 13
ATP5MG	0	1.05119	0	protein_coding	ATP synthase membrane subunit g
TAGLN2	0	1.065	0	protein_coding	transgelin 2	HA1756,KIAA0120
PLSCR3	0	1.09711	0	protein_coding	phospholipid scramblase 3
SEPTIN9	0	1.11542	0	protein_coding	septin 9
SEPTIN6	0	1.14034	0	protein_coding	septin 6
MT-ATP8	0	1.1886	0	protein_coding	mitochondrially encoded ATP synthase membrane subunit 8
TOMM6	0	1.2067	0	protein_coding	translocase of outer mitochondrial membrane 6	OBTP,Tom6
PPIB	0	1.20735	0	protein_coding	peptidylprolyl isomerase B	B,CYP-S1,CYPB,OI9,PPIase,SCYLP
SEPTIN7	0	1.21294	0	protein_coding	septin 7
GABARAP	0	1.22495	0	protein_coding	GABA type A receptor-associated protein	ATG8A,MM46
MICOS10	0	1.23087	0	protein_coding	mitochondrial contact site and cristae organizing system subunit 10
RPL17	0	1.23952	0	protein_coding	ribosomal protein L17	L17,rpL23
KLF2	0	1.2433	0	protein_coding	Kruppel like factor 2	LKLF
FXYD5	0	1.24999	0	protein_coding	FXYD domain containing ion transport regulator 5	OIT2
MIF	0	1.25645	0	protein_coding	macrophage migration inhibitory factor
LGALS1	0	1.31649	0	protein_coding	galectin 1	GBP
SEPTIN1	0	1.41712	0	protein_coding	septin 1
IFITM1	0	1.44372	0	protein_coding	interferon induced transmembrane protein 1	9-27,CD225,DSPA2a,IFI17
PTPRCAP	0	1.46968	0	protein_coding	protein tyrosine phosphatase receptor type C associated protein	CD45-AP,LPAP
RNASEK	0	1.55546	0	protein_coding	ribonuclease K	MGC71993
GSTK1	0	1.55728	0	protein_coding	glutathione S-transferase kappa 1	GST13
PLAAT4	0	1.65513	0	protein_coding	phospholipase A and acyltransferase 4
LINC01578	0	1.6554	0	lncRNA	CHD2 adjacent suppressive regulatory RNA
LIME1	0	1.71816	0	protein_coding	Lck interacting transmembrane adaptor 1	dJ583P15.4,FLJ20406,LIME
NME2	0	1.79262	0	protein_coding	NME/NM23 nucleoside diphosphate kinase 2	NDPKB,NM23-H2
EEF1G	0	1.7938	0	protein_coding	eukaryotic translation elongation factor 1 gamma	EF1G
SNHG29	0	1.88367	0	lncRNA	small nucleolar RNA host gene 29
TLE5	0	2.35553	0	protein_coding	TLE family member 5, transcriptional modulator
CRIP1	0	2.64807	0	protein_coding	cysteine rich protein 1	CRIP
SELL	6.61481e-308	0.971707	3.28359e-303	protein_coding	selectin L	CD62L,hLHRc,LAM-1,LAM1,Leu-8,LNHR,LSEL,Lyam-1,LYAM1,PLNHR
MZT2B	9.48823e-305	0.824301	4.70996e-300	protein_coding	mitotic spindle organizing protein 2B	FAM128B,FLJ14346,MOZART2B
S100A6	3.38572e-304	0.65894	1.68067e-299	protein_coding	S100 calcium binding protein A6	2A9,CABP,CACY,PRA
WDR86-AS1	1.1827e-301	1.04517	5.87092e-297	lncRNA	WDR86 antisense RNA 1
SELENOW	1.31284e-300	0.971081	6.51692e-296	protein_coding	selenoprotein W
CYTOR	3.02303e-297	1.11925	1.50063e-292	lncRNA	cytoskeleton regulator RNA
IKZF3	3.60626e-296	-0.979142	1.79015e-291	protein_coding	IKAROS family zinc finger 3	Aiolos,ZNFN1A3
TAF10	1.13475e-295	0.98209	5.63289e-291	protein_coding	TATA-box binding protein associated factor 10	TAF2A,TAF2H,TAFII30
EIF4A1	1.12912e-292	0.947513	5.60494e-288	protein_coding	eukaryotic translation initiation factor 4A1
TMEM238	1.45742e-291	1.01685	7.23464e-287	protein_coding	transmembrane protein 238
TRBV7-6	2.43786e-290	1.06787	1.21015e-285	TR_V_gene	T cell receptor beta variable 7-6
RPS7	3.37996e-290	0.40055	1.67781e-285	protein_coding	ribosomal protein S7	eS7,S7
HINT1	5.83088e-288	0.627589	2.89445e-283	protein_coding	histidine triad nucleotide binding protein 1	HINT,PKCI-1,PRKCNH1
ATP6V0C	1.78089e-287	0.985343	8.84035e-283	protein_coding	ATPase H+ transporting V0 subunit c	ATP6C,ATP6L,ATPL,VATL,Vma3
KRTCAP2	1.67887e-286	0.901511	8.33393e-282	protein_coding	keratinocyte associated protein 2	KCP2
NDUFA11	9.13362e-286	0.868	4.53393e-281	protein_coding	NADH:ubiquinone oxidoreductase subunit A11	B14.7
CIAO2B	3.66092e-285	0.953402	1.81728e-280	protein_coding	cytosolic iron-sulfur assembly component 2B
NEAT1	2.2129e-283	-1.68568	1.09848e-278	lncRNA	nuclear paraspeckle assembly transcript 1	LINC00084,MENepsilon/beta,NCRNA00084,TncRNA,VINC
MT-CO3	5.87254e-283	-1.08493	2.91513e-278	protein_coding	mitochondrially encoded cytochrome c oxidase III
SEC61B	2.78641e-282	0.825026	1.38317e-277	protein_coding	SEC61 translocon subunit beta
ITGB1	6.87646e-280	0.934325	3.41348e-275	protein_coding	integrin subunit beta 1	CD29,FNRB,GPIIA,MDF2,MSK12
S100A4	6.36131e-277	0.756858	3.15775e-272	protein_coding	S100 calcium binding protein A4	18A2,42A,CAPL,FSP1,MTS1,P9KA,PEL98
CD5	1.14697e-276	0.968998	5.69354e-272	protein_coding	CD5 molecule	LEU1,T1
PLAC8	4.29029e-272	-0.944749	2.1297e-267	protein_coding	placenta associated 8	C15,onzin
RPS18	3.50357e-271	0.388449	1.73917e-266	protein_coding	ribosomal protein S18	D6S218E,HKE3,KE-3,KE3,S18
RPL18	1.95482e-266	0.384956	9.70373e-262	protein_coding	ribosomal protein L18	L18
45537	7.86481e-265	-0.856734	3.90409e-260
CD7	1.76332e-261	-1.3145	8.75312e-257	protein_coding	CD7 molecule	GP40,LEU-9,Tp40,TP41
CD99	6.70398e-260	0.729539	3.32785e-255	protein_coding	CD99 molecule (Xg blood group)
LGALS3	1.68588e-259	-1.15265	8.36871e-255	protein_coding	galectin 3	GALIG,LGALS2,MAC-2
RORA	1.91906e-259	-1.20044	9.52624e-255	protein_coding	RAR related orphan receptor A	NR1F1,ROR1,ROR2,ROR3,RZRA
B2M	4.57105e-259	0.298916	2.26907e-254	protein_coding	beta-2-microglobulin
GNB2L1	1.0718e-256	-2.77375	5.3204e-252
TNFAIP3	1.49925e-255	0.27335	7.44227e-251	protein_coding	TNF alpha induced protein 3	A20,OTUD7C
BTG1	3.69397e-255	-0.882829	1.83369e-250	protein_coding	BTG anti-proliferation factor 1	APRO2
RPL29	8.73661e-254	0.398247	4.33685e-249	protein_coding	ribosomal protein L29	HIP,HUMRPL29,L29,RPL29P10
H3F3B	3.82265e-251	0.570065	1.89756e-246	protein_coding	H3.3 histone B
FAM107B	6.07128e-250	0.911973	3.01378e-245	protein_coding	family with sequence similarity 107 member B	C10orf45,FLJ45505,HITS,MGC11034
SNHG16	8.28853e-250	0.884632	4.11442e-245	lncRNA	small nucleolar RNA host gene 16	Nbla10727,Nbla12061,ncRAN
MT-ATP6	1.01226e-248	-1.56668	5.02485e-244	protein_coding	mitochondrially encoded ATP synthase membrane subunit 6
CD27	7.94366e-244	-0.975345	3.94323e-239	protein_coding	CD27 molecule	S152,TNFRSF7,Tp55
RBIS	2.06511e-241	0.890612	1.02512e-236	protein_coding	ribosomal biogenesis factor
FAM174C	3.3277e-235	0.863491	1.65187e-230	protein_coding	family with sequence similarity 174 member C
UCP2	6.94375e-235	0.855237	3.44688e-230	protein_coding	uncoupling protein 2	BMIQ4,SLC25A8
POLD4	4.49831e-234	0.903261	2.23296e-229	protein_coding	DNA polymerase delta 4, accessory subunit	p12,POLDS
GAS5	7.00093e-232	0.506326	3.47526e-227	lncRNA	growth arrest specific 5	NCRNA00030,SNHG2
GLTSCR2	1.40548e-231	-1.86901	6.97678e-227
CFL1	4.70294e-231	0.533497	2.33454e-226	protein_coding	cofilin 1	CFL
MT-RNR2	1.39022e-230	-4.73272	6.90107e-226
RPS28	2.28576e-229	0.394443	1.13465e-224	protein_coding	ribosomal protein S28	eS28,S28
RPS23	3.99331e-229	0.338907	1.98228e-224	protein_coding	ribosomal protein S23	S23,uS12
HLA-DPA1	1.94795e-227	0.856122	9.66964e-223	protein_coding	major histocompatibility complex, class II, DP alpha 1	HLA-DP1A
TMSB10	4.77187e-226	0.547367	2.36876e-221	protein_coding	thymosin beta 10	TB10
COTL1	2.30289e-225	0.682099	1.14315e-220	protein_coding	coactosin like F-actin binding protein 1	CLP
SLC2A3	6.10768e-225	0.85575	3.03185e-220	protein_coding	solute carrier family 2 member 3	GLUT3
RPS10-NUDT3	1.48905e-223	0.749168	7.39166e-219	protein_coding	RPS10-NUDT3 readthrough
ATP5PO	5.29906e-223	0.793801	2.63045e-218	protein_coding	ATP synthase peripheral stalk subunit OSCP
RPS11	5.74711e-222	-0.671692	2.85287e-217	protein_coding	ribosomal protein S11	S11
ATP5E	4.86908e-218	-1.75968	2.41701e-213
C19orf66	9.67632e-216	-0.63543	4.80333e-211
LAPTM5	4.8272e-215	-0.929487	2.39622e-210	protein_coding	lysosomal protein transmembrane 5
CD82	7.54741e-214	0.80377	3.74654e-209	protein_coding	CD82 molecule	IA4,KAI1,R2,ST6,TSPAN27
CCL5	9.21233e-214	-1.6116	4.573e-209	protein_coding	C-C motif chemokine ligand 5	D17S136E,MGC17164,RANTES,SCYA5,SISd,TCP228
TAP2	4.72763e-213	0.805342	2.34679e-208	protein_coding	transporter 2, ATP binding cassette subfamily B member	ABCB3,D6S217E,PSF2,RING11
RPL15	5.87674e-213	-0.45493	2.91721e-208	protein_coding	ribosomal protein L15	EC45,L15,RPL10,RPLY10,RPYL10
CD52	5.49858e-212	0.557423	2.72949e-207	protein_coding	CD52 molecule	CDW52,EDDM5,HE5
SSR4	1.98152e-211	0.650458	9.83625e-207	protein_coding	signal sequence receptor subunit 4	TRAPD
C19orf24	1.67614e-210	-0.637997	8.32035e-206
TMEM66	3.07728e-207	-1.641	1.52756e-202
FAM129A	1.38036e-206	-0.869812	6.85212e-202
COX6A1	6.66503e-204	0.673616	3.30852e-199	protein_coding	cytochrome c oxidase subunit 6A1	COX6A
CCR6	8.07142e-204	-0.657308	4.00665e-199	protein_coding	C-C motif chemokine receptor 6	BN-1,CD196,CKR-L3,CMKBR6,DCR2,DRY-6,GPR-CY4,GPR29,STRL22
NRIP3	1.58681e-203	0.734734	7.8769e-199	protein_coding	nuclear receptor interacting protein 3	C11orf14
PABPN1	2.60518e-203	0.815068	1.29321e-198	protein_coding	poly(A) binding protein nuclear 1	OPMD,PAB2,PABP2
ALDOA	4.97866e-203	0.668661	2.47141e-198	protein_coding	aldolase, fructose-bisphosphate A
S100A11	4.60216e-202	0.602902	2.28451e-197	protein_coding	S100 calcium binding protein A11	S100C
ALYREF	4.61439e-202	0.751484	2.29058e-197	protein_coding	Aly/REF export factor	ALY,ALY/REF,BEF,REF,THOC4
ATP5L	9.82389e-201	-1.38182	4.87658e-196
RPS17	6.62938e-200	0.391465	3.29082e-195	protein_coding	ribosomal protein S17	MGC72007,RPS17L,RPS17L1,RPS17L2,S17
ARPC1B	2.42955e-197	0.639291	1.20603e-192	protein_coding	actin related protein 2/3 complex subunit 1B	ARC41,p40-ARC,p41-ARC
CSNK2B	1.71499e-195	0.744641	8.51322e-191	protein_coding	casein kinase 2 beta	Ckb1,Ckb2
C12orf57	1.79225e-192	0.683417	8.89674e-188	protein_coding	chromosome 12 open reading frame 57	C10,GRCC10
PPP1CA	8.71026e-190	0.688156	4.32377e-185	protein_coding	protein phosphatase 1 catalytic subunit alpha	PP-1A,PP1A,PP1alpha,PPP1A
RPL38	5.93024e-189	-0.567005	2.94377e-184	protein_coding	ribosomal protein L38	L38
SERF2	6.9471e-188	0.461597	3.44854e-183	protein_coding	small EDRK-rich factor 2	4F5REL,FAM2C,H4F5rel,HsT17089
ATP5F1D	2.27237e-187	0.68232	1.12801e-182	protein_coding	ATP synthase F1 subunit delta
RPL11	4.92803e-187	0.302657	2.44628e-182	protein_coding	ribosomal protein L11	L11,uL5
ELOB	9.51323e-187	0.648269	4.72237e-182	protein_coding	elongin B
CDKN2D	1.04657e-185	0.774922	5.19517e-181	protein_coding	cyclin dependent kinase inhibitor 2D	INK4D,p19
ARF5	2.25253e-185	0.746647	1.11816e-180	protein_coding	ADP ribosylation factor 5
CHCHD2	3.09598e-185	0.553797	1.53685e-180	protein_coding	coiled-coil-helix-coiled-coil-helix domain containing 2	C7orf17,MIX17B,MNRR1
RIPOR2	7.77758e-185	0.719681	3.86079e-180	protein_coding	RHO family interacting cell polarization regulator 2
RPS8	8.67206e-185	0.364785	4.30481e-180	protein_coding	ribosomal protein S8	S8
CCDC18-AS1	1.21568e-184	0.705391	6.03466e-180	lncRNA	CCDC18 antisense RNA 1
GNAI2	8.2535e-183	0.624533	4.09704e-178	protein_coding	G protein subunit alpha i2	GIP,GNAI2B
IL7R	1.65726e-182	-1.05938	8.22665e-178	protein_coding	interleukin 7 receptor	CD127,IL7RA
ATP5F1E	2.8854e-181	0.56318	1.43231e-176	protein_coding	ATP synthase F1 subunit epsilon
TRIM22	6.80845e-180	-0.690033	3.37971e-175	protein_coding	tripartite motif containing 22	GPSTAF50,RNF94,STAF50
MAL	1.40749e-179	0.869962	6.98678e-175	protein_coding	mal, T cell differentiation protein	MVP17,VIP17
NDUFB9	1.37786e-177	0.690577	6.8397e-173	protein_coding	NADH:ubiquinone oxidoreductase subunit B9	B22,LYRM3,UQOR22
C17orf76-AS1	1.27367e-176	-1.46878	6.32248e-172
RPL18A	2.8939e-176	0.314917	1.43653e-171	protein_coding	ribosomal protein L18a	L18A
S1PR1	1.93236e-175	0.792637	9.59222e-171	protein_coding	sphingosine-1-phosphate receptor 1	CD363,D1S3362,edg-1,EDG1
RPS13	3.75078e-175	0.343509	1.86189e-170	protein_coding	ribosomal protein S13	S13
JAML	5.95746e-175	-0.672897	2.95728e-170	protein_coding	junction adhesion molecule like
MT-ND2	2.44923e-174	-0.978134	1.2158e-169	protein_coding	mitochondrially encoded NADH:ubiquinone oxidoreductase core subunit 2
FKBP5	2.70158e-174	-0.951433	1.34106e-169	protein_coding	FKBP prolyl isomerase 5	FKBP51,FKBP54,P54,PPIase,Ptg-10
PTPRN2	1.76767e-173	0.699946	8.77469e-169	protein_coding	protein tyrosine phosphatase receptor type N2	IA-2beta,ICAAR,KIAA0387,phogrin
TROVE2	1.93765e-173	-0.576954	9.6185e-169
SEPTIN11	3.0379e-173	0.772823	1.50802e-168	protein_coding	septin 11
ATP5G2	4.02788e-173	-1.10388	1.99944e-168
TRAPPC5	5.12893e-173	0.727516	2.546e-168	protein_coding	trafficking protein particle complex subunit 5	MGC52424,TRS31
HSPA5	7.90303e-173	0.661304	3.92306e-168	protein_coding	heat shock protein family A (Hsp70) member 5	BiP,GRP78
PLP2	3.00941e-172	0.698396	1.49387e-167	protein_coding	proteolipid protein 2	A4,A4-LSB,MGC126187
PIK3IP1	5.35784e-172	-0.926291	2.65963e-167	protein_coding	phosphoinositide-3-kinase interacting protein 1	HGFL,MGC17330,TrIP
GET3	6.80032e-172	0.651445	3.37568e-167	protein_coding	guided entry of tail-anchored proteins factor 3, ATPase
NCBP2-AS2	7.50781e-172	-0.49299	3.72688e-167
RPS25	8.86544e-172	0.325753	4.4008e-167	protein_coding	ribosomal protein S25	S25
SEC61G	9.19468e-172	0.652931	4.56424e-167	protein_coding	SEC61 translocon subunit gamma	SSS1
EIF5A	2.06464e-171	0.666315	1.02489e-166	protein_coding	eukaryotic translation initiation factor 5A	EIF-5A,EIF5A1,MGC104255,MGC99547
S100A10	3.26524e-171	0.631373	1.62086e-166	protein_coding	S100 calcium binding protein A10	42C,ANX2LG,CAL1L,CLP11,P11
TMEM258	1.09131e-170	0.646461	5.41725e-166	protein_coding	transmembrane protein 258	C11orf10,Kud,Kuduk
C1orf162	1.87796e-169	0.696565	9.32218e-165	protein_coding	chromosome 1 open reading frame 162	MGC24133
ARHGAP15	4.78221e-169	0.770558	2.37389e-164	protein_coding	Rho GTPase activating protein 15	BM046
RPL23	5.59665e-169	-0.738262	2.77818e-164	protein_coding	ribosomal protein L23	L23,rpL17
CCR7	1.13295e-168	-0.952059	5.62395e-164	protein_coding	C-C motif chemokine receptor 7	BLR2,CD197,CDw197,CMKBR7,EBI1
SNRPD2	1.34586e-166	0.54916	6.68084e-162	protein_coding	small nuclear ribonucleoprotein D2 polypeptide	Sm-D2,SNRPD1
SLA	1.78559e-166	-0.852796	8.86366e-162	protein_coding	Src like adaptor	hSLAP,SLA1,SLAP,SLAP-1
LINC01138	6.1258e-163	0.66425	3.04085e-158	lncRNA	long intergenic non-protein coding RNA 1138	FLJ39739,LINC00875
C1orf56	7.72593e-163	-0.760162	3.83515e-158	protein_coding	chromosome 1 open reading frame 56	FLJ20519,MENT
NSMCE1	7.02696e-162	0.745241	3.48819e-157	protein_coding	NSE1 homolog, SMC5-SMC6 complex component	NSE1
PPFIBP1	1.33254e-161	0.878259	6.61475e-157	protein_coding	PPFIA binding protein 1	hSGT2,hSgt2p,L2,SGT2
CD3E	2.62064e-161	0.472768	1.30089e-156	protein_coding	CD3e molecule
RPL22	9.76066e-161	-0.392007	4.84519e-156	protein_coding	ribosomal protein L22	EAP,L22
PABPC1	1.3117e-160	-0.772083	6.5113e-156	protein_coding	poly(A) binding protein cytoplasmic 1	PAB1,PABP1,PABPC2,PABPL1
TRAV26-1	1.0305e-159	0.823402	5.1154e-155	TR_V_gene	T cell receptor alpha variable 26-1
TGFBR2	2.1223e-159	-0.690199	1.05351e-154	protein_coding	transforming growth factor beta receptor 2	MFS2,TBR-ii,TBRII
FYB	3.25709e-159	-1.0214	1.61682e-154
AC016831.7	1.20022e-158	-0.498454	5.9579e-154	lncRNA	novel transcript
PCBP2	1.16745e-157	-1.05641	5.79524e-153	protein_coding	poly(rC) binding protein 2	hnRNP-E2,HNRNPE2,HNRPE2
FOS	2.50555e-157	0.71953	1.24376e-152	protein_coding	Fos proto-oncogene, AP-1 transcription factor subunit	AP-1,c-fos
COX5A	6.28062e-156	0.654145	3.1177e-151	protein_coding	cytochrome c oxidase subunit 5A
NCBP2AS2	2.2114e-155	0.621499	1.09774e-150	protein_coding	NCBP2 antisense 2 (head to head)
SHFL	6.68695e-155	0.637193	3.3194e-150	protein_coding	shiftless antiviral inhibitor of ribosomal frameshifting
SYNGR2	7.00605e-153	0.66798	3.4778e-148	protein_coding	synaptogyrin 2
CDK2AP2	3.15642e-152	0.733904	1.56685e-147	protein_coding	cyclin dependent kinase 2 associated protein 2	DOC-1R,p14
HP1BP3	3.50176e-152	0.635413	1.73827e-147	protein_coding	heterochromatin protein 1 binding protein 3	HP1-BP74
NDUFA7	2.39902e-151	0.692031	1.19087e-146	protein_coding	NADH:ubiquinone oxidoreductase subunit A7	B14.5a
MGST3	3.32601e-151	0.70174	1.65103e-146	protein_coding	microsomal glutathione S-transferase 3	GST-III
RPL35	5.17083e-150	0.292744	2.5668e-145	protein_coding	ribosomal protein L35	L35
UQCR11	6.93043e-150	0.547701	3.44027e-145	protein_coding	ubiquinol-cytochrome c reductase, complex III subunit XI	QCR10,UQCR
MTLN	3.05645e-149	0.63593	1.51722e-144	protein_coding	mitoregulin
HLA-DPB1	1.98136e-148	0.676797	9.83547e-144	protein_coding	major histocompatibility complex, class II, DP beta 1	HLA-DP1B
SMIM37	2.95944e-148	-0.406193	1.46906e-143
GAPDH	3.38165e-147	0.360727	1.67865e-142	protein_coding	glyceraldehyde-3-phosphate dehydrogenase	GAPD
FLT3LG	1.00336e-146	0.675365	4.98067e-142	protein_coding	fms related receptor tyrosine kinase 3 ligand
ARL6IP1	8.66128e-146	0.651867	4.29946e-141	protein_coding	ADP ribosylation factor like GTPase 6 interacting protein 1	AIP1,ARL6IP,ARMER,KIAA0069,SPG61
SESN1	9.98771e-146	-0.596658	4.9579e-141	protein_coding	sestrin 1	PA26,SEST1
CIAO2A	1.95953e-145	0.568459	9.72711e-141	protein_coding	cytosolic iron-sulfur assembly component 2A
MT-ND1	8.88065e-145	-0.955891	4.40835e-140	protein_coding	mitochondrially encoded NADH:ubiquinone oxidoreductase core subunit 1
SNHG1	1.33664e-143	0.595724	6.63509e-139	lncRNA	small nucleolar RNA host gene 1	LINC00057,lncRNA16,NCRNA00057,UHG
TSTD1	1.52437e-143	0.61037	7.56697e-139	protein_coding	thiosulfate sulfurtransferase like domain containing 1	KAT
SEPTIN2	3.99301e-141	0.611175	1.98213e-136	protein_coding	septin 2
HIGD2A	5.93182e-141	0.593792	2.94456e-136	protein_coding	HIG1 hypoxia inducible domain family member 2A	MGC2198,RCF1B
AL135905.2	1.01949e-140	0.492021	5.06074e-136	protein_coding	novel protein
MUC20-OT1	1.74757e-140	-0.426605	8.67491e-136
AC058791.1	2.76017e-140	-0.794732	1.37015e-135	lncRNA	novel transcript
JUN	4.78595e-140	0.708352	2.37575e-135	protein_coding	Jun proto-oncogene, AP-1 transcription factor subunit	AP-1,c-Jun
DCN	7.27982e-140	-0.755309	3.6137e-135	protein_coding	decorin	DSPG2,SLRR1B
CLEC2B	2.65131e-139	-0.689766	1.31611e-134	protein_coding	C-type lectin domain family 2 member B	AICL,CLECSF2,HP10085
AC079781.5	6.93436e-138	0.518667	3.44222e-133	lncRNA	novel transcript
CNN2	7.15978e-138	0.604396	3.55411e-133	protein_coding	calponin 2
CALM1	1.49355e-137	0.389	7.414e-133	protein_coding	calmodulin 1	CALML2,CAMI,DD132,PHKD
SRSF5	3.46569e-137	0.481584	1.72037e-132	protein_coding	serine and arginine rich splicing factor 5	HRS,SFRS5,SRP40
GIMAP4	1.19489e-135	-0.863664	5.93146e-131	protein_coding	GTPase, IMAP family member 4	FLJ11110,HIMAP4,IAN1,IMAP4
TPM3	1.36664e-135	0.532806	6.78399e-131	protein_coding	tropomyosin 3	NEM1,TRK
MAF	2.51156e-135	-0.946989	1.24674e-130	protein_coding	MAF bZIP transcription factor	c-MAF
UBE2V1	6.0942e-135	0.658241	3.02516e-130	protein_coding	ubiquitin conjugating enzyme E2 V1	CROC-1,CROC1,UBE2V,UEV-1,UEV1A
SLC66A3	1.45345e-134	0.575496	7.2149e-130	protein_coding	solute carrier family 66 member 3
DANCR	1.58507e-133	0.595283	7.86828e-129	lncRNA	differentiation antagonizing non-protein coding RNA	AGU2,ANCR,KIAA0114,lncRNA-ANCR,SNHG13
SLC9A3R1	4.4218e-133	0.622253	2.19498e-128	protein_coding	SLC9A3 regulator 1	EBP50,NHERF,NHERF1
LINC00892	7.8555e-133	0.629876	3.89947e-128	lncRNA	long intergenic non-protein coding RNA 892
MFHAS1	1.04596e-132	0.606885	5.19215e-128	protein_coding	multifunctional ROCO family signaling regulator 1	LRRC65,MASL1
ARL6IP5	6.38094e-132	0.537169	3.1675e-127	protein_coding	ADP ribosylation factor like GTPase 6 interacting protein 5	DERP11,GTRAP3-18,HSPC127,JWA,PRAF3,Yip6b
GLRX	1.00202e-131	-0.611716	4.97405e-127	protein_coding	glutaredoxin	GRX,GRX1
ATP5F1B	1.08312e-131	0.606029	5.37663e-127	protein_coding	ATP synthase F1 subunit beta
C14orf2	3.21101e-131	-0.723318	1.59395e-126
RPL13	1.11487e-130	0.258757	5.53419e-126	protein_coding	ribosomal protein L13	BBC1,D16S444E,L13
RPL27A	1.96963e-130	-0.946714	9.77725e-126	protein_coding	ribosomal protein L27a	L27A
ATP5MF	3.65885e-130	0.585374	1.81625e-125	protein_coding	ATP synthase membrane subunit f
HNRNPL	4.81313e-130	0.61936	2.38924e-125	protein_coding	heterogeneous nuclear ribonucleoprotein L	HNRPL
PQLC3	1.10718e-129	-0.420162	5.49605e-125
LDHB	7.27344e-129	0.421434	3.61053e-124	protein_coding	lactate dehydrogenase B
AL138963.3	3.80153e-128	-0.712994	1.88708e-123
RILPL2	4.16065e-128	0.62405	2.06534e-123	protein_coding	Rab interacting lysosomal protein like 2	FLJ30380,FLJ32372,MGC7036
FAM208A	1.56221e-127	-0.46072	7.75483e-123
MRPS24	2.63144e-127	0.617031	1.30625e-122	protein_coding	mitochondrial ribosomal protein S24	HSPC335,MRP-S24
ARF1	4.74026e-127	0.545854	2.35307e-122	protein_coding	ADP ribosylation factor 1
TCEB2	1.29976e-126	-0.725096	6.45201e-122
HOPX	2.42449e-126	-0.595755	1.20352e-121	protein_coding	HOP homeobox	HOP,LAGY,NECC1,OB1,SMAP31
MT-RNR1	2.63284e-126	-2.26697	1.30694e-121
KLF9	3.02883e-126	-0.53929	1.50351e-121	protein_coding	Kruppel like factor 9	BTEB1
UBC	1.01092e-125	0.344777	5.01821e-121	protein_coding	ubiquitin C
XBP1	1.79005e-125	0.566645	8.8858e-121	protein_coding	X-box binding protein 1	XBP2
ATP5O	8.95637e-125	-0.702568	4.44594e-120
C19orf43	8.95638e-125	-0.736634	4.44594e-120
FAM96A	7.41787e-124	-0.377011	3.68223e-119
NIBAN1	1.28456e-123	0.601897	6.37658e-119	protein_coding	niban apoptosis regulator 1
PTMA	1.4071e-122	0.259796	6.98487e-118	protein_coding	prothymosin alpha	TMSA
CCDC167	2.67424e-122	0.600135	1.32749e-117	protein_coding	coiled-coil domain containing 167	C6orf129,dJ153P14.2
AC016831.5	1.4648e-121	-0.554634	7.27126e-117	lncRNA	novel transcript
NEFL	5.11387e-121	0.67442	2.53852e-116	protein_coding	neurofilament light chain	CMT1F,CMT2E,NF68,NFL,PPP1R110
ATP5D	1.70293e-120	-0.673824	8.45336e-116
FYB1	2.19895e-120	0.451974	1.09156e-115	protein_coding	FYN binding protein 1
CAPNS1	3.08242e-120	0.576487	1.53012e-115	protein_coding	calpain small subunit 1	30K,CANP,CANPS,CAPN4,CDPS
ASNA1	1.4005e-119	-0.378138	6.95206e-115
NDUFB11	1.78235e-119	0.532408	8.84759e-115	protein_coding	NADH:ubiquinone oxidoreductase subunit B11	ESSS,Np15,NP17.3
GSN	4.06053e-119	-0.444832	2.01565e-114	protein_coding	gelsolin	DKFZp313L0718
CLEC2D	6.86821e-119	-0.82392	3.40938e-114	protein_coding	C-type lectin domain family 2 member D	CLAX,LLT1,OCIL
GPS2	3.05565e-118	0.582644	1.51682e-113	protein_coding	G protein pathway suppressor 2
CFD	3.13285e-118	-0.939035	1.55515e-113	protein_coding	complement factor D	ADN,DF,PFD
YPEL3	3.3481e-118	0.513078	1.662e-113	protein_coding	yippee like 3	MGC10500
RPS9	5.9672e-118	0.27612	2.96212e-113	protein_coding	ribosomal protein S9	S9
PIK3R1	8.19576e-117	0.488497	4.06837e-112	protein_coding	phosphoinositide-3-kinase regulatory subunit 1	GRB1,p85,p85-ALPHA
LEPROTL1	8.40579e-117	-0.764041	4.17263e-112	protein_coding	leptin receptor overlapping transcript like 1	my047,Vps55
OST4	1.08104e-116	0.43141	5.36627e-112	protein_coding	oligosaccharyltransferase complex subunit 4, non-catalytic
NSG1	2.16031e-116	-0.355385	1.07238e-111	protein_coding	neuronal vesicle trafficking associated 1	D4S234E,NEEP21,P21
SNX9	3.01199e-116	-0.440839	1.49515e-111	protein_coding	sorting nexin 9	SDP1,SH3PX1,SH3PXD3A
RAC2	3.76829e-116	0.447839	1.87058e-111	protein_coding	Rac family small GTPase 2	EN-7
MGP	6.80416e-116	-0.458976	3.37758e-111	protein_coding	matrix Gla protein
RHOC	1.11956e-115	-0.449639	5.5575e-111	protein_coding	ras homolog family member C	ARH9,ARHC
HNRNPLL	1.83866e-115	0.586513	9.12713e-111	protein_coding	heterogeneous nuclear ribonucleoprotein L like	HNRPLL
CKLF	4.48142e-115	0.503909	2.22458e-110	protein_coding	chemokine like factor	C32,CKLF1,CKLF3,CKLF4,HSPC224,UCK-1
C9orf16	7.18217e-115	0.547557	3.56523e-110	protein_coding	bublin coiled coil protein
TGFB1	2.61009e-114	0.512653	1.29565e-109	protein_coding	transforming growth factor beta 1	CED,DPD1,TGFB,TGFbeta
AHNAK	1.03335e-113	0.284561	5.12953e-109	protein_coding	AHNAK nucleoprotein	MGC5395
MTRNR2L1	2.05899e-113	-1.06664	1.02208e-108	protein_coding	MT-RNR2 like 1
TRIR	1.39256e-112	0.493818	6.91267e-108	protein_coding	telomerase RNA component interacting RNase
MYBL1	1.48043e-112	-0.485692	7.34885e-108	protein_coding	MYB proto-oncogene like 1	A-myb,AMYB
COX6B1	1.89139e-112	0.44493	9.38886e-108	protein_coding	cytochrome c oxidase subunit 6B1	COX6B,COXG
SSSCA1	5.57955e-112	-0.347215	2.76969e-107
CUTA	1.16386e-111	0.510184	5.77741e-107	protein_coding	cutA divalent cation tolerance homolog	ACHAP,C6orf82
PDE4D	2.28717e-111	-0.692178	1.13535e-106	protein_coding	phosphodiesterase 4D	DPDE3
ATP5IF1	6.48393e-111	0.519075	3.21862e-106	protein_coding	ATP synthase inhibitory factor subunit 1
AC008555.4	3.62046e-110	0.47893	1.7972e-105	lncRNA	novel transcript
VAMP2	4.25122e-110	0.422429	2.1103e-105	protein_coding	vesicle associated membrane protein 2	SYB2,VAMP-2
TBCB	7.09426e-110	0.52041	3.52159e-105	protein_coding	tubulin folding cofactor B	CG22,CKAP1,CKAPI
SSR2	1.07304e-109	0.452319	5.32656e-105	protein_coding	signal sequence receptor subunit 2	TLAP,TRAPB
TRADD	1.85481e-109	0.546233	9.20725e-105	protein_coding	TNFRSF1A associated via death domain	Hs.89862
HSP90B1	2.26796e-109	0.491761	1.12582e-104	protein_coding	heat shock protein 90 beta family member 1	GP96,GRP94,TRA1
PTP4A1	4.32453e-109	-0.432558	2.14669e-104	protein_coding	protein tyrosine phosphatase 4A1	PRL-1,PRL1,PTPCAAX1
C1orf123	5.94414e-109	-0.341313	2.95067e-104
IGKC	5.94414e-109	-0.594784	2.95067e-104	IG_C_gene	immunoglobulin kappa constant
TRAV8-2	6.70951e-109	0.568596	3.3306e-104	TR_V_gene	T cell receptor alpha variable 8-2
LYAR	1.01067e-108	-0.646922	5.01696e-104	protein_coding	Ly1 antibody reactive	ZC2HC2,ZLYAR
KMT2A	1.03411e-108	0.493382	5.13335e-104	protein_coding	lysine methyltransferase 2A	ALL-1,CXXC7,HRX,HTRX1,MLL,MLL1A,TRX1
JPT1	1.6838e-108	0.577546	8.35838e-104	protein_coding	Jupiter microtubule associated homolog 1
RPL10A	2.63621e-108	-0.300051	1.30861e-103	protein_coding	ribosomal protein L10a	Csa-19,L10A,NEDD6
ZYX	4.91976e-108	0.583844	2.44217e-103	protein_coding	zyxin
ARMH1	1.43278e-107	0.572863	7.1123e-103	protein_coding	armadillo like helical domain containing 1
PDCD4	1.06439e-106	-0.85997	5.28363e-102	protein_coding	programmed cell death 4	H731
ZNF365	1.8617e-106	0.465886	9.2415e-102	protein_coding	zinc finger protein 365	KIAA0844,Su48,UAN
DNM3	4.82289e-106	0.41506	2.39408e-101	protein_coding	dynamin 3	KIAA0820
PAG1	7.45399e-106	-0.7102	3.70016e-101	protein_coding	phosphoprotein membrane anchor with glycosphingolipid microdomains 1	CBP,PAG
LSP1	3.76204e-105	0.476064	1.86748e-100	protein_coding	lymphocyte specific protein 1	WP34
MAP3K8	4.30539e-105	0.531445	2.1372e-100	protein_coding	mitogen-activated protein kinase kinase kinase 8	c-COT,COT,EST,ESTF,MEKK8,Tpl-2
RHOA	1.74155e-104	0.440244	8.64504e-100	protein_coding	ras homolog family member A	ARH12,ARHA,Rho12,RHOH12
PSMB10	3.98021e-104	0.587482	1.97578e-99	protein_coding	proteasome 20S subunit beta 10	beta2i,LMP10,MECL1,MGC1665
CORO7	2.07623e-103	0.551592	1.03064e-98	protein_coding	coronin 7	FLJ22021
COX4I1	9.3409e-103	0.333796	4.63682e-98	protein_coding	cytochrome c oxidase subunit 4I1	COX4,COX4-1
RPLP2	1.08554e-102	-0.458357	5.38864e-98	protein_coding	ribosomal protein lateral stalk subunit P2	D11S2243E,LP2,MGC71408,P2,RPP2
USP46	1.98163e-102	0.535396	9.83681e-98	protein_coding	ubiquitin specific peptidase 46	FLJ12552
PSMA2	2.20624e-102	0.521858	1.09518e-97	protein_coding	proteasome 20S subunit alpha 2	HC3,MU,PMSA2
SEC11C	2.36132e-102	0.525479	1.17216e-97	protein_coding	SEC11 homolog C, signal peptidase complex subunit	SEC11L3,SPC21,SPCS4C
PSME1	3.8557e-102	0.43583	1.91397e-97	protein_coding	proteasome activator subunit 1	IFI5111,PA28alpha
H1FX	7.13472e-102	0.600128	3.54168e-97	protein_coding	H1.10 linker histone
CD69	8.48349e-102	0.438729	4.2112e-97	protein_coding	CD69 molecule	CLEC2C
GPRIN3	8.73339e-102	-0.653182	4.33526e-97	protein_coding	GPRIN family member 3	FLJ42625,GRIN3
IPCEF1	4.62986e-101	-0.487246	2.29826e-96	protein_coding	interaction protein for cytohesin exchange factors 1	KIAA0403,PIP3-E
HNRNPUL2	5.49033e-101	0.493311	2.7254e-96	protein_coding	heterogeneous nuclear ribonucleoprotein U like 2	DKFZp762N1910,HNRPUL2
RIPK2	8.0009e-101	-0.312764	3.97165e-96	protein_coding	receptor interacting serine/threonine kinase 2	CARD3,CARDIAK,RICK,RIP2
GPI	4.71818e-100	0.547849	2.34211e-95	protein_coding	glucose-6-phosphate isomerase	AMF,NLK
NDUFC2	2.13312e-99	0.45943	1.05888e-94	protein_coding	NADH:ubiquinone oxidoreductase subunit C2	B14.5b,HLC-1
EPC1	3.23199e-99	0.491296	1.60436e-94	protein_coding	enhancer of polycomb homolog 1	Epl1
TOB1	4.25389e-99	-0.800018	2.11163e-94	protein_coding	transducer of ERBB2, 1	APRO5,TOB,TROB,TROB1
DUSP1	1.21026e-98	0.652135	6.00771e-94	protein_coding	dual specificity phosphatase 1	CL100,HVH1,MKP-1,PTPN10
DDOST	2.79676e-98	0.502289	1.38831e-93	protein_coding	dolichyl-diphosphooligosaccharide--protein glycosyltransferase non-catalytic subunit	KIAA0115,OST,OST48,WBP1
CIRBP	9.81636e-98	0.430656	4.87284e-93	protein_coding	cold inducible RNA binding protein	CIRP
GBP5	1.42144e-97	-0.450516	7.05602e-93	protein_coding	guanylate binding protein 5
PCSK7	1.58859e-97	-0.709488	7.88576e-93	protein_coding	proprotein convertase subtilisin/kexin type 7	LPC,PC7,PC8,SPC7
ZFP36	2.44218e-97	0.413929	1.2123e-92	protein_coding	ZFP36 ring finger protein	G0S24,NUP475,RNF162A,TIS11,TTP
SOD1	6.87305e-97	0.424916	3.41178e-92	protein_coding	superoxide dismutase 1	ALS,ALS1,IPOA
CD6	7.8665e-97	0.443234	3.90493e-92	protein_coding	CD6 molecule	Tp120
SLAMF1	3.88716e-96	-0.539608	1.92959e-91	protein_coding	signaling lymphocytic activation molecule family member 1	CD150,SLAM
RBM3	5.11174e-96	0.445744	2.53747e-91	protein_coding	RNA binding motif protein 3	IS1-RNPL
RHBDD2	6.57137e-96	0.505754	3.26203e-91	protein_coding	rhomboid domain containing 2	NPD007,RHBDL7
IFITM3	1.27299e-95	-0.449278	6.31912e-91	protein_coding	interferon induced transmembrane protein 3	1-8U,DSPA2b
ATP5MC3	1.46576e-95	0.46405	7.27604e-91	protein_coding	ATP synthase membrane subunit c locus 3
RALY	1.60899e-95	0.489765	7.98701e-91	protein_coding	RALY heterogeneous nuclear ribonucleoprotein	HNRPCL2,P542
PTP4A2	1.75733e-95	0.431314	8.7234e-91	protein_coding	protein tyrosine phosphatase 4A2	HU-PP-1,OV-1,PRL-2,PRL2,ptp-IV1a,PTP4A,PTPCAAX2
C11orf98	3.5599e-95	0.433878	1.76713e-90	protein_coding	chromosome 11 open reading frame 98
ERP29	1.5112e-94	0.423252	7.50162e-90	protein_coding	endoplasmic reticulum protein 29	C12orf8,ERp28,ERp31,PDI-DB,PDIA9
ARPC4	2.13099e-93	0.488436	1.05782e-88	protein_coding	actin related protein 2/3 complex subunit 4	ARC20,p20-Arc
KIF2A	4.04152e-93	0.53103	2.00621e-88	protein_coding	kinesin family member 2A	HK2,KIF2
PSMB9	5.78418e-93	0.451481	2.87127e-88	protein_coding	proteasome 20S subunit beta 9	beta1i,LMP2,PSMB6i,RING12
TXNL4A	9.75403e-93	0.47663	4.8419e-88	protein_coding	thioredoxin like 4A	DIB1,DIM1,HsT161,SNRNP15,TXNL4,U5-15kD
FAS	2.00046e-92	0.511684	9.9303e-88	protein_coding	Fas cell surface death receptor	APO-1,APT1,CD95,FAS1,TNFRSF6
TNFSF10	2.0803e-92	0.550944	1.03266e-87	protein_coding	TNF superfamily member 10	Apo-2L,CD253,TL2,TRAIL
RPL14	2.59429e-92	0.242951	1.2878e-87	protein_coding	ribosomal protein L14	CTG-B33,hRL14,L14,RL14
HLA-A	2.79679e-92	0.221243	1.38833e-87	protein_coding	major histocompatibility complex, class I, A
CEMIP2	4.1574e-92	-0.541441	2.06374e-87	protein_coding	cell migration inducing hyaluronidase 2
TXK	5.49098e-92	-0.387066	2.72572e-87	protein_coding	TXK tyrosine kinase	BTKL,PSCTK5,PTK4,RLK,TKL
COX14	6.94915e-92	0.50686	3.44956e-87	protein_coding	cytochrome c oxidase assembly factor COX14	C12orf62,MGC14288
TPI1	1.05196e-91	0.424117	5.22191e-87	protein_coding	triosephosphate isomerase 1
CD37	1.27826e-91	0.384317	6.34529e-87	protein_coding	CD37 molecule	TSPAN26
ITM2A	1.565e-91	-0.705242	7.76866e-87	protein_coding	integral membrane protein 2A	BRICD2A,E25A
HEXD	4.98359e-91	0.425079	2.47385e-86	protein_coding	hexosaminidase D
PPP1CB	5.53721e-91	-0.73348	2.74867e-86	protein_coding	protein phosphatase 1 catalytic subunit beta	MP,PP-1B,PP1B,PP1beta,PP1c,PPP1beta
MYDGF	8.20792e-91	0.523042	4.07441e-86	protein_coding	myeloid derived growth factor
NR4A2	1.04859e-90	0.411488	5.20518e-86	protein_coding	nuclear receptor subfamily 4 group A member 2	HZF-3,NOT,NURR1,RNR1,TINUR
REX1BD	1.25804e-90	0.499454	6.24489e-86	protein_coding	required for excision 1-B domain containing
RPL12	1.53114e-90	0.252881	7.60058e-86	protein_coding	ribosomal protein L12	L12
VMP1	1.67687e-90	-0.659265	8.324e-86	protein_coding	vacuole membrane protein 1	EPG3,TANGO5,TMEM49
TCF7	1.90419e-90	0.492403	9.45238e-86	protein_coding	transcription factor 7	TCF-1
PARVG	2.25674e-90	-0.369297	1.12024e-85	protein_coding	parvin gamma
BCL2	8.30298e-90	-0.73914	4.1216e-85	protein_coding	BCL2 apoptosis regulator	Bcl-2,PPP1R50
C5orf56	1.13434e-89	0.429267	5.63088e-85	lncRNA	IRF1 antisense RNA 1
BCAP31	4.83122e-89	0.474021	2.39822e-84	protein_coding	B cell receptor associated protein 31	6C6-Ag,BAP31,CDM,DXS1357E
CHKB	5.32362e-88	0.460811	2.64264e-83	protein_coding	choline kinase beta	CHETK,CHKL
AC022706.1	5.41272e-88	0.448505	2.68687e-83	lncRNA	novel transcript
RUNX3	8.73118e-87	-0.709255	4.33416e-82	protein_coding	RUNX family transcription factor 3	AML2,CBFA3,PEBP2A3
EIF3F	1.56113e-86	0.388774	7.74947e-82	protein_coding	eukaryotic translation initiation factor 3 subunit F	eIF3-epsilon,eIF3-p47,EIF3S5
ASNSD1	1.84368e-86	-0.367698	9.15201e-82	protein_coding	asparagine synthetase domain containing 1	FLJ20752,NBLA00058,NS3TP1
COX7C	5.45195e-86	0.314219	2.70635e-81	protein_coding	cytochrome c oxidase subunit 7C
SNHG32	1.34122e-85	0.452044	6.65783e-81	lncRNA	small nucleolar RNA host gene 32
SH2D2A	2.08276e-85	-0.482839	1.03388e-80	protein_coding	SH2 domain containing 2A	F2771,TSAd
CZIB	2.53182e-85	0.395481	1.2568e-80	protein_coding	CXXC motif containing zinc binding protein
AKNA	3.38547e-85	-0.644005	1.68055e-80	protein_coding	AT-hook transcription factor	KIAA1968
ANXA2	1.50439e-84	0.464638	7.46777e-80	protein_coding	annexin A2	ANX2,ANX2L4,CAL1H,LIP2,LPC2D
HSP90AB1	4.58187e-84	0.35338	2.27444e-79	protein_coding	heat shock protein 90 alpha family class B member 1	HSPC2,HSPCB
SSBP4	4.72799e-84	0.464011	2.34697e-79	protein_coding	single stranded DNA binding protein 4
ANXA6	6.55781e-84	0.439824	3.2553e-79	protein_coding	annexin A6	ANX6
ATP5PD	8.69913e-84	0.479547	4.31825e-79	protein_coding	ATP synthase peripheral stalk subunit d
TRAPPC1	8.91919e-84	0.471414	4.42749e-79	protein_coding	trafficking protein particle complex subunit 1	BET5,MUM2
ADGRE1	9.31974e-84	0.379382	4.62632e-79	protein_coding	adhesion G protein-coupled receptor E1
DSTN	9.7495e-84	0.499409	4.83965e-79	protein_coding	destrin, actin depolymerizing factor	ACTDP,ADF
TRAV3	1.18792e-83	1.11381	5.89684e-79	TR_V_gene	T cell receptor alpha variable 3
RPS12	1.92596e-83	0.226267	9.56045e-79	protein_coding	ribosomal protein S12	S12
BTF3	2.07967e-83	0.285287	1.03235e-78	protein_coding	basic transcription factor 3	BTF3a,BTF3b,NACB
CD247	2.13526e-83	-0.663823	1.05994e-78	protein_coding	CD247 molecule	CD3H,CD3Q,CD3Z
KDSR	5.14406e-83	-0.527472	2.55351e-78	protein_coding	3-ketodihydrosphingosine reductase	DHSR,FVT1,SDR35C1
NDUFA4	6.06885e-83	0.371102	3.01258e-78	protein_coding	NDUFA4 mitochondrial complex associated	CI-9k,COXFA4,MISTR1,MLRQ,MRCAF1
LDLRAP1	6.61845e-83	-0.551202	3.2854e-78	protein_coding	low density lipoprotein receptor adaptor protein 1	ARH,ARH2,DKFZp586D0624,FHCB1,FHCB2,MGC34705
EZR	1.02603e-82	0.334671	5.09323e-78	protein_coding	ezrin	VIL2
RPL39	1.20938e-82	0.246833	6.00335e-78	protein_coding	ribosomal protein L39	L39,RPL39P42
EIF3K	1.30149e-82	0.366495	6.46062e-78	protein_coding	eukaryotic translation initiation factor 3 subunit K	ARG134,EIF3S12,HSPC029,M9,PLAC-24,PRO1474,PTD001
PRR13	2.45037e-82	0.452241	1.21637e-77	protein_coding	proline rich 13	DKFZP564J157,FLJ23818
NUTF2	2.45934e-82	0.477935	1.22082e-77	protein_coding	nuclear transport factor 2	NTF2,PP15
P4HB	6.27307e-82	0.442273	3.11395e-77	protein_coding	prolyl 4-hydroxylase subunit beta	DSI,ERBA2L,GIT,P4Hbeta,PDI,PDIA1,PO4DB,PO4HB,PROHB
HIST1H1E	9.50338e-82	0.385248	4.71748e-77	protein_coding	H1.4 linker histone, cluster member
RPS4X	9.55617e-82	0.204969	4.74368e-77	protein_coding	ribosomal protein S4 X-linked	CCG2,DXS306,FLJ40595,RPS4,S4,SCAR,SCR10
TMEM120A	1.84644e-81	0.436429	9.16574e-77	protein_coding	transmembrane protein 120A	NET29,TMPIT
GALT	2.76614e-81	0.480699	1.37311e-76	protein_coding	galactose-1-phosphate uridylyltransferase
HM13	2.7736e-81	0.468789	1.37682e-76	protein_coding	histocompatibility minor 13	dJ324O17.1,H13,IMP1,IMPAS,PSENL3,PSL3,SPP,SPPL1
TSHZ2	2.85348e-81	-0.510494	1.41647e-76	protein_coding	teashirt zinc finger homeobox 2	C20orf17,OVC10-2,TSH2,ZABC2,ZNF218
SRRM2	3.02803e-81	0.345747	1.50312e-76	protein_coding	serine/arginine repetitive matrix 2	Cwc21,KIAA0324,SRL300,SRm300
TMEM35B	3.55546e-81	0.52698	1.76493e-76	protein_coding	transmembrane protein 35B
GNB2	4.80753e-81	0.454969	2.38646e-76	protein_coding	G protein subunit beta 2
C17orf49	9.75593e-81	0.536237	4.84284e-76	protein_coding	chromosome 17 open reading frame 49
SNED1	4.63984e-80	0.383194	2.30322e-75	protein_coding	sushi, nidogen and EGF like domains 1	FLJ00133,Snep,SST3
ADSL	8.22704e-80	0.496458	4.0839e-75	protein_coding	adenylosuccinate lyase
KRT1	8.28829e-80	0.45197	4.11431e-75	protein_coding	keratin 1	EHK1,KRT1A
GUK1	1.00303e-79	0.39655	4.97902e-75	protein_coding	guanylate kinase 1
AAK1	1.02356e-79	-0.616776	5.08096e-75	protein_coding	AP2 associated kinase 1	DKFZp686K16132,KIAA1048
FBXL16	1.25876e-79	0.408145	6.24846e-75	protein_coding	F-box and leucine rich repeat protein 16	C16orf22,Fbl16,MGC33974
RPS21	3.34936e-79	0.23584	1.66262e-74	protein_coding	ribosomal protein S21	S21
SORL1	5.58654e-79	0.407912	2.77316e-74	protein_coding	sortilin related receptor 1	C11orf32,gp250,LR11,LRP9,SorLA,SorLA-1
WDR83OS	6.6232e-79	0.434278	3.28776e-74	protein_coding	WD repeat domain 83 opposite strand	Asterix,C19orf56,PTD008
MRPL23	2.83447e-78	-0.410062	1.40703e-73	protein_coding	mitochondrial ribosomal protein L23	L23MRP,RPL23L
COPE	2.96279e-78	0.401178	1.47073e-73	protein_coding	COPI coat complex subunit epsilon	epsilon-COP
RAMAC	3.42424e-78	0.339427	1.69979e-73	protein_coding	RNA guanine-7 methyltransferase activating subunit
PLEK	3.86439e-78	0.351369	1.91828e-73	protein_coding	pleckstrin	P47
NDUFB10	6.82056e-78	0.419637	3.38572e-73	protein_coding	NADH:ubiquinone oxidoreductase subunit B10	PDSW
DAZAP2	7.7285e-78	0.366363	3.83643e-73	protein_coding	DAZ associated protein 2	KIAA0058
CRYBG1	9.58005e-78	-0.525409	4.75553e-73	protein_coding	crystallin beta-gamma domain containing 1
LPAR6	1.19093e-77	-0.493632	5.91177e-73	protein_coding	lysophosphatidic acid receptor 6	P2RY5,P2Y5
RPS27	1.79222e-77	-0.20685	8.89657e-73	protein_coding	ribosomal protein S27	MPS-1,MPS1,S27
NDUFA1	2.85616e-77	0.392307	1.4178e-72	protein_coding	NADH:ubiquinone oxidoreductase subunit A1	CI-MWFE,MWFE
HSPB1	2.86732e-77	0.429487	1.42334e-72	protein_coding	heat shock protein family B (small) member 1	CMT2F,Hs.76067,Hsp25,HSP27,HSP28
HDGFL3	3.33086e-77	0.357379	1.65344e-72	protein_coding	HDGF like 3
NAA10	4.41657e-77	0.453112	2.19238e-72	protein_coding	N-alpha-acetyltransferase 10, NatA catalytic subunit	ARD1,ARD1A,DXS707,TE2
FAM49B	6.00271e-77	-0.544813	2.97975e-72	protein_coding	CYFIP related Rac1 interactor B
SIGMAR1	9.17058e-77	0.440071	4.55228e-72	protein_coding	sigma non-opioid intracellular receptor 1	OPRS1,SR-BP1
MFSD10	1.03237e-76	0.448029	5.1247e-72	protein_coding	major facilitator superfamily domain containing 10	IT10C3,TETRAN
PTGDR2	1.03646e-76	0.347313	5.14498e-72	protein_coding	prostaglandin D2 receptor 2	CD294,CRTH2,DP2,GPR44
ATP5MD	2.10642e-76	0.420546	1.04563e-71	protein_coding	ATP synthase membrane subunit k
TASOR2	2.88289e-76	0.381924	1.43107e-71	protein_coding	transcription activation suppressor family member 2
PSMA6	3.25573e-76	0.467857	1.61615e-71	protein_coding	proteasome 20S subunit alpha 6	IOTA,MGC22756,MGC2333,MGC23846,p27K,PROS27
PPP3CC	3.31227e-76	0.476262	1.64421e-71	protein_coding	protein phosphatase 3 catalytic subunit gamma	CALNA3,PP2Bgamma
UBL5	3.71064e-76	0.363318	1.84196e-71	protein_coding	ubiquitin like 5
SCAND1	7.64625e-76	0.40271	3.7956e-71	protein_coding	SCAN domain containing 1	RAZ1,SDP1
DUS1L	9.82117e-76	0.394451	4.87523e-71	protein_coding	dihydrouridine synthase 1 like	DUS1,PP3111
YBX1	1.54794e-75	-0.465676	7.68398e-71	protein_coding	Y-box binding protein 1	BP-8,CSDA2,CSDB,DBPB,MDR-NF1,NSEP-1,NSEP1,YB-1,YB1
RPL8	2.31753e-75	0.215759	1.15042e-70	protein_coding	ribosomal protein L8	L8
LOXL1	3.2656e-75	0.344832	1.62104e-70	protein_coding	lysyl oxidase like 1	LOL,LOXL
DNLZ	5.04773e-75	0.362766	2.50569e-70	protein_coding	DNL-type zinc finger	bA413M3.2,C9orf151,HEP,RP11-413M3.2,TIMM15,ZIM17
SF3B5	8.84712e-75	0.41757	4.39171e-70	protein_coding	splicing factor 3b subunit 5	MGC3133,SF3b10,Ysf3
ATP5F1A	1.18899e-74	0.436611	5.90213e-70	protein_coding	ATP synthase F1 subunit alpha
CLIC1	1.20027e-74	0.346475	5.95813e-70	protein_coding	chloride intracellular channel 1	CLCNL1,G6,NCC27,p64CLCP
ACTB	1.3684e-74	0.220905	6.79275e-70	protein_coding	actin beta
PRDM1	3.34445e-74	-0.644493	1.66018e-69	protein_coding	PR/SET domain 1	BLIMP1,PRDI-BF1
ITGA4	3.47382e-74	-0.602348	1.7244e-69	protein_coding	integrin subunit alpha 4	CD49D
CYB561D2.1	5.12233e-74	0.403919	2.54272e-69	lncRNA	cytochrome b561 family member D2	101F6,TSP10,XXcos-LUCA11.4
FTL	1.68407e-73	0.233219	8.35974e-69	protein_coding	ferritin light chain	MGC71996,NBIA3
PHACTR2	2.7574e-73	0.406845	1.36877e-68	protein_coding	phosphatase and actin regulator 2	C6orf56,KIAA0680
TAX1BP1	5.54318e-73	0.42315	2.75163e-68	protein_coding	Tax1 binding protein 1	CALCOCO3,TXBP151
DHRS7	8.68153e-73	0.441723	4.30951e-68	protein_coding	dehydrogenase/reductase 7	retDSR4,SDR34C1
LIMD2	9.78965e-73	0.33932	4.85958e-68	protein_coding	LIM domain containing 2	MGC10986
TIMP1	2.33438e-72	0.444349	1.15878e-67	protein_coding	TIMP metallopeptidase inhibitor 1	CLGI,EPO,TIMP
HLA-DRB1	2.567e-72	0.430178	1.27426e-67	protein_coding	major histocompatibility complex, class II, DR beta 1	HLA-DR1B
UXT	4.75885e-72	0.403499	2.36229e-67	protein_coding	ubiquitously expressed prefoldin like chaperone	ART-27,STAP1
C6orf62	9.80683e-72	-0.457603	4.86811e-67	protein_coding	chromosome 6 open reading frame 62	DKFZP564G182,FLJ12619,XTP12
EEF1D	4.59703e-71	0.232542	2.28197e-66	protein_coding	eukaryotic translation elongation factor 1 delta	EF-1D,FLJ20897
RFLNB	4.78662e-71	-0.375553	2.37608e-66	protein_coding	refilin B
IGFLR1	4.92951e-71	0.43755	2.44701e-66	protein_coding	IGF like family receptor 1	FLJ22573,TMEM149,U2AF1L4
RETREG1	6.96097e-71	-0.288767	3.45543e-66	protein_coding	reticulophagy regulator 1
PNPLA2	1.17669e-70	0.456	5.84111e-66	protein_coding	patatin like phospholipase domain containing 2	ATGL,desnutrin,FP17548,iPLA2zeta,TTS-2.2
PRORP	2.48391e-70	0.37222	1.23301e-65	protein_coding	protein only RNase P catalytic subunit
CANX	3.29099e-70	0.371728	1.63365e-65	protein_coding	calnexin	CNX,IP90,P90
SRRT	3.62757e-70	0.449185	1.80072e-65	protein_coding	serrate, RNA effector molecule	ARS2,Asr2,serrate
ID2	3.82051e-70	-0.847901	1.8965e-65	protein_coding	inhibitor of DNA binding 2	bHLHb26,GIG8
PI16	7.20977e-70	0.411827	3.57893e-65	protein_coding	peptidase inhibitor 16	CD364,dJ90K10.5,MGC45378,MSMBBP
RABAC1	1.59638e-69	0.371283	7.92445e-65	protein_coding	Rab acceptor 1	PRA1,PRAF1,YIP3
NCL	3.10836e-69	0.344895	1.54299e-64	protein_coding	nucleolin	C23,Nsr1
TBC1D4	3.48074e-69	-0.365274	1.72784e-64	protein_coding	TBC1 domain family member 4	AS160,DKFZp779C0666,KIAA0603
RPL19	5.38462e-69	0.206719	2.67293e-64	protein_coding	ribosomal protein L19	DKFZp779D216,FLJ27452,L19,MGC71997
RPN2	6.00126e-69	0.434315	2.97902e-64	protein_coding	ribophorin II	RIBIIR,RPN-II,RPNII,SWP1
SC5D	9.37544e-69	-0.396567	4.65397e-64	protein_coding	sterol-C5-desaturase	SC5DL
U2AF1L5	9.41426e-69	0.307602	4.67324e-64	protein_coding	U2 small nuclear RNA auxiliary factor 1 like 5
RPS26	1.45929e-68	0.517372	7.24394e-64	protein_coding	ribosomal protein S26	eS26,S26
DUSP23	2.12313e-68	0.443231	1.05392e-63	protein_coding	dual specificity phosphatase 23	DUSP25,FLJ20442
NBPF26	2.25473e-68	0.363482	1.11925e-63	protein_coding	NBPF member 26
LDLRAD4	2.45359e-68	-0.401835	1.21796e-63	protein_coding	low density lipoprotein receptor class A domain containing 4	C18orf1
TOMM5	2.73009e-68	0.456207	1.35522e-63	protein_coding	translocase of outer mitochondrial membrane 5	bA613M10.3,C9orf105,Tom5
GORASP2	2.93236e-68	0.40582	1.45563e-63	protein_coding	golgi reassembly stacking protein 2	GOLPH6,GRASP55,GRS2
EDF1	4.2039e-68	0.336309	2.08682e-63	protein_coding	endothelial differentiation related factor 1	CFAP280,EDF-1
ABHD14B	1.42537e-67	0.419149	7.07554e-63	protein_coding	abhydrolase domain containing 14B	CIB,MGC15429
SELPLG	4.38896e-67	0.399491	2.17868e-62	protein_coding	selectin P ligand	CD162,PSGL-1
AC005842.1	5.47097e-67	0.451399	2.71579e-62	lncRNA	PARP11 antisense RNA 1
TNFRSF1B	5.83443e-67	-0.538906	2.89621e-62	protein_coding	TNF receptor superfamily member 1B	CD120b,p75,TNF-R-II,TNF-R75,TNFBR,TNFR2,TNFR80
TYMP	6.03171e-67	-0.460729	2.99414e-62	protein_coding	thymidine phosphorylase	ECGF1,MNGIE
NDUFB8	7.13027e-67	0.384507	3.53947e-62	protein_coding	NADH:ubiquinone oxidoreductase subunit B8	ASHI,CI-ASHI
FAAP20	8.47984e-67	0.462368	4.20939e-62	protein_coding	FA core complex associated protein 20
CSK	1.07374e-66	0.385927	5.33003e-62	protein_coding	C-terminal Src kinase
SRPK2	1.60724e-66	0.41689	7.97836e-62	protein_coding	SRSF protein kinase 2	SFRSK2
TASOR	2.18214e-66	0.366523	1.08321e-61	protein_coding	transcription activation suppressor
USP3	2.94602e-66	0.448877	1.4624e-61	protein_coding	ubiquitin specific peptidase 3
INO80E	5.3105e-66	0.412415	2.63613e-61	protein_coding	INO80 complex subunit E	CCDC95,FLJ90652
IL17RB	5.41237e-66	0.307841	2.6867e-61	protein_coding	interleukin 17 receptor B	CRL4,EVI27,IL17BR,IL17RH1
BRD1	6.13468e-66	-0.354017	3.04526e-61	protein_coding	bromodomain containing 1	BRL,BRPF2
FHL1	6.5682e-66	-0.266659	3.26045e-61	protein_coding	four and a half LIM domains 1	bA535K18.1,FHL1B,FLH1A,KYO-T,MGC111107,SLIM1,XMPMA
YWHAZ	9.34913e-66	0.340059	4.64091e-61	protein_coding	tyrosine 3-monooxygenase/tryptophan 5-monooxygenase activation protein zeta	14-3-3-zeta,KCIP-1,YWHAD
MZT2A	1.02022e-65	0.395964	5.06435e-61	protein_coding	mitotic spindle organizing protein 2A	FAM128A,MOZART2A
TLN1	1.20811e-65	0.339909	5.99708e-61	protein_coding	talin 1	ILWEQ,TLN
ANKRD12	1.37565e-65	-0.62854	6.82872e-61	protein_coding	ankyrin repeat domain 12	FLJ20053,GAC-1,KIAA0874
ROMO1	2.95232e-65	0.442859	1.46553e-60	protein_coding	reactive oxygen species modulator 1	bA353C18.2,C20orf52,MTGMP
RNF214	3.06785e-65	0.396548	1.52288e-60	protein_coding	ring finger protein 214	DKFZp547C195
TUBA1C	4.10829e-65	0.422449	2.03936e-60	protein_coding	tubulin alpha 1c	bcm948,MGC10851,MGC14580,TUBA6
UBE2S	4.4283e-65	0.399329	2.19821e-60	protein_coding	ubiquitin conjugating enzyme E2 S	E2-EPF
PFDN5	4.53603e-65	0.242807	2.25169e-60	protein_coding	prefoldin subunit 5	MM-1,PFD5
ZNRD2	4.67058e-65	0.343052	2.31848e-60	protein_coding	zinc ribbon domain containing 2
PSMD9	5.12206e-65	0.435836	2.54259e-60	protein_coding	proteasome 26S subunit, non-ATPase 9	p27,Rpn4
ANKHD1	5.16501e-65	0.428363	2.56391e-60	protein_coding	ankyrin repeat and KH domain containing 1	FLJ10042,FLJ11979,FLJ14127,FLJ20288,KIAA1085,MASK,MASK1
SRRM1	5.3512e-65	0.414783	2.65634e-60	protein_coding	serine and arginine repetitive matrix 1	MGC39488,POP101,SRM160
CFAP410	5.46336e-65	0.30835	2.71201e-60	protein_coding	cilia and flagella associated protein 410
IL10RA	5.50037e-65	0.382871	2.73039e-60	protein_coding	interleukin 10 receptor subunit alpha	CD210,CD210a,CDW210A,HIL-10R,IL10R
SPCS1	6.78938e-65	0.344272	3.37025e-60	protein_coding	signal peptidase complex subunit 1	HSPC033,SPC1,SPC12,YJR010C-A
AC044849.1	7.40069e-65	-0.397137	3.6737e-60	lncRNA	novel transcript, antisense to TMEM66
RPL22L1	1.43041e-64	0.441236	7.10056e-60	protein_coding	ribosomal protein L22 like 1
BIRC3	1.44798e-64	-0.754168	7.18779e-60	protein_coding	baculoviral IAP repeat containing 3	API2,c-IAP2,cIAP2,hiap-1,MALT2,MIHC,RNF49
LUC7L3	1.54718e-64	-0.578623	7.68018e-60	protein_coding	LUC7 like 3 pre-mRNA splicing factor	CRA,CREAP-1,CROP,FLJ11063,hLuc7A,LUC7A,OA48-18
ANXA11	1.84229e-64	0.36813	9.14511e-60	protein_coding	annexin A11	ANX11
CALM2	2.21618e-64	0.338133	1.10011e-59	protein_coding	calmodulin 2	CAMII,PHKD
PKM	2.49961e-64	0.344321	1.24081e-59	protein_coding	pyruvate kinase M1/2	OIP3,PK3,PKM2,THBP1
CHST11	3.21374e-64	0.402789	1.5953e-59	protein_coding	carbohydrate sulfotransferase 11	C4ST,C4St-1,C4ST1,HSA269537
PSME2	3.35925e-64	0.345349	1.66753e-59	protein_coding	proteasome activator subunit 2	PA28beta
DAD1	3.60838e-64	0.378006	1.7912e-59	protein_coding	defender against cell death 1	OST2
GNG10	3.64006e-64	0.412449	1.80693e-59	protein_coding	G protein subunit gamma 10
TUBA1A	3.90714e-64	0.384206	1.9395e-59	protein_coding	tubulin alpha 1a	B-ALPHA-1,FLJ25113,TUBA3
USF2	4.11938e-64	-0.462076	2.04486e-59	protein_coding	upstream transcription factor 2, c-fos interacting	bHLHb12,FIP
SELENOF	8.44987e-64	0.427455	4.19452e-59	protein_coding	selenoprotein F
RO60	8.84681e-64	0.35743	4.39156e-59	protein_coding	Ro60, Y RNA binding protein
ATP6V0E2	1.07574e-63	0.421143	5.33999e-59	protein_coding	ATPase H+ transporting V0 subunit e2	ATP6V0E2L,C7orf32
FDFT1	1.8123e-63	0.431466	8.99627e-59	protein_coding	farnesyl-diphosphate farnesyltransferase 1	DGPT,ERG9,SQS,SQSD,SS
GNG5	1.92148e-63	0.376289	9.53821e-59	protein_coding	G protein subunit gamma 5
FKBP8	1.94716e-63	0.362907	9.6657e-59	protein_coding	FKBP prolyl isomerase 8	FKBP38,FKBPr38
DDIT4	1.96418e-63	-0.858511	9.75018e-59	protein_coding	DNA damage inducible transcript 4	Dig2,FLJ20500,REDD-1,REDD1,RTP801
NSD3	2.22616e-63	0.383807	1.10506e-58	protein_coding	nuclear receptor binding SET domain protein 3
ST6GALNAC1	3.32631e-63	0.323195	1.65118e-58	protein_coding	ST6 N-acetylgalactosaminide alpha-2,6-sialyltransferase 1	SIAT7A,ST6GalNAcI
MIR4435-2HG	3.80131e-63	0.381651	1.88697e-58	lncRNA	MIR4435-2 host gene
ARHGDIB	7.70723e-63	0.249843	3.82587e-58	protein_coding	Rho GDP dissociation inhibitor beta	GDIA2,GDID4,Ly-GDI,RAP1GN1,RhoGDI2
NINJ2	1.08463e-62	0.338104	5.38412e-58	protein_coding	ninjurin 2
SLFN12L	1.1485e-62	-0.319652	5.70117e-58	protein_coding	schlafen family member 12 like
SF3B2	1.45641e-62	0.358484	7.22962e-58	protein_coding	splicing factor 3b subunit 2	Cus1,SAP145,SF3b1,SF3b145
HOTAIRM1	3.81714e-62	0.360835	1.89483e-57	lncRNA	HOXA transcript antisense RNA, myeloid-specific 1	HOXA-AS1,HOXA1-AS1,NCRNA00179
PDE4B	4.28597e-62	-0.51192	2.12756e-57	protein_coding	phosphodiesterase 4B	DPDE4
SLC2A4RG	5.91911e-62	0.376083	2.93825e-57	protein_coding	SLC2A4 regulator	GEF,HDBP1,Si-1-2,Si-1-2-19
RPS5	8.19353e-62	0.203206	4.06727e-57	protein_coding	ribosomal protein S5	S5
RAB4B	1.27509e-61	0.319986	6.32956e-57	protein_coding	RAB4B, member RAS oncogene family
METTL26	1.35002e-61	0.440594	6.7015e-57	protein_coding	methyltransferase like 26
TMEM50A	1.48235e-61	0.354868	7.35839e-57	protein_coding	transmembrane protein 50A	SMP1
EIF1	1.53504e-61	0.191386	7.61996e-57	protein_coding	eukaryotic translation initiation factor 1	A121,EIF-1,EIF1A,ISO1,SUI1
CD2	1.67699e-61	-0.557246	8.32456e-57	protein_coding	CD2 molecule	SRBC
RPL32	1.72531e-61	0.198192	8.56444e-57	protein_coding	ribosomal protein L32	L32
NME3	2.29049e-61	0.408966	1.137e-56	protein_coding	NME/NM23 nucleoside diphosphate kinase 3	DR-nm23,NDPKC,NM23-H3
ANAPC11	4.71136e-61	0.403859	2.33872e-56	protein_coding	anaphase promoting complex subunit 11	APC11,Apc11p,HSPC214,MGC882
SNX15	5.39927e-61	0.317472	2.6802e-56	protein_coding	sorting nexin 15
SEM1	5.48316e-61	0.392147	2.72184e-56	protein_coding	SEM1 26S proteasome subunit
SNU13	5.77222e-61	0.387701	2.86533e-56	protein_coding	small nuclear ribonucleoprotein 13
DENND10	8.17011e-61	0.299298	4.05564e-56	protein_coding	DENN domain containing 10
PPP1R15A	9.77564e-61	0.235225	4.85263e-56	protein_coding	protein phosphatase 1 regulatory subunit 15A	GADD34
ICAM3	1.18925e-60	0.348888	5.90346e-56	protein_coding	intercellular adhesion molecule 3	CD50,CDW50,ICAM-R
OTUB1	1.40284e-60	0.399937	6.9637e-56	protein_coding	OTU deubiquitinase, ubiquitin aldehyde binding 1	FLJ20113,FLJ40710
COA8	1.44188e-60	0.317752	7.15747e-56	protein_coding	cytochrome c oxidase assembly factor 8
NDUFA6	1.54915e-60	0.373142	7.68997e-56	protein_coding	NADH:ubiquinone oxidoreductase subunit A6	B14,CI-B14,LYRM6,NADHB14
ANXA5	2.77642e-60	0.423939	1.37821e-55	protein_coding	annexin A5	ANX5,ENX2
CLU	2.91138e-60	0.359767	1.44521e-55	protein_coding	clusterin	APOJ,CLI,CLU1,CLU2,KUB1,SGP-2,SP-40,TRPM-2
RAB11B	3.84191e-60	0.372327	1.90712e-55	protein_coding	RAB11B, member RAS oncogene family	H-YPT3
ARL4C	1.00124e-59	0.18101	4.97016e-55	protein_coding	ADP ribosylation factor like GTPase 4C	ARL7,LAK
H2AFZ	1.13904e-59	0.351058	5.65418e-55	protein_coding	H2A.Z variant histone 1
RTRAF	1.67564e-59	0.396565	8.31786e-55	protein_coding	RNA transcription, translation and transport factor
MAP1LC3B	2.33384e-59	0.407111	1.15852e-54	protein_coding	microtubule associated protein 1 light chain 3 beta	ATG8F
RHOG	3.15694e-59	0.351488	1.5671e-54	protein_coding	ras homolog family member G	ARHG,MGC125835,MGC125836
SRSF10	3.34753e-59	0.36271	1.66172e-54	protein_coding	serine and arginine rich splicing factor 10	FUSIP1,FUSIP2,PPP1R149,SFRS13,SFRS13A,SRp38,SRrp40,TASR1,TASR2
TRMT112	4.19382e-59	0.361248	2.08181e-54	protein_coding	tRNA methyltransferase activator subunit 11-2	HSPC152,HSPC170,hTrm112,TRM112,TRMT11-2
GLIPR1	5.97768e-59	0.373933	2.96732e-54	protein_coding	GLI pathogenesis related 1	GliPR,RTVP1
PDIA3	7.08366e-59	0.348744	3.51633e-54	protein_coding	protein disulfide isomerase family A member 3	ERp57,ERp60,ERp61,GRP57,GRP58,HsT17083,P58,PI-PLC
ENO2	8.41071e-59	0.35901	4.17508e-54	protein_coding	enolase 2
EEPD1	1.0807e-58	0.344505	5.36459e-54	protein_coding	endonuclease/exonuclease/phosphatase family domain containing 1	KIAA1706
IFI44	1.32244e-58	-0.294906	6.56457e-54	protein_coding	interferon induced protein 44	MTAP44,p44,TLDC5
MMP24OS	1.35999e-58	0.428537	6.75098e-54	protein_coding	MMP24 opposite strand
HMGN4	2.31264e-58	0.430947	1.148e-53	protein_coding	high mobility group nucleosomal binding domain 4	HMG17L3,NHC
FAM117A	3.3802e-58	0.369745	1.67793e-53	protein_coding	family with sequence similarity 117 member A
VEGFB	3.63316e-58	0.354044	1.8035e-53	protein_coding	vascular endothelial growth factor B	VEGFL,VRF
HEBP2	3.92965e-58	0.391829	1.95068e-53	protein_coding	heme binding protein 2	C6orf34,SOUL
CA5B	4.23026e-58	0.415944	2.0999e-53	protein_coding	carbonic anhydrase 5B
MT-CO2	6.42064e-58	-0.00719735	3.18721e-53	protein_coding	mitochondrially encoded cytochrome c oxidase II
GPSM3	1.555e-57	0.321103	7.719e-53	protein_coding	G protein signaling modulator 3	AGS4,C6orf9,G18,G18.1a,G18.1b,G18.2,NG1
ABHD17A	1.63269e-57	0.34817	8.10467e-53	protein_coding	abhydrolase domain containing 17A, depalmitoylase	C19orf27,FAM108A1,MGC5244
AC245407.2	1.88471e-57	0.29221	9.35572e-53	lncRNA	novel transcript
MCL1	1.90015e-57	-0.784341	9.43233e-53	protein_coding	MCL1 apoptosis regulator, BCL2 family member	BCL2L3,Mcl-1
AC008875.3	1.94729e-57	0.306603	9.66635e-53	lncRNA	novel transcript
SELENOT	3.07646e-57	0.38059	1.52715e-52	protein_coding	selenoprotein T
PFKFB3	3.25288e-57	-0.316547	1.61473e-52	protein_coding	6-phosphofructo-2-kinase/fructose-2,6-biphosphatase 3
JAK1	3.65344e-57	0.280104	1.81357e-52	protein_coding	Janus kinase 1	JAK1A,JAK1B,JTK3
CXCR4	4.957e-57	-0.840657	2.46065e-52	protein_coding	C-X-C motif chemokine receptor 4	CD184,D2S201E,fusin,HM89,HSY3RR,LESTR,NPY3R,NPYR,NPYY3R
SNHG17	6.1951e-57	0.290408	3.07525e-52	lncRNA	small nucleolar RNA host gene 17
WASHC3	6.5315e-57	0.40245	3.24224e-52	protein_coding	WASH complex subunit 3
GIMAP1	9.40207e-57	-0.540114	4.66719e-52	protein_coding	GTPase, IMAP family member 1	HIMAP1,IAN2,IMAP1,IMAP38
EMD	1.17113e-56	0.383311	5.81349e-52	protein_coding	emerin	LEMD5,STA
GPR171	1.22913e-56	-0.615729	6.1014e-52	protein_coding	G protein-coupled receptor 171	H963
STMN1	1.3303e-56	-0.324605	6.60359e-52	protein_coding	stathmin 1	C1orf215,FLJ32206,Lag,LAP18,OP18,PP17,PP19,PR22,SMN
P2RY8	1.38942e-56	0.360468	6.89708e-52	protein_coding	P2Y receptor family member 8
FTH1	1.9007e-56	-0.219657	9.43509e-52	protein_coding	ferritin heavy chain 1	FHC,FTH,FTHL6,PIG15,PLIF
SRPRA	2.05534e-56	0.416781	1.02027e-51	protein_coding	SRP receptor subunit alpha
CYTIP	2.38567e-56	-0.514163	1.18425e-51	protein_coding	cytohesin 1 interacting protein	B3-1,CASP,CYBR,CYTHIP,HE,PSCDBP
RNF220	2.48333e-56	0.342	1.23272e-51	protein_coding	ring finger protein 220	C1orf164,FLJ10597
GOLGA7	2.57234e-56	0.38804	1.27691e-51	protein_coding	golgin A7	GCP16,GOLGA3AP1,GOLGA7A,HSPC041
CCZ1	2.6342e-56	-0.323431	1.30762e-51	protein_coding	CCZ1 homolog, vacuolar protein trafficking and biogenesis associated	C7orf28A,CCZ1A,CGI-43
DDX39B	4.0528e-56	0.349084	2.01181e-51	protein_coding	DExD-box helicase 39B	BAT1,D6S81E,UAP56
AQP3	6.82776e-56	-0.54314	3.3893e-51	protein_coding	aquaporin 3 (Gill blood group)	GIL
RPN1	7.68984e-56	0.3734	3.81724e-51	protein_coding	ribophorin I	OST1
COX8A	8.23163e-56	0.343864	4.08618e-51	protein_coding	cytochrome c oxidase subunit 8A	COX,COX8,COX8-2,COX8L,VIII,VIII-L
CNOT6L	9.79405e-56	-0.652745	4.86176e-51	protein_coding	CCR4-NOT transcription complex subunit 6 like	Ccr4b,DKFZp434K098
RNF126	1.11302e-55	0.391291	5.52503e-51	protein_coding	ring finger protein 126	FLJ20552
TMA7	2.0514e-55	0.255996	1.01832e-50	protein_coding	translation machinery associated 7 homolog	CCDC72,HSPC016
ANKRD28	2.22826e-55	-0.564523	1.10611e-50	protein_coding	ankyrin repeat domain 28	CFAP79,FAP79,KIAA0379,PITK,PP6-ARS-A,PPP1R65
SLC25A33	9.64284e-55	0.312164	4.7867e-50	protein_coding	solute carrier family 25 member 33	BMSC-MCP,MGC4399,PNC1
BLOC1S1	1.2022e-54	0.340051	5.96773e-50	protein_coding	biogenesis of lysosomal organelles complex 1 subunit 1	BLOS1,BORCS1,GCN5L1
RPS3A	1.66817e-54	-0.173983	8.28079e-50	protein_coding	ribosomal protein S3A	MFTL,S3A
RPL4	2.05214e-54	-0.377061	1.01868e-49	protein_coding	ribosomal protein L4	L4
PGAM1	2.12773e-54	0.36472	1.0562e-49	protein_coding	phosphoglycerate mutase 1	PGAM-B,PGAMA
PRMT2	2.16358e-54	-0.553715	1.074e-49	protein_coding	protein arginine methyltransferase 2	HRMT1L1,MGC111373
MRPL38	2.64068e-54	0.37057	1.31083e-49	protein_coding	mitochondrial ribosomal protein L38	HSPC262,MGC4810,MRP-L3,RPML3
SARNP	2.84177e-54	0.36751	1.41066e-49	protein_coding	SAP domain containing ribonucleoprotein	CIP29,Hcc-1,THO1
BSG	3.16311e-54	0.361166	1.57017e-49	protein_coding	basigin (Ok blood group)	CD147,EMMPRIN,EMPRIN,OK
RB1	3.36011e-54	0.367662	1.66796e-49	protein_coding	RB transcriptional corepressor 1	OSRC,PPP1R130,RB
SELENOM	3.49005e-54	0.383735	1.73246e-49	protein_coding	selenoprotein M
SELENOH	4.45927e-54	0.356959	2.21358e-49	protein_coding	selenoprotein H
SERPINB9	4.8593e-54	-0.351512	2.41215e-49	protein_coding	serpin family B member 9	CAP3,PI9
TNFRSF25	4.9858e-54	-0.464973	2.47495e-49	protein_coding	TNF receptor superfamily member 25	APO-3,DDR3,DR3,LARD,TNFRSF12,TR3,TRAMP,WSL-1,WSL-LR
UFC1	5.81639e-54	0.338443	2.88726e-49	protein_coding	ubiquitin-fold modifier conjugating enzyme 1	HSPC155
FLNA	8.41226e-54	0.348475	4.17585e-49	protein_coding	filamin A	ABP-280,FLN,FLN1,OPD1,OPD2
FAM89B	1.61065e-53	-0.429273	7.99525e-49	protein_coding	family with sequence similarity 89 member B	LRAP25,MTVR1
RASSF5	1.851e-53	-0.517935	9.18836e-49	protein_coding	Ras association domain family member 5	Maxp1,NORE1,RAPL
ZNF831	2.94583e-53	-0.341602	1.46231e-48	protein_coding	zinc finger protein 831	C20orf174,dJ492J12.1
TMUB1	1.81486e-52	0.348565	9.00895e-48	protein_coding	transmembrane and ubiquitin like domain containing 1	C7orf21,HOPS,SB144
TNF	1.95496e-52	0.714713	9.70444e-48	protein_coding	tumor necrosis factor	DIF,TNF-alpha,TNFA,TNFSF2
BAX	2.01709e-52	0.390961	1.00129e-47	protein_coding	BCL2 associated X, apoptosis regulator	BCL2L4
RBM27	2.11603e-52	0.283916	1.0504e-47	protein_coding	RNA binding motif protein 27	ARRS1,KIAA1311,Psc1,ZC3H20
NENF	2.29203e-52	0.362513	1.13776e-47	protein_coding	neudesin neurotrophic factor	CIR2,SCIRP10,SPUF
GBP2	2.40112e-52	-0.406421	1.19192e-47	protein_coding	guanylate binding protein 2
UQCRFS1	2.55904e-52	0.359276	1.27031e-47	protein_coding	ubiquinol-cytochrome c reductase, Rieske iron-sulfur polypeptide 1	RIP1,RIS1,RISP,UQCR5
GET4	3.11564e-52	0.303681	1.5466e-47	protein_coding	guided entry of tail-anchored proteins factor 4	C7orf20,CEE,CGI-20,H_NH1244M04.5,TRC35
FRMD4B	3.74211e-52	-0.356143	1.85758e-47	protein_coding	FERM domain containing 4B	GRSP1,KIAA1013
DUSP4	5.15948e-52	0.179171	2.56117e-47	protein_coding	dual specificity phosphatase 4	HVH2,MKP-2,TYP
LINC00426	5.8203e-52	0.341974	2.8892e-47	lncRNA	long intergenic non-protein coding RNA 426
DENND2D	8.56157e-52	-0.504216	4.24996e-47	protein_coding	DENN domain containing 2D	FLJ22457,RP5-1180E21.2
LSM7	1.13263e-51	0.35079	5.62239e-47	protein_coding	LSM7 homolog, U6 small nuclear RNA and mRNA degradation associated	YNL147W
IL2RB	1.31226e-51	-0.43267	6.51408e-47	protein_coding	interleukin 2 receptor subunit beta	CD122,IL15RB
GATD3B	1.69006e-51	0.312514	8.38945e-47	protein_coding	glutamine amidotransferase class 1 domain containing 3B
FCMR	1.87856e-51	-0.469687	9.32519e-47	protein_coding	Fc fragment of IgM receptor
C18orf32	2.19486e-51	0.387281	1.08953e-46	protein_coding	chromosome 18 open reading frame 32	FLJ23458
TRIM52-AS1	2.38484e-51	0.268928	1.18383e-46	lncRNA	TRIM52 antisense RNA 1 (head to head)
FXN	2.43317e-51	0.291671	1.20783e-46	protein_coding	frataxin	CyaY,FA,FARR,FRDA,X25
UTRN	3.59714e-51	0.24596	1.78562e-46	protein_coding	utrophin	DMDL,DRP,DRP1
CREM	4.1932e-51	-0.758231	2.08151e-46	protein_coding	cAMP responsive element modulator	hCREM-2
PNISR	4.5747e-51	-0.491653	2.27088e-46	protein_coding	PNN interacting serine and arginine rich protein	bA98I9.2,C6orf111,DKFZp564B0769,FLJ14752,SFRS18,SRrp130
SPOCK2	4.9123e-51	-0.628186	2.43847e-46	protein_coding	SPARC (osteonectin), cwcv and kazal like domains proteoglycan 2	KIAA0275,testican-2
HACD4	6.84342e-51	0.389104	3.39708e-46	protein_coding	3-hydroxyacyl-CoA dehydratase 4
ERN1	7.65205e-51	0.312408	3.79848e-46	protein_coding	endoplasmic reticulum to nucleus signaling 1	IRE1,IRE1P
GCSAM	7.94662e-51	0.304984	3.9447e-46	protein_coding	germinal center associated signaling and motility	GCET2,HGAL,MGC40441
MYL12B	8.45767e-51	0.249829	4.19839e-46	protein_coding	myosin light chain 12B	MRLC2
TRIM59	8.4622e-51	0.290772	4.20064e-46	protein_coding	tripartite motif containing 59	Mrf1,RNF104,TRIM57,TSBF1
UBE2R2	1.1253e-50	0.328982	5.58601e-46	protein_coding	ubiquitin conjugating enzyme E2 R2	CDC34B,FLJ20419,MGC10481,UBC3B
CTBP1	1.52586e-50	0.296083	7.57435e-46	protein_coding	C-terminal binding protein 1	BARS
PRDX2	1.64118e-50	0.354546	8.14684e-46	protein_coding	peroxiredoxin 2	MGC4104,NKEFB,PRP,PRX2,PRXII,TDPX1,TSA
OAZ1	1.6638e-50	0.216013	8.25912e-46	protein_coding	ornithine decarboxylase antizyme 1	AZ1,AZI,MGC138338,OAZ
UBE2M	1.99727e-50	0.33202	9.91446e-46	protein_coding	ubiquitin conjugating enzyme E2 M	hUbc12,UBC12
RBBP6	2.10371e-50	0.341671	1.04428e-45	protein_coding	RB binding protein 6, ubiquitin ligase	P2P-R,PACT,SNAMA
SDHAF2	2.52027e-50	0.329207	1.25106e-45	protein_coding	succinate dehydrogenase complex assembly factor 2	C11orf79,FLJ20487,PGL2,SDH5
PHB2	2.53414e-50	0.341206	1.25795e-45	protein_coding	prohibitin 2	Bap37,BCAP37,p22,REA
CAMK4	2.90123e-50	0.306783	1.44017e-45	protein_coding	calcium/calmodulin dependent protein kinase IV	CaMK-GR,CaMKIV
DENND5A	3.28065e-50	0.261264	1.62851e-45	protein_coding	DENN domain containing 5A	FLJ22354,FLJ33829,FLJ43455,KIAA1091,RAB6IP1
ARL8A	4.62064e-50	0.310194	2.29368e-45	protein_coding	ADP ribosylation factor like GTPase 8A	ARL10B,FLJ45195,Gie2
PTPN4	4.82108e-50	-0.386904	2.39318e-45	protein_coding	protein tyrosine phosphatase non-receptor type 4	PTPMEG
PSMB8	5.32492e-50	0.337217	2.64329e-45	protein_coding	proteasome 20S subunit beta 8	beta5i,D6S216E,LMP7,PSMB5i,RING10
SMAD5	6.36684e-50	0.308872	3.1605e-45	protein_coding	SMAD family member 5	Dwfc,JV5-1,MADH5
APRT	9.05403e-50	0.283582	4.49442e-45	protein_coding	adenine phosphoribosyltransferase
DHRS3	1.02328e-49	-0.284795	5.07957e-45	protein_coding	dehydrogenase/reductase 3	RDH17,retSDR1,Rsdr1,SDR1,SDR16C1
CIB1	1.60966e-49	0.286957	7.99033e-45	protein_coding	calcium and integrin binding 1	CIB,KIP,SIP2-28
MTFP1	1.67442e-49	0.359106	8.31182e-45	protein_coding	mitochondrial fission process 1	HSPC242,MTP18
LBH	1.74294e-49	-0.496309	8.65196e-45	protein_coding	LBH regulator of WNT signaling pathway
LIMS1	1.87541e-49	-0.434513	9.30954e-45	protein_coding	LIM zinc finger domain containing 1	PINCH,PINCH1
GDPD5	4.39023e-49	0.297359	2.17931e-44	protein_coding	glycerophosphodiester phosphodiesterase domain containing 5	GDE2,PP1665
WBP1	4.61383e-49	0.350459	2.2903e-44	protein_coding	WW domain binding protein 1	WBP-1
CDV3	6.09838e-49	0.275671	3.02724e-44	protein_coding	CDV3 homolog	H41
ORAI1	6.40377e-49	0.349735	3.17883e-44	protein_coding	ORAI calcium release-activated calcium modulator 1	CRACM1,FLJ14466,TMEM142A
CDC42SE2	7.8054e-49	-0.536873	3.8746e-44	protein_coding	CDC42 small effector 2	FLJ21967,SPEC2
TSR3	1.02477e-48	0.319482	5.08696e-44	protein_coding	TSR3 ribosome maturation factor	C16orf42,MGC24381
TCEA1	1.03887e-48	0.380713	5.15693e-44	protein_coding	transcription elongation factor A1	GTF2S,SII,TCEA,TF2S,TFIIS
COX5B	1.19828e-48	0.318569	5.94828e-44	protein_coding	cytochrome c oxidase subunit 5B
SRSF9	1.41725e-48	0.332972	7.03522e-44	protein_coding	serine and arginine rich splicing factor 9	SFRS9,SRp30c
S1PR4	1.73887e-48	0.328519	8.63173e-44	protein_coding	sphingosine-1-phosphate receptor 4	EDG6
STXBP2	2.02625e-48	0.338383	1.00583e-43	protein_coding	syntaxin binding protein 2	Hunc18b,MUNC18-2,Unc18-2,UNC18B
NAPA	2.08074e-48	0.358948	1.03288e-43	protein_coding	NSF attachment protein alpha
FKBP2	2.23398e-48	0.329721	1.10895e-43	protein_coding	FKBP prolyl isomerase 2	FKBP-13,FKBP13,PPIase
EIF4E3	3.63475e-48	0.304396	1.80429e-43	protein_coding	eukaryotic translation initiation factor 4E family member 3	MGC39820
OGDH	3.64571e-48	0.353485	1.80973e-43	protein_coding	oxoglutarate dehydrogenase	E1k,KGD1,OGDC-E1,OGDH2
APOL6	3.65652e-48	-0.488029	1.8151e-43	protein_coding	apolipoprotein L6	APOL-VI,APOLVI
SDCBP	3.78297e-48	-0.462615	1.87787e-43	protein_coding	syndecan binding protein	MDA-9,SYCL
GADD45G	6.89315e-48	0.281638	3.42176e-43	protein_coding	growth arrest and DNA damage inducible gamma	CR6,DDIT2,GADD45gamma,GRP17
SMIM26	1.12097e-47	0.378491	5.56449e-43	protein_coding	small integral membrane protein 26
UBALD2	1.14457e-47	0.286947	5.68165e-43	protein_coding	UBA like domain containing 2	FAM100B,MGC29814
ARGLU1	1.95546e-47	0.243799	9.70691e-43	protein_coding	arginine and glutamate rich 1	FLJ10154
CRIP2	2.02355e-47	0.537626	1.00449e-42	protein_coding	cysteine rich protein 2	CRP2,ESP1
PYCR2	3.51071e-47	0.271372	1.74272e-42	protein_coding	pyrroline-5-carboxylate reductase 2	P5CR2
PASK	5.64724e-47	-0.434161	2.80329e-42	protein_coding	PAS domain containing serine/threonine kinase	KIAA0135,PASKIN,STK37
PRDX1	5.86742e-47	0.266729	2.91259e-42	protein_coding	peroxiredoxin 1	NKEFA,PAGA
BCL3	7.42258e-47	0.328272	3.68457e-42	protein_coding	BCL3 transcription coactivator	BCL4,D19S37
RAB37	1.10452e-46	0.30683	5.48283e-42	protein_coding	RAB37, member RAS oncogene family
UGP2	1.42202e-46	-0.464791	7.05892e-42	protein_coding	UDP-glucose pyrophosphorylase 2	SVUGP2,UGP1,UGPP1
GZMM	1.55271e-46	-0.47441	7.70766e-42	protein_coding	granzyme M	LMET1,MET1
WTAP	3.66629e-46	0.31871	1.81995e-41	protein_coding	WT1 associated protein	KIAA0105,MGC3925,Mum2
PPP4R2	4.38751e-46	0.340553	2.17796e-41	protein_coding	protein phosphatase 4 regulatory subunit 2
ARID5B	4.98762e-46	0.280384	2.47585e-41	protein_coding	AT-rich interaction domain 5B	FLJ21150,MRF2
CBX4	5.16593e-46	0.270711	2.56437e-41	protein_coding	chromobox 4	hPC2,NBP16,PC2
CELF1	8.02775e-46	-0.401693	3.98498e-41	protein_coding	CUGBP Elav-like family member 1	BRUNOL2,CUG-BP,CUGBP,CUGBP1,EDEN-BP,hNab50,NAB50,NAPOR
C15orf61	1.04069e-45	0.375102	5.166e-41	protein_coding	chromosome 15 open reading frame 61	LOC145853
TRIM56	1.55965e-45	-0.381435	7.74209e-41	protein_coding	tripartite motif containing 56	RNF109
CTSW	1.88547e-45	-0.348141	9.35948e-41	protein_coding	cathepsin W
NCF1	2.02432e-45	-0.411629	1.00487e-40	protein_coding	neutrophil cytosolic factor 1	NCF1A,NOXO2,p47phox,SH3PXD1A
CARD19	2.04824e-45	0.325228	1.01675e-40	protein_coding	caspase recruitment domain family member 19
SRM	3.47971e-45	0.336263	1.72733e-40	protein_coding	spermidine synthase	SPS1,SRML1
ZNF639	3.70163e-45	0.292553	1.83749e-40	protein_coding	zinc finger protein 639	ANC-2H01,ZASC1
COMMD6	3.82693e-45	0.250825	1.89969e-40	protein_coding	COMM domain containing 6	Acrg
CHST7	4.61828e-45	0.286409	2.29252e-40	protein_coding	carbohydrate sulfotransferase 7	C6ST-2,C6ST2
SMAD4	5.56765e-45	0.262878	2.76378e-40	protein_coding	SMAD family member 4	DPC4,MADH4
CCS	7.39278e-45	0.329143	3.66978e-40	protein_coding	copper chaperone for superoxide dismutase
CCNY	9.70687e-45	0.283757	4.81849e-40	protein_coding	cyclin Y	C10orf9,CBCP1,CFP1
ASXL1	1.1266e-44	0.316283	5.59246e-40	protein_coding	ASXL transcriptional regulator 1	KIAA0978
SOCS1	1.16418e-44	-0.579129	5.77899e-40	protein_coding	suppressor of cytokine signaling 1	Cish1,JAB,SOCS-1,SSI-1,TIP3
RPS6	1.3428e-44	-0.270553	6.66567e-40	protein_coding	ribosomal protein S6	S6
RGS10	1.46074e-44	-0.452182	7.25113e-40	protein_coding	regulator of G protein signaling 10
RPL7A	2.16978e-44	0.185239	1.07708e-39	protein_coding	ribosomal protein L7a	L7A,SURF3,TRUP
UQCRQ	2.18066e-44	0.308196	1.08248e-39	protein_coding	ubiquinol-cytochrome c reductase complex III subunit VII	QCR8,QP-C,UQCR7
HNRNPA0	3.56909e-44	0.25595	1.7717e-39	protein_coding	heterogeneous nuclear ribonucleoprotein A0	HNRPA0
HSPA1B	3.78817e-44	-0.996555	1.88045e-39	protein_coding	heat shock protein family A (Hsp70) member 1B	HSP70-2
SAP18	1.1597e-43	0.275375	5.75673e-39	protein_coding	Sin3A associated protein 18	2HOR0202,MGC27131,SAP18p
RNF167	1.90686e-43	0.329227	9.46566e-39	protein_coding	ring finger protein 167	DKFZP566H073
TRBC2	2.54749e-43	-0.709358	1.26457e-38	TR_C_gene	T cell receptor beta constant 2
HNRNPA2B1	5.28338e-43	0.183833	2.62267e-38	protein_coding	heterogeneous nuclear ribonucleoprotein A2/B1	HNRPA2B1
FLOT1	5.8988e-43	0.311477	2.92816e-38	protein_coding	flotillin 1
PSMB1	7.80988e-43	0.26982	3.87683e-38	protein_coding	proteasome 20S subunit beta 1	HC5,PMSB1
SNRPG	8.53046e-43	0.297305	4.23452e-38	protein_coding	small nuclear ribonucleoprotein polypeptide G	Sm-G
MCUB	1.01457e-42	0.337849	5.03633e-38	protein_coding	mitochondrial calcium uniporter dominant negative subunit beta
PPP1R10	1.13133e-42	-0.391279	5.6159e-38	protein_coding	protein phosphatase 1 regulatory subunit 10	CAT53,FB19,p99,PNUTS
CD74	1.3772e-42	0.295576	6.83642e-38	protein_coding	CD74 molecule	DHLAG
TGFBR3	1.85935e-42	0.291887	9.22981e-38	protein_coding	transforming growth factor beta receptor 3	betaglycan,BGCAN
TXN	1.9247e-42	0.450806	9.55419e-38	protein_coding	thioredoxin	TRX,Trx80
ANXA1	4.02314e-42	-0.0987338	1.99709e-37	protein_coding	annexin A1	ANX1,LPC1
UQCR10	4.40935e-42	0.27693	2.1888e-37	protein_coding	ubiquinol-cytochrome c reductase, complex III subunit X	HSPC051,QCR9,UCCR7.2,UCRC
HNRNPD	4.87821e-42	0.267933	2.42154e-37	protein_coding	heterogeneous nuclear ribonucleoprotein D	AUF1,HNRPD
SOCS3	5.97237e-42	0.329622	2.96469e-37	protein_coding	suppressor of cytokine signaling 3	CIS3,Cish3,SOCS-3,SSI-3
RNASET2	7.09644e-42	0.265025	3.52267e-37	protein_coding	ribonuclease T2	bA514O12.3,FLJ10907,RNASE6PL
TNFSF12	8.70078e-42	0.278105	4.31907e-37	protein_coding	TNF superfamily member 12	APO3L,DR3LG,TWEAK
TRAM1	9.37628e-42	0.304587	4.65438e-37	protein_coding	translocation associated membrane protein 1	TRAM,TRAMP
SBDS	1.07705e-41	0.345698	5.3465e-37	protein_coding	SBDS ribosome maturation factor	CGI-97,FLJ10917,SDO1,SDS,SWDS
NDUFB2	1.21268e-41	0.287065	6.01977e-37	protein_coding	NADH:ubiquinone oxidoreductase subunit B2	AGGG,CI-AGGG
EMB	1.44866e-41	0.273455	7.19116e-37	protein_coding	embigin	MGC71745
UPP1	1.66515e-41	-0.346597	8.26578e-37	protein_coding	uridine phosphorylase 1	UDRPASE,UP,UPASE,UPP
GBP1	2.16986e-41	-0.312131	1.07712e-36	protein_coding	guanylate binding protein 1
CD53	2.27025e-41	-0.450225	1.12695e-36	protein_coding	CD53 molecule	MOX44,TSPAN25
NELL2	2.2706e-41	-0.253572	1.12713e-36	protein_coding	neural EGFL like 2	NRP2
SF3B6	2.30484e-41	0.298498	1.14412e-36	protein_coding	splicing factor 3b subunit 6	CGI-110,Ht006,P14,SAP14a,SF3B14a
TMEM156	2.58164e-41	-0.238246	1.28153e-36	protein_coding	transmembrane protein 156	FLJ23235
DNAJC15	3.37181e-41	0.350929	1.67377e-36	protein_coding	DnaJ heat shock protein family (Hsp40) member C15	DNAJD1,MCJ
SIPA1	3.68938e-41	-0.3333	1.83141e-36	protein_coding	signal-induced proliferation-associated 1	SPA1
SCAMP2	4.97152e-41	0.35097	2.46786e-36	protein_coding	secretory carrier membrane protein 2
ATP5F1C	6.24953e-41	0.322338	3.10227e-36	protein_coding	ATP synthase F1 subunit gamma
HNRNPDL	7.27826e-41	0.245017	3.61293e-36	protein_coding	heterogeneous nuclear ribonucleoprotein D like	HNRPDL,JKTBP,laAUF1,LGMD1G
AUP1	9.12145e-41	0.303887	4.52789e-36	protein_coding	AUP1 lipid droplet regulating VLDL assembly factor
RNF181	9.26204e-41	0.323146	4.59767e-36	protein_coding	ring finger protein 181	HSPC238
ERH	9.63558e-41	0.265666	4.7831e-36	protein_coding	ERH mRNA splicing and mitosis factor	DROER
MYO1G	9.6749e-41	0.302105	4.80262e-36	protein_coding	myosin IG	HA-2
DNAJC1	1.06897e-40	-0.330018	5.30635e-36	protein_coding	DnaJ heat shock protein family (Hsp40) member C1	DNAJL1,ERdj1,MTJ1
SUMO2	1.07051e-40	0.236599	5.31402e-36	protein_coding	small ubiquitin like modifier 2	SMT3B,SMT3H2
LINC01871	1.15656e-40	-0.419348	5.74114e-36	lncRNA	long intergenic non-protein coding RNA 1871
SORBS3	1.25473e-40	0.32099	6.22848e-36	protein_coding	sorbin and SH3 domain containing 3	SCAM-1,SH3D4,vinexin
STUB1	1.46645e-40	0.303646	7.27946e-36	protein_coding	STIP1 homology and U-box containing protein 1	CHIP,HSPABP2,NY-CO-7,SDCCAG7,UBOX1
HNRNPH1	1.49148e-40	-0.555405	7.40372e-36	protein_coding	heterogeneous nuclear ribonucleoprotein H1	hnRNPH,HNRPH1
CDC42	2.07224e-40	0.225295	1.02866e-35	protein_coding	cell division cycle 42	CDC42Hs,G25K
VCP	2.53092e-40	0.291032	1.25635e-35	protein_coding	valosin containing protein	CDC48,IBMPFD,p97,TERA
LINC00861	2.58976e-40	-0.437364	1.28556e-35	lncRNA	long intergenic non-protein coding RNA 861
SMAP1	2.67689e-40	0.356636	1.32881e-35	protein_coding	small ArfGAP 1	FLJ13159,SMAP-1
GIMAP5	3.05973e-40	0.26556	1.51885e-35	protein_coding	GTPase, IMAP family member 5	HIMAP3,IAN4L1,IAN5
LAMTOR4	4.85924e-40	0.275265	2.41212e-35	protein_coding	late endosomal/lysosomal adaptor, MAPK and MTOR activator 4	C7orf59
SON	6.33116e-40	0.232923	3.14279e-35	protein_coding	SON DNA and RNA binding protein	BASS1,C21orf50,DBP-5,FLJ21099,FLJ33914,KIAA1019,NREBP
ARHGDIA	6.72641e-40	0.277426	3.33899e-35	protein_coding	Rho GDP dissociation inhibitor alpha	GDIA1,RHOGDI
IER3IP1	6.7609e-40	0.296635	3.35611e-35	protein_coding	immediate early response 3 interacting protein 1
PRELID3B	6.80041e-40	0.347843	3.37572e-35	protein_coding	PRELI domain containing 3B
HLA-DRA	8.06239e-40	-0.296919	4.00217e-35	protein_coding	major histocompatibility complex, class II, DR alpha	HLA-DRA1
AC008105.3	8.13973e-40	0.290369	4.04056e-35	lncRNA	FMNL1 divergent transcript
HIGD1A	8.52993e-40	0.263683	4.23426e-35	protein_coding	HIG1 hypoxia inducible domain family member 1A	DKFZP564K247,HIG1,RCF1A
HOOK2	1.24423e-39	0.290568	6.17636e-35	protein_coding	hook microtubule tethering protein 2	HK2
NUMA1	1.48544e-39	-0.363477	7.37374e-35	protein_coding	nuclear mitotic apparatus protein 1
MDH2	1.79727e-39	0.308373	8.92164e-35	protein_coding	malate dehydrogenase 2
HNRNPA1	2.50404e-39	0.181492	1.243e-34	protein_coding	heterogeneous nuclear ribonucleoprotein A1	ALS20,hnRNP-A1,HNRPA1
ORAI2	3.33328e-39	-0.280981	1.65464e-34	protein_coding	ORAI calcium release-activated calcium modulator 2	C7orf19,CBCIP2,FLJ12474,FLJ14733,H_NH0514P08.8,TMEM142B
CNBP	3.89224e-39	0.219165	1.93211e-34	protein_coding	CCHC-type zinc finger nucleic acid binding protein	CNBP1,DM2,RNF163,ZCCHC22,ZNF9
NAXE	4.53771e-39	0.332496	2.25252e-34	protein_coding	NAD(P)HX epimerase
ALKBH7	4.87428e-39	0.319102	2.41959e-34	protein_coding	alkB homolog 7	MGC10974,SPATA11
CCM2	5.00839e-39	0.285836	2.48616e-34	protein_coding	CCM2 scaffold protein	C7orf22,MGC4607,OSM
CFAP97	7.73784e-39	0.341585	3.84106e-34	protein_coding	cilia and flagella associated protein 97
SNRPN	8.12964e-39	0.292712	4.03555e-34	protein_coding	small nuclear ribonucleoprotein polypeptide N	HCERN3,PWCR,RT-LI,SM-D,SMN,SNRNP-N,SNURF-SNRPN
DDX5	9.91802e-39	-0.376783	4.9233e-34	protein_coding	DEAD-box helicase 5	G17P1,HLR1,p68
SKIL	1.07364e-38	-0.388192	5.32953e-34	protein_coding	SKI like proto-oncogene	SNO,SnoA,SnoN
EFHD2	1.16764e-38	0.261453	5.79618e-34	protein_coding	EF-hand domain family member D2	MGC4342
URI1	1.32258e-38	0.276433	6.56528e-34	protein_coding	URI1 prefoldin like chaperone	C19orf2,FLJ10575,NNX3,PPP1R19,RMP,URI
ABHD14A	1.79082e-38	0.268046	8.88961e-34	protein_coding	abhydrolase domain containing 14A	DKFZP564O243,DORZ1
PITPNC1	1.8503e-38	-0.354039	9.18489e-34	protein_coding	phosphatidylinositol transfer protein cytoplasmic 1	RDGB-BETA,RDGBB,RDGBB1
DNAAF2	2.24202e-38	0.290194	1.11294e-33	protein_coding	dynein axonemal assembly factor 2	C14orf104,CILD10,FLJ10563,KTU,PF13
ZNF224	2.50954e-38	-0.28249	1.24574e-33	protein_coding	zinc finger protein 224	BMZF-2,KOX22,ZNF255,ZNF27
TAGAP	3.39164e-38	0.293193	1.68361e-33	protein_coding	T cell activation RhoGTPase activating protein	ARHGAP47,FLJ32631,IDDM21
GMFG	3.80227e-38	0.230345	1.88745e-33	protein_coding	glia maturation factor gamma
NFKBIZ	4.40599e-38	-0.398314	2.18714e-33	protein_coding	NFKB inhibitor zeta	FLJ34463,INAP,MAIL
SET	5.21154e-38	0.189289	2.58701e-33	protein_coding	SET nuclear proto-oncogene	2PP2A,IGAAD,IPP2A2,PHAPII,TAF-I,TAF-IBETA
ARL6IP4	5.36596e-38	0.271595	2.66366e-33	protein_coding	ADP ribosylation factor like GTPase 6 interacting protein 4	SFRS20,SR-25,SRp25,SRrp37
EIF3G	8.86685e-38	0.252533	4.4015e-33	protein_coding	eukaryotic translation initiation factor 3 subunit G	eIF3-delta,eIF3-p44,EIF3S4
NBEAL1	1.2626e-37	-0.558558	6.26755e-33	protein_coding	neurobeachin like 1	ALS2CR16,ALS2CR17,MGC164581
ETFB	1.82453e-37	0.293978	9.05698e-33	protein_coding	electron transfer flavoprotein subunit beta
DPM3	2.08443e-37	0.30707	1.03471e-32	protein_coding	dolichyl-phosphate mannosyltransferase subunit 3, regulatory	MGC125904,MGC125905,MGC34275
ZNF302	2.22037e-37	-0.241108	1.10219e-32	protein_coding	zinc finger protein 302	ZNF135L,ZNF140L,ZNF327
BCL7C	2.28265e-37	0.259891	1.13311e-32	protein_coding	BAF chromatin remodeling complex subunit BCL7C
CD48	2.3357e-37	-0.420185	1.15944e-32	protein_coding	CD48 molecule	BCM1,BLAST,hCD48,mCD48,SLAMF2
RPP21	2.48788e-37	0.329317	1.23498e-32	protein_coding	ribonuclease P/MRP subunit p21	C6orf135,Em:AB014085.3,FLJ22638
SELENOK	2.52274e-37	0.236045	1.25229e-32	protein_coding	selenoprotein K
ATXN10	2.77576e-37	-0.267838	1.37788e-32	protein_coding	ataxin 10	E46L,FLJ37990,SCA10
PTPN7	3.04176e-37	-0.467452	1.50993e-32	protein_coding	protein tyrosine phosphatase non-receptor type 7	HEPTP,LC-PTP
PPP1R35	3.48092e-37	0.280312	1.72793e-32	protein_coding	protein phosphatase 1 regulatory subunit 35	C7orf47,MGC22793
PLCL2	4.00823e-37	0.228276	1.98969e-32	protein_coding	phospholipase C like 2	KIAA1092,PLCE2
VKORC1	4.01124e-37	0.286468	1.99118e-32	protein_coding	vitamin K epoxide reductase complex subunit 1	VKCFD2
DIP2A	4.56067e-37	-0.280656	2.26392e-32	protein_coding	disco interacting protein 2 homolog A	C21orf106,Dip2,KIAA0184
ARIH1	4.65562e-37	0.245244	2.31105e-32	protein_coding	ariadne RBR E3 ubiquitin protein ligase 1	ARI,HARI,HHARI,UBCH7BP
TWF2	4.93222e-37	0.309019	2.44835e-32	protein_coding	twinfilin actin binding protein 2	A6r,A6RP,PTK9L
MDM4	6.70229e-37	-0.44401	3.32702e-32	protein_coding	MDM4 regulator of p53	HDMX,MDMX
STX10	6.85902e-37	0.299292	3.40482e-32	protein_coding	syntaxin 10	hsyn10,SYN10
R3HDM4	8.90466e-37	0.280731	4.42027e-32	protein_coding	R3H domain containing 4	C19orf22,MGC16353
UBE2H	1.06796e-36	0.25261	5.30137e-32	protein_coding	ubiquitin conjugating enzyme E2 H	GID3,UBC8,UBCH
TCEAL8	1.21623e-36	-0.261614	6.03737e-32	protein_coding	transcription elongation factor A like 8	MGC45400,WEX3
ARRB2	1.42958e-36	0.298788	7.09645e-32	protein_coding	arrestin beta 2	ARR2,BARR2,DKFZp686L0365
NABP1	1.73545e-36	-0.436279	8.61477e-32	protein_coding	nucleic acid binding protein 1	DKFZp667M1322,FLJ13624,FLJ22833,hSSB2,MGC111163,OBFC2A,SOSS-B2,SSB2
SAT1	2.00712e-36	0.165547	9.96336e-32	protein_coding	spermidine/spermine N1-acetyltransferase 1	SAT,SSAT
CST7	2.38388e-36	-0.385892	1.18336e-31	protein_coding	cystatin F
CNPY2	2.38804e-36	0.282092	1.18542e-31	protein_coding	canopy FGF signaling regulator 2	HP10390,TMEM4,ZSIG9
ATP5MPL	2.41186e-36	0.302409	1.19725e-31	protein_coding	ATP synthase membrane subunit j
LMAN1	2.92024e-36	0.29669	1.44961e-31	protein_coding	lectin, mannose binding 1	ERGIC-53,ERGIC53,F5F8D,FMFD1,gp58,MCFD1,MR60
COPS9	5.08758e-36	0.298434	2.52548e-31	protein_coding	COP9 signalosome subunit 9
RGL4	6.46883e-36	-0.260381	3.21113e-31	protein_coding	ral guanine nucleotide dissociation stimulator like 4	Rgr
PARP1	7.03234e-36	0.288124	3.49085e-31	protein_coding	poly(ADP-ribose) polymerase 1	ADPRT,ARTD1,PARP,PPOL
ARPC3	7.11783e-36	0.204208	3.53329e-31	protein_coding	actin related protein 2/3 complex subunit 3	ARC21,p21-Arc
SRGN	7.69356e-36	-0.894779	3.81908e-31	protein_coding	serglycin	PPG,PRG,PRG1
SRP14	7.71789e-36	0.229747	3.83116e-31	protein_coding	signal recognition particle 14	ALURBP,MGC14326
NDUFA2	8.24979e-36	0.276121	4.09519e-31	protein_coding	NADH:ubiquinone oxidoreductase subunit A2	B8
DGUOK	1.26883e-35	0.293338	6.29849e-31	protein_coding	deoxyguanosine kinase	dGK
CDK5RAP3	1.60415e-35	0.304136	7.96302e-31	protein_coding	CDK5 regulatory subunit associated protein 3	C53,FLJ13660,HSF-27,IC53,LZAP,MST016,OK/SW-cl.114
GABPB1-IT1	1.75613e-35	0.254504	8.71745e-31	lncRNA	GABPB1 intronic transcript
EIF4A2	2.32884e-35	-0.406247	1.15604e-30	protein_coding	eukaryotic translation initiation factor 4A2	BM-010,DDX2B,EIF4A,EIF4F
KAT6B	2.52306e-35	0.259556	1.25245e-30	protein_coding	lysine acetyltransferase 6B	Morf,MOZ2,MYST4,qkf,querkopf,ZC2HC6B
GPCPD1	2.6859e-35	0.252786	1.33328e-30	protein_coding	glycerophosphocholine phosphodiesterase 1	GDE5,GDPD6,KIAA1434
UQCRB	2.84838e-35	-0.312626	1.41394e-30	protein_coding	ubiquinol-cytochrome c reductase binding protein	QCR7,QP-C,UQBP,UQCR6
SKP1	3.47118e-35	0.222257	1.72309e-30	protein_coding	S-phase kinase associated protein 1	EMC19,MGC34403,OCP-II,OCP2,p19A,SKP1A,TCEB1L
SH3GLB2	3.87908e-35	0.255616	1.92558e-30	protein_coding	SH3 domain containing GRB2 like, endophilin B2	KIAA1848
TMBIM4	4.00037e-35	0.232442	1.98578e-30	protein_coding	transmembrane BAX inhibitor motif containing 4	CGI-119,GAAP,LFG4,S1R,ZPRO
GPX4	4.08977e-35	0.227798	2.03016e-30	protein_coding	glutathione peroxidase 4	MCSP,PHGPx
RAB24	4.24977e-35	0.242376	2.10959e-30	protein_coding	RAB24, member RAS oncogene family
MYL6	4.25616e-35	0.139289	2.11276e-30	protein_coding	myosin light chain 6	ESMLC,MLC1SM,MLC3NM
SERP1	4.88846e-35	0.242004	2.42663e-30	protein_coding	stress associated endoplasmic reticulum protein 1	FLJ43424,RAMP4
IRF9	5.19554e-35	0.283256	2.57907e-30	protein_coding	interferon regulatory factor 9	ISGF3G
PPP4C	6.20238e-35	0.286638	3.07886e-30	protein_coding	protein phosphatase 4 catalytic subunit	PP4,PPX
CTSH	6.3113e-35	-0.287273	3.13293e-30	protein_coding	cathepsin H	ACC-4,ACC-5,ACC4,ACC5,CPSB
TSPO	6.69901e-35	0.255915	3.32539e-30	protein_coding	translocator protein	BZRP,DBI,IBP,MBR,mDRC,PBR,pk18,PKBS
EIF3E	7.21579e-35	-0.385702	3.58192e-30	protein_coding	eukaryotic translation initiation factor 3 subunit E	eIF3-p48,EIF3S6,INT6
OXA1L	9.67017e-35	0.295445	4.80027e-30	protein_coding	OXA1L mitochondrial inner membrane protein	MGC133129,OXA1
DYNLT1	1.08244e-34	-0.374194	5.37323e-30	protein_coding	dynein light chain Tctex-type 1	TCTEL1,Tctex-1,TCTEX1
CD55	1.09612e-34	-0.394471	5.44114e-30	protein_coding	CD55 molecule (Cromer blood group)	CR,CROM,DAF,TC
COG3	1.42746e-34	0.257245	7.08593e-30	protein_coding	component of oligomeric golgi complex 3	SEC34
GRB2	1.48355e-34	0.244489	7.36434e-30	protein_coding	growth factor receptor bound protein 2	NCKAP2
TMEM14B	1.61406e-34	0.268749	8.01218e-30	protein_coding	transmembrane protein 14B	MGC1223
PSMB6	1.66893e-34	0.249774	8.28459e-30	protein_coding	proteasome 20S subunit beta 6	DELTA,Y
DOK2	1.85851e-34	0.296841	9.22564e-30	protein_coding	docking protein 2	Dok-2,p56dok-2
STK39	2.04419e-34	0.23631	1.01474e-29	protein_coding	serine/threonine kinase 39	DCHT,SPAK
BCKDHA	2.26774e-34	0.265088	1.12571e-29	protein_coding	branched chain keto acid dehydrogenase E1 subunit alpha	MSU,OVD1A
AL499604.1	2.9551e-34	0.240409	1.46691e-29	lncRNA	novel transcript, sense intronic to TRMO
PPP2R1A	3.22085e-34	0.277126	1.59883e-29	protein_coding	protein phosphatase 2 scaffold subunit Aalpha	PP2A-Aalpha,PP2AA,PR65A
CALR	3.35684e-34	0.195166	1.66634e-29	protein_coding	calreticulin	cC1qR,CRT,FLJ26680,RO,SSA
SLC25A6	4.05301e-34	0.198194	2.01191e-29	protein_coding	solute carrier family 25 member 6
DDX24	4.21188e-34	0.220042	2.09078e-29	protein_coding	DEAD-box helicase 24
ANKRD13A	4.2531e-34	0.257164	2.11124e-29	protein_coding	ankyrin repeat domain 13A	ANKRD13,NY-REN-25
OIP5-AS1	4.34434e-34	0.184	2.15653e-29	lncRNA	OIP5 antisense RNA 1	cyrano,linc-OIP5
RASSF2	4.38577e-34	-0.276455	2.1771e-29	protein_coding	Ras association domain family member 2	CENP-34,KIAA0168
RAC1	4.47308e-34	0.257997	2.22044e-29	protein_coding	Rac family small GTPase 1	p21-Rac1,Rac-1,TC-25
ZBTB7A	4.65476e-34	0.245695	2.31062e-29	protein_coding	zinc finger and BTB domain containing 7A	DKFZp547O146,FBI-1,LRF,pokemon,ZBTB7,ZNF857A
RAD50	5.05851e-34	0.28553	2.51104e-29	protein_coding	RAD50 double strand break repair protein	hRad50,RAD50-2
STT3B	5.3811e-34	0.262521	2.67118e-29	protein_coding	STT3 oligosaccharyltransferase complex catalytic subunit B	FLJ90106,SIMP,STT3-B
NOL7	5.55493e-34	0.298853	2.75747e-29	protein_coding	nucleolar protein 7	C6orf90,dJ223E5.2,NOP27,PQBP3,RARG-1
TUBB4B	5.66522e-34	0.250717	2.81222e-29	protein_coding	tubulin beta 4B class IVb	Beta2,TUBB2C
NR3C1	6.1972e-34	0.154625	3.07629e-29	protein_coding	nuclear receptor subfamily 3 group C member 1	GR,GRL
COX7A2	6.26354e-34	0.234087	3.10922e-29	protein_coding	cytochrome c oxidase subunit 7A2	COX7AL,COXVIIa-L
STK17A	6.48538e-34	-0.460439	3.21934e-29	protein_coding	serine/threonine kinase 17a	DRAK1
TMED10	6.64443e-34	0.267043	3.2983e-29	protein_coding	transmembrane p24 trafficking protein 10	p23,P24(DELTA),p24d1,p24delta1,TMP21
AC004687.1	6.66174e-34	-0.302155	3.30689e-29	lncRNA	novel transcript, MIR142 host
UBE2F	6.76572e-34	0.253917	3.3585e-29	protein_coding	ubiquitin conjugating enzyme E2 F (putative)	NCE2
ITGB7	9.98451e-34	0.272448	4.95631e-29	protein_coding	integrin subunit beta 7
ARHGEF6	1.40887e-33	0.264007	6.99362e-29	protein_coding	Rac/Cdc42 guanine nucleotide exchange factor 6	alpha-PIX,alphaPIX,Cool-2,Cool2,√é¬±Pix,KIAA0006,MRX46
DPH1	1.43953e-33	0.22174	7.14585e-29	protein_coding	diphthamide biosynthesis 1	DPH2L,DPH2L1,OVCA1
TNFRSF1A	1.67858e-33	-0.213612	8.33248e-29	protein_coding	TNF receptor superfamily member 1A	CD120a,TNF-R,TNF-R-I,TNF-R55,TNFAR,TNFR1,TNFR60
RPL31	1.80891e-33	-0.833863	8.97944e-29	protein_coding	ribosomal protein L31	L31
CBLB	1.82646e-33	-0.306225	9.06657e-29	protein_coding	Cbl proto-oncogene B	Cbl-b,RNF56
GABPB1-AS1	1.93404e-33	-0.456757	9.60056e-29	lncRNA	GABPB1 antisense RNA 1
SLC35D2	1.95624e-33	0.259837	9.71076e-29	protein_coding	solute carrier family 35 member D2	SQV7L,UGTrel8
CDC123	2.02681e-33	0.284827	1.00611e-28	protein_coding	cell division cycle 123	C10orf7,D123
HDAC1	2.19956e-33	0.259499	1.09186e-28	protein_coding	histone deacetylase 1	GON-10,HD1,KDAC1,RPD3L1
TENT5C	2.41057e-33	0.257549	1.19661e-28	protein_coding	terminal nucleotidyltransferase 5C
PVT1	2.56931e-33	0.275993	1.2754e-28	lncRNA	Pvt1 oncogene	LINC00079,MIR1204HG,NCRNA00079,onco-lncRNA-100
NDUFB4	2.73749e-33	0.266537	1.35889e-28	protein_coding	NADH:ubiquinone oxidoreductase subunit B4	B15
DEGS1	2.91635e-33	0.274178	1.44768e-28	protein_coding	delta 4-desaturase, sphingolipid 1	DEGS-1,Des-1,DES1,FADS7,MLD
PER1	3.39722e-33	-0.308488	1.68638e-28	protein_coding	period circadian regulator 1	PER,RIGUI
SLC25A5	3.7072e-33	0.2308	1.84025e-28	protein_coding	solute carrier family 25 member 5	2F1,ANT2,T2,T3
SNHG9	4.00723e-33	-0.266171	1.98919e-28	lncRNA	small nucleolar RNA host gene 9	DKFZp686N06141,NCRNA00062
MRPL54	4.19428e-33	0.248252	2.08204e-28	protein_coding	mitochondrial ribosomal protein L54
PDIA6	4.66371e-33	0.250724	2.31506e-28	protein_coding	protein disulfide isomerase family A member 6	ERp5,P5,TXNDC7
TRABD	4.87081e-33	0.278654	2.41787e-28	protein_coding	TraB domain containing	PP2447
NDUFS7	6.99439e-33	0.253083	3.47202e-28	protein_coding	NADH:ubiquinone oxidoreductase core subunit S7	CI-20,FLJ45860,FLJ46880,PSST
DCXR	7.43449e-33	0.24423	3.69048e-28	protein_coding	dicarbonyl and L-xylulose reductase	DCR,HCR2,KIDCR,P34H,SDR20C1
MAPK1IP1L	7.9907e-33	0.268383	3.96659e-28	protein_coding	mitogen-activated protein kinase 1 interacting protein 1 like	C14orf32
TMEM71	9.29042e-33	-0.236973	4.61177e-28	protein_coding	transmembrane protein 71	FLJ33069
RAD21	1.10762e-32	0.221699	5.49822e-28	protein_coding	RAD21 cohesin complex component	hHR21,KIAA0078,SCC1
CASP4	1.10827e-32	-0.363207	5.50146e-28	protein_coding	caspase 4	ICE(rel)II,ICH-2,TX
BAZ1A	1.24951e-32	-0.395066	6.20255e-28	protein_coding	bromodomain adjacent to zinc finger domain 1A	ACF1,hACF1,WALp1,WCRF180
CERK	1.27924e-32	-0.350175	6.35017e-28	protein_coding	ceramide kinase	dA59H18.2,dA59H18.3,DKFZp434E0211,FLJ21430,FLJ23239,hCERK,KIAA1646,LK4
LINC-PINT	1.74935e-32	-0.752569	8.68379e-28	lncRNA	long intergenic non-protein coding RNA, p53 induced transcript	FLJ43663,LincRNA-Pint,MKLN1-AS1,PINT
TTC28-AS1	1.81221e-32	0.204219	8.9958e-28	lncRNA	TTC28 antisense RNA 1	KIAA1648,TTC28-AS,TTC28AS
HNRNPC	2.06358e-32	0.221002	1.02436e-27	protein_coding	heterogeneous nuclear ribonucleoprotein C	HNRPC
VPS28	2.36197e-32	0.242333	1.17248e-27	protein_coding	VPS28 subunit of ESCRT-I
ACAP2	2.75838e-32	0.272656	1.36926e-27	protein_coding	ArfGAP with coiled-coil, ankyrin repeat and PH domains 2	CENTB2,CNT-B2,KIAA0041
ELK3	2.92578e-32	-0.276034	1.45236e-27	protein_coding	ETS transcription factor ELK3	ERP,NET,SAP2
HCLS1	2.96223e-32	0.216739	1.47045e-27	protein_coding	hematopoietic cell-specific Lyn substrate 1	CTTNL,HS1
ATP6V0B	2.98512e-32	0.269828	1.48182e-27	protein_coding	ATPase H+ transporting V0 subunit b	ATP6F,HATPL,VMA16
ECI1	3.05454e-32	0.21874	1.51627e-27	protein_coding	enoyl-CoA delta isomerase 1	DCI
AC026979.2	4.5995e-32	-0.243097	2.28319e-27	lncRNA	DCTN6 divergent transcript
TIGIT	4.82953e-32	0.183967	2.39738e-27	protein_coding	T cell immunoreceptor with Ig and ITIM domains	DKFZp667A205,FLJ39873,VSIG9,VSTM3
FAM78A	5.02433e-32	-0.262707	2.49408e-27	protein_coding	family with sequence similarity 78 member A	C9orf59,FLJ00024
HPRT1	5.36399e-32	0.279226	2.66268e-27	protein_coding	hypoxanthine phosphoribosyltransferase 1	HGPRT,HPRT
DCK	5.67325e-32	-0.282644	2.8162e-27	protein_coding	deoxycytidine kinase
TOMM20	5.95164e-32	0.263543	2.95439e-27	protein_coding	translocase of outer mitochondrial membrane 20	KIAA0016,MAS20,MOM19,TOM20
AC025164.1	6.26973e-32	-0.209192	3.1123e-27	lncRNA	BTG1 divergent transcript
ITGB2-AS1	6.50709e-32	0.282352	3.23012e-27	lncRNA	ITGB2 antisense RNA 1
SF3B4	6.66355e-32	0.290341	3.30779e-27	protein_coding	splicing factor 3b subunit 4	Hsh49,SAP49,SF3b49
MT-CYB	6.80545e-32	-0.5275	3.37823e-27	protein_coding	mitochondrially encoded cytochrome b
PTRHD1	6.90112e-32	0.287136	3.42571e-27	protein_coding	peptidyl-tRNA hydrolase domain containing 1	C2orf79,LOC391356
CTSA	8.05905e-32	0.328624	4.00051e-27	protein_coding	cathepsin A	GSL,PPGB
CD164	8.52146e-32	-0.373267	4.23005e-27	protein_coding	CD164 molecule	DFNA66,MGC-24,MUC-24
EIF5	1.03385e-31	0.198673	5.13202e-27	protein_coding	eukaryotic translation initiation factor 5
M6PR	1.19931e-31	0.247879	5.95335e-27	protein_coding	mannose-6-phosphate receptor, cation dependent	CD-M6PR,CD-MPR
MRPL41	1.51995e-31	0.23801	7.54501e-27	protein_coding	mitochondrial ribosomal protein L41	BMRP,MRP-L27,MRPL27,PIG3,RPML27
CFAP36	1.57595e-31	0.298321	7.82299e-27	protein_coding	cilia and flagella associated protein 36
MLLT6	1.70477e-31	-0.435754	8.46246e-27	protein_coding	MLLT6, PHD finger containing	AF17,FLJ23480
IGBP1	1.83538e-31	0.262641	9.11082e-27	protein_coding	immunoglobulin binding protein 1	IBP1,√é¬±4
NEDD8	2.48476e-31	0.213127	1.23343e-26	protein_coding	NEDD8 ubiquitin like modifier	Nedd-8
ACAP1	2.7442e-31	-0.410222	1.36222e-26	protein_coding	ArfGAP with coiled-coil, ankyrin repeat and PH domains 1	CENTB1,KIAA0050
EID1	2.77514e-31	0.237186	1.37758e-26	protein_coding	EP300 interacting inhibitor of differentiation 1	C15orf3,CRI1,EID-1
MRPL1	2.93755e-31	-0.25371	1.4582e-26	protein_coding	mitochondrial ribosomal protein L1	BM022
CCNQ	2.95826e-31	0.243429	1.46848e-26	protein_coding	cyclin Q
FTX	3.07854e-31	-0.28423	1.52819e-26	lncRNA	FTX transcript, XIST regulator	FLJ33139,LINC00182,MIR374AHG,NCRNA00182
TNFAIP8	3.44956e-31	-0.400153	1.71236e-26	protein_coding	TNF alpha induced protein 8	GG2-1,MDC-3.13,SCC-S2
SYTL3	3.49422e-31	-0.411378	1.73453e-26	protein_coding	synaptotagmin like 3	exophilin-6,SLP3
ATP1A1	3.63976e-31	-0.417285	1.80677e-26	protein_coding	ATPase Na+/K+ transporting subunit alpha 1
HECA	3.66732e-31	0.190452	1.82046e-26	protein_coding	hdc homolog, cell cycle regulator	dJ225E12.1,HDC,HDCL,hHDC
GIMAP6	3.87112e-31	-0.318245	1.92163e-26	protein_coding	GTPase, IMAP family member 6	FLJ22690,IAN6
UBXN4	4.21835e-31	0.250382	2.09399e-26	protein_coding	UBX domain protein 4	KIAA0242,UBXD2,UBXDC1
INTS11	4.97724e-31	0.292081	2.4707e-26	protein_coding	integrator complex subunit 11
INPP4A	5.1713e-31	-0.312551	2.56703e-26	protein_coding	inositol polyphosphate-4-phosphatase type I A	INPP4
BTG3	7.543e-31	0.275433	3.74435e-26	protein_coding	BTG anti-proliferation factor 3	ANA,ANA/BTG3,APRO4,tob55
OGT	7.78059e-31	-0.351956	3.86229e-26	protein_coding	O-linked N-acetylglucosamine (GlcNAc) transferase	FLJ23071,HRNT1,MGC22921,O-GLCNAC,OGT1
RBM38	8.48826e-31	0.224631	4.21357e-26	protein_coding	RNA binding motif protein 38	dJ800J21.2,HSRNASEB,RNPC1,seb4B,SEB4D
TMEM219	9.28997e-31	0.254641	4.61154e-26	protein_coding	transmembrane protein 219	IGFBP-3R
FBLN5	9.48104e-31	-0.227992	4.70639e-26	protein_coding	fibulin 5	ARMD3,DANCE,EVEC,UP50
RAB2A	9.97678e-31	0.252806	4.95247e-26	protein_coding	RAB2A, member RAS oncogene family	RAB2
LSM4	1.1099e-30	0.284955	5.50954e-26	protein_coding	LSM4 homolog, U6 small nuclear RNA and mRNA degradation associated	YER112W
UBE2Q1	1.14553e-30	0.239334	5.68639e-26	protein_coding	ubiquitin conjugating enzyme E2 Q1	NICE-5,PRO3094,UBE2Q
MAP2K2	1.22331e-30	0.237872	6.07251e-26	protein_coding	mitogen-activated protein kinase kinase 2	MEK2,PRKMK2
NSMCE3	1.43842e-30	0.262991	7.14034e-26	protein_coding	NSE3 homolog, SMC5-SMC6 complex component
EVL	1.459e-30	0.195259	7.24245e-26	protein_coding	Enah/Vasp-like	RNB6
PPP1R14B	1.57733e-30	0.198948	7.82985e-26	protein_coding	protein phosphatase 1 regulatory inhibitor subunit 14B	PHI-1,PLCB3N,PNG,SOM172
CMTM7	1.77872e-30	0.268346	8.82957e-26	protein_coding	CKLF like MARVEL transmembrane domain containing 7	CKLFSF7,FLJ30992
ELOC	1.81681e-30	0.278938	9.01866e-26	protein_coding	elongin C
SEC13	1.94553e-30	0.271587	9.65763e-26	protein_coding	SEC13 homolog, nuclear pore and COPII coat complex component	D3S1231E,npp-20,SEC13L1,SEC13R
HLA-C	2.39358e-30	-0.305706	1.18817e-25	protein_coding	major histocompatibility complex, class I, C	D6S204,HLA-JY3,PSORS1
GATA3	2.43294e-30	0.254457	1.20771e-25	protein_coding	GATA binding protein 3	HDR
SMIM29	2.95595e-30	0.283772	1.46733e-25	protein_coding	small integral membrane protein 29
AURKAIP1	3.1789e-30	0.251835	1.578e-25	protein_coding	aurora kinase A interacting protein 1	AIP,AKIP,FLJ20608
ARID1B	3.55092e-30	-0.42035	1.76268e-25	protein_coding	AT-rich interaction domain 1B	6A3-5,BAF250b,DAN15,ELD/OSA1,KIAA1235,p250R
EAPP	3.68449e-30	0.2678	1.82898e-25	protein_coding	E2F associated phosphoprotein	BM036,C14orf11,FLJ20578
MBD2	4.30039e-30	0.214908	2.13472e-25	protein_coding	methyl-CpG binding domain protein 2
HOXB2	4.45845e-30	-0.219321	2.21317e-25	protein_coding	homeobox B2	HOX2,HOX2H
PSMB3	5.14005e-30	0.216819	2.55152e-25	protein_coding	proteasome 20S subunit beta 3	HC10-II,MGC4147
IER2	5.29048e-30	0.141049	2.62619e-25	protein_coding	immediate early response 2	ETR101
RPL27	8.8399e-30	-0.201189	4.38813e-25	protein_coding	ribosomal protein L27	L27
POLR2J	8.96955e-30	0.24623	4.45249e-25	protein_coding	RNA polymerase II subunit J	hRPB14,POLR2J1,RPB11,RPB11A,RPB11m
SNRPA	1.16056e-29	0.266368	5.761e-25	protein_coding	small nuclear ribonucleoprotein polypeptide A	Mud1,U1-A,U1A
DPP4	1.19537e-29	-0.331941	5.93382e-25	protein_coding	dipeptidyl peptidase 4	ADCP2,CD26,DPPIV
SLC39A8	1.65381e-29	-0.275168	8.20951e-25	protein_coding	solute carrier family 39 member 8	BIGM103
SFXN1	1.71374e-29	0.238521	8.50702e-25	protein_coding	sideroflexin 1	FLJ12876,SLC56A1
ATM	1.95771e-29	-0.466325	9.71805e-25	protein_coding	ATM serine/threonine kinase	ATA,ATC,ATD,ATDC,TEL1,TELO1
MRPS21	2.15459e-29	0.257742	1.06954e-24	protein_coding	mitochondrial ribosomal protein S21
TAPBP	2.37036e-29	-0.414454	1.17665e-24	protein_coding	TAP binding protein	TAPA
ERGIC3	2.81654e-29	0.243506	1.39813e-24	protein_coding	ERGIC and golgi 3	C20orf47,CGI-54,Erv46,NY-BR-84,PRO0989,SDBCAG84
ZFP91	2.91666e-29	0.222294	1.44783e-24	protein_coding	ZFP91 zinc finger protein, atypical E3 ubiquitin ligase	PZF,ZNF757
UBE2D2	3.04443e-29	0.215482	1.51126e-24	protein_coding	ubiquitin conjugating enzyme E2 D2	UBC4,UbcH5B
GTF2IRD2B	3.11431e-29	0.213253	1.54595e-24	protein_coding	GTF2I repeat domain containing 2B
STT3A	3.23145e-29	0.229545	1.60409e-24	protein_coding	STT3 oligosaccharyltransferase complex catalytic subunit A	ITM1,MGC9042,STT3-A,TMC
SLC9A9	3.35435e-29	0.225967	1.6651e-24	protein_coding	solute carrier family 9 member A9	FLJ35613,NHE9
IKZF1	3.47756e-29	-0.46192	1.72626e-24	protein_coding	IKAROS family zinc finger 1	hIk-1,Hs.54452,IKAROS,LyF-1,PPP1R92,ZNFN1A1
FYN	3.52885e-29	-0.535293	1.75172e-24	protein_coding	FYN proto-oncogene, Src family tyrosine kinase	MGC45350,SLK,SYN
CELF2	3.92743e-29	-0.438959	1.94958e-24	protein_coding	CUGBP Elav-like family member 2	BRUNOL3,CUGBP2,Etr-3,NAPOR-2
RPL5	4.69987e-29	-0.129919	2.33301e-24	protein_coding	ribosomal protein L5	L5,PPP1R135,uL18
NDUFB7	5.26787e-29	0.250396	2.61497e-24	protein_coding	NADH:ubiquinone oxidoreductase subunit B7	B18,CI-B18,MGC2480
PIH1D1	6.79227e-29	0.27445	3.37168e-24	protein_coding	PIH1 domain containing 1	DNAAF14,FLJ20643,MOT48,NOP17,Pih1
TMEM179B	8.97248e-29	0.256429	4.45394e-24	protein_coding	transmembrane protein 179B
VIM	9.3197e-29	0.0339337	4.6263e-24	protein_coding	vimentin
LY75	9.89298e-29	0.236671	4.91088e-24	protein_coding	lymphocyte antigen 75	CD205,CLEC13B,DEC-205
NFATC1	1.18876e-28	-0.209556	5.90102e-24	protein_coding	nuclear factor of activated T cells 1	NF-ATC,NFAT2,NFATc
UBE2L6	1.24809e-28	0.255929	6.19552e-24	protein_coding	ubiquitin conjugating enzyme E2 L6	UBCH8
JOSD2	1.35822e-28	0.232801	6.74219e-24	protein_coding	Josephin domain containing 2	SBBI54
PRNP	1.46041e-28	0.245509	7.24947e-24	protein_coding	prion protein	AltPrP,CD230,CJD,GSS,PRIP,PRP
AC119396.1	1.49385e-28	0.265955	7.41545e-24	protein_coding
RRP36	1.50132e-28	0.225099	7.45255e-24	protein_coding	ribosomal RNA processing 36	C6orf153,dJ20C7.4
PLEKHF1	1.55461e-28	-0.226781	7.71709e-24	protein_coding	pleckstrin homology and FYVE domain containing 1	APPD,MGC4090,PHAFIN1,ZFYVE15
MAT2B	2.0775e-28	0.236768	1.03127e-23	protein_coding	methionine adenosyltransferase 2B	MATIIbeta,SDR23E1
LGALS9	2.76655e-28	0.211228	1.37331e-23	protein_coding	galectin 9	LGALS9A
FMC1	3.26374e-28	0.233659	1.62012e-23	protein_coding	formation of mitochondrial complex V assembly factor 1 homolog
UFM1	3.73663e-28	0.250661	1.85486e-23	protein_coding	ubiquitin fold modifier 1	bA131P10.1,C13orf20
ANKRD13D	4.22583e-28	0.180859	2.0977e-23	protein_coding	ankyrin repeat domain 13D
WAS	4.7094e-28	0.222636	2.33775e-23	protein_coding	WASP actin nucleation promoting factor	IMD2,THC,WASP,WASPA
CDR2	5.90847e-28	0.215428	2.93297e-23	protein_coding	cerebellar degeneration related protein 2	CDR62,Yo
PTOV1	6.75845e-28	0.242005	3.3549e-23	protein_coding	PTOV1 extended AT-hook containing adaptor protein
FKBP1A	7.98205e-28	0.241497	3.96229e-23	protein_coding	FKBP prolyl isomerase 1A	FKBP-12,FKBP1,FKBP12,FKBP12C,PKC12,PPIASE
HMGN2	8.62164e-28	0.200367	4.27978e-23	protein_coding	high mobility group nucleosomal binding domain 2	HMG17
IL4R	1.01436e-27	0.158823	5.03529e-23	protein_coding	interleukin 4 receptor	CD124
ERCC5	1.07354e-27	0.255573	5.32905e-23	protein_coding	ERCC excision repair 5, endonuclease	ERCM2,XPGC
POLR2I	1.08635e-27	0.285888	5.39264e-23	protein_coding	RNA polymerase II subunit I	hRPB14.5,RPB9
SDF4	1.11816e-27	0.230872	5.55054e-23	protein_coding	stromal cell derived factor 4	Cab45
TTC14	1.12163e-27	-0.356026	5.56775e-23	protein_coding	tetratricopeptide repeat domain 14	FLJ00166,KIAA1980
MAGOH	1.55027e-27	0.241651	7.69556e-23	protein_coding	mago homolog, exon junction complex subunit	MAGOH1,MAGOHA
COX7B	1.76869e-27	0.227738	8.77976e-23	protein_coding	cytochrome c oxidase subunit 7B
DYNC1I2	2.33584e-27	-0.267108	1.15951e-22	protein_coding	dynein cytoplasmic 1 intermediate chain 2	DIC74,DNCI2
ZNF791	2.3627e-27	-0.275795	1.17284e-22	protein_coding	zinc finger protein 791	FLJ90396
IKBKG	2.51009e-27	0.240177	1.24601e-22	protein_coding	inhibitor of nuclear factor kappa B kinase regulatory subunit gamma	FIP-3,FIP3,Fip3p,IKK-gamma,IP1,IP2,NEMO,ZC2HC9
HYI	3.33012e-27	0.211001	1.65307e-22	protein_coding	hydroxypyruvate isomerase (putative)
ZBTB20	4.57845e-27	-0.315245	2.27274e-22	protein_coding	zinc finger and BTB domain containing 20	DKFZp566F123,DPZF,ODA-8S,ZNF288
CSRNP1	4.88459e-27	0.177478	2.42471e-22	protein_coding	cysteine and serine rich nuclear protein 1	AXUD1,DKFZp566F164,FAM130B,TAIP-3,URAX1
DUSP16	5.55394e-27	-0.274593	2.75698e-22	protein_coding	dual specificity phosphatase 16	KIAA1700,MKP-7,MKP7
TMEM14A	6.51125e-27	0.225591	3.23218e-22	protein_coding	transmembrane protein 14A	C6orf73,PTD011
DNAJC3	6.73852e-27	0.232334	3.345e-22	protein_coding	DnaJ heat shock protein family (Hsp40) member C3	ERdj6,HP58,P58,p58(IPK),P58IPK,PRKRI
TMEM120B	7.4061e-27	-0.198047	3.67639e-22	protein_coding	transmembrane protein 120B
SHKBP1	1.22258e-26	0.242573	6.06888e-22	protein_coding	SH3KBP1 binding protein 1	PP203,Sb1
CGRRF1	1.27721e-26	0.221123	6.34005e-22	protein_coding	cell growth regulator with ring finger domain 1	CGR19,RNF197
TGOLN2	1.5935e-26	-0.40628	7.91015e-22	protein_coding	trans-golgi network protein 2	TGN38,TGN46,TGN48,TGN51,TTGN2
HIST3H2A	1.70416e-26	0.215938	8.45943e-22	protein_coding	H2A.W histone
THUMPD3-AS1	2.01397e-26	-0.272017	9.99735e-22	lncRNA	THUMPD3 antisense RNA 1	SETD5-AS1
CD81	2.35049e-26	0.122996	1.16678e-21	protein_coding	CD81 molecule	TAPA-1,TAPA1,TSPAN28
XPC	2.35762e-26	0.219252	1.17032e-21	protein_coding	XPC complex subunit, DNA damage recognition and repair factor	RAD4,XPCC
CHMP7	2.5757e-26	-0.282753	1.27858e-21	protein_coding	charged multivesicular body protein 7	MGC29816
STOM	2.75816e-26	-0.323385	1.36915e-21	protein_coding	stomatin	BND7,EPB7,EPB72
SELENOS	2.84948e-26	0.289543	1.41448e-21	protein_coding	selenoprotein S
ARPC1A	2.86069e-26	0.185779	1.42005e-21	protein_coding	actin related protein 2/3 complex subunit 1A	Arc40,SOP2Hs,SOP2L
TRIM44	3.14786e-26	-0.293563	1.5626e-21	protein_coding	tripartite motif containing 44	DIPB,MC7
NPDC1	3.68856e-26	-0.173004	1.831e-21	protein_coding	neural proliferation, differentiation and control 1	CAB-,CAB1,DKFZp586J0523
SNX10	5.00216e-26	0.21106	2.48307e-21	protein_coding	sorting nexin 10
NINJ1	5.21952e-26	0.214694	2.59097e-21	protein_coding	ninjurin 1	NIN1
THOC3	5.46061e-26	0.258761	2.71065e-21	protein_coding	THO complex 3	MGC5469,TEX1
BORCS8	5.56888e-26	0.181754	2.76439e-21	protein_coding	BLOC-1 related complex subunit 8
ARHGAP5	5.66602e-26	-0.292708	2.81261e-21	protein_coding	Rho GTPase activating protein 5	GFI2,p190-B,p190BRhoGAP,RhoGAP5
ZFPM1	6.28782e-26	0.189111	3.12127e-21	protein_coding	zinc finger protein, FOG family member 1	FOG,FOG1,ZC2HC11A,ZNF89A
CCNL1	6.68962e-26	0.153652	3.32073e-21	protein_coding	cyclin L1	ania-6a
BABAM2	8.02315e-26	0.239447	3.98269e-21	protein_coding	BRISC and BRCA1 A complex member 2
CAPN2	8.03074e-26	0.230862	3.98646e-21	protein_coding	calpain 2	CANPL2,CANPml,mCANP
TLE4	9.30168e-26	0.188179	4.61736e-21	protein_coding	TLE family member 4, transcriptional corepressor	E(spl),ESG,GRG4
SOS1	9.37137e-26	-0.284252	4.65195e-21	protein_coding	SOS Ras/Rac guanine nucleotide exchange factor 1	GF1,GINGF,HGF
SLC25A39	1.05295e-25	0.23016	5.22684e-21	protein_coding	solute carrier family 25 member 39	CGI-69,FLJ22407
EPHA4	1.09374e-25	0.196108	5.42933e-21	protein_coding	EPH receptor A4	Hek8,TYRO1
DPYD	1.14908e-25	0.236847	5.70403e-21	protein_coding	dihydropyrimidine dehydrogenase	DHPDHase,DPD
CISH	1.37296e-25	-0.409216	6.81535e-21	protein_coding	cytokine inducible SH2 containing protein	CIS,CIS-1,G18,SOCS
TMBIM1	1.59886e-25	0.239958	7.93673e-21	protein_coding	transmembrane BAX inhibitor motif containing 1	LFG3,PP1201,RECS1
ZNF91	1.7018e-25	-0.251669	8.44773e-21	protein_coding	zinc finger protein 91	HPF7,HTF10
MECP2	1.94844e-25	-0.333965	9.67208e-21	protein_coding	methyl-CpG binding protein 2	MRX16,MRX79,RTT
SF3A2	1.95646e-25	0.248518	9.71185e-21	protein_coding	splicing factor 3a subunit 2	Prp11,PRPF11,SAP62,SF3a66
PLEKHA1	2.03551e-25	-0.25616	1.01043e-20	protein_coding	pleckstrin homology domain containing A1	TAPP1
SGSM3	2.2631e-25	0.205891	1.12341e-20	protein_coding	small G protein signaling modulator 3	DJ1042K10.2,RabGAP-5,RABGAP5,RUSC3,RUTBC3
GSK3A	2.48728e-25	0.19577	1.23469e-20	protein_coding	glycogen synthase kinase 3 alpha
MBP	2.50847e-25	0.139752	1.2452e-20	protein_coding	myelin basic protein
AFF4	2.70875e-25	0.192602	1.34462e-20	protein_coding	AF4/FMR2 family member 4	AF5Q31,MCEF
PRDX5	2.82969e-25	0.183459	1.40466e-20	protein_coding	peroxiredoxin 5	ACR1,AOEB166,B166,MGC117264,MGC142283,MGC142285,PLP,PMP20,PRDX6,PRXV,SBBI10
TRAPPC6A	3.2671e-25	0.254955	1.62179e-20	protein_coding	trafficking protein particle complex subunit 6A	HSPC289,MGC2650,TRS33
GNAS	3.27089e-25	-0.00606656	1.62367e-20	protein_coding	GNAS complex locus	GNAS1,GNASXL,GPSA,NESP,NESP55,SCG6,SgVI
POLR2E	3.98239e-25	0.216215	1.97686e-20	protein_coding	RNA polymerase II, I and III subunit E	hRPB25,hsRPB5,RPABC1,RPB5,XAP4
PIN1	4.104e-25	0.231123	2.03722e-20	protein_coding	peptidylprolyl cis/trans isomerase, NIMA-interacting 1	dod
STK17B	4.33194e-25	-0.609472	2.15037e-20	protein_coding	serine/threonine kinase 17b	DRAK2
DGCR6L	4.84224e-25	0.245005	2.40369e-20	protein_coding	DiGeorge syndrome critical region gene 6 like	FLJ10666
BRK1	4.92617e-25	0.224729	2.44535e-20	protein_coding	BRICK1 subunit of SCAR/WAVE actin nucleating complex	C3orf10,HSPC300,MDS027
CBWD2	5.20675e-25	0.228721	2.58463e-20	protein_coding	COBW domain containing 2
SAR1A	5.58925e-25	-0.262504	2.7745e-20	protein_coding	secretion associated Ras related GTPase 1A	SAR1,Sara,SARA1
PMS1	5.8442e-25	0.200579	2.90106e-20	protein_coding	PMS1 homolog 1, mismatch repair system component	MLH2,PMSL1
NME4	6.26083e-25	0.230897	3.10788e-20	protein_coding	NME/NM23 nucleoside diphosphate kinase 4	NDPKD,nm23-H4,NM23H4
CCR4	6.84362e-25	0.211428	3.39718e-20	protein_coding	C-C motif chemokine receptor 4	CC-CKR-4,CD194,ChemR13,CKR4,CMKBR4,k5-5
SYAP1	6.9427e-25	-0.311219	3.44636e-20	protein_coding	synapse associated protein 1	FLJ14495,PRO3113
PAFAH1B3	7.2184e-25	0.221616	3.58321e-20	protein_coding	platelet activating factor acetylhydrolase 1b catalytic subunit 3
TNFRSF14	7.78351e-25	0.220991	3.86373e-20	protein_coding	TNF receptor superfamily member 14	ATAR,CD270,HVEA,HVEM,LIGHTR,TR2
UQCRH	7.88416e-25	0.193667	3.9137e-20	protein_coding	ubiquinol-cytochrome c reductase hinge protein	QCR6,UQCR8
CDC34	8.0316e-25	0.162575	3.98689e-20	protein_coding	cell division cycle 34, ubiqiutin conjugating enzyme	E2-CDC34,UBC3,UBE2R1
ADD3	9.53849e-25	0.237997	4.73491e-20	protein_coding	adducin 3	ADDL
CASP1	1.02937e-24	-0.248792	5.10981e-20	protein_coding	caspase 1	ICE,IL1BC
ODF2L	1.0829e-24	-0.370797	5.37553e-20	protein_coding	outer dense fiber of sperm tails 2 like	KIAA1229
UBE2K	1.11584e-24	0.21638	5.53901e-20	protein_coding	ubiquitin conjugating enzyme E2 K	HIP2,HYPG,UBC1
GPATCH2L	1.17374e-24	-0.255702	5.82646e-20	protein_coding	G-patch domain containing 2 like	C14orf118,FLJ10033,FLJ20689
VAMP8	1.29653e-24	0.220283	6.43599e-20	protein_coding	vesicle associated membrane protein 8	EDB
NARS	1.29861e-24	-0.232093	6.44628e-20	protein_coding	asparaginyl-tRNA synthetase 1
EML4	1.30183e-24	0.123147	6.46228e-20	protein_coding	EMAP like 4	C2orf2,ELP120,ROPP120
WRNIP1	1.42551e-24	0.171212	7.07621e-20	protein_coding	WRN helicase interacting protein 1	bA420G6.2,CFAP93,FAP93,FLJ22526,WHIP
TOMM22	1.56115e-24	0.247397	7.74956e-20	protein_coding	translocase of outer mitochondrial membrane 22	TOM22
COQ4	1.57259e-24	0.238122	7.80633e-20	protein_coding	coenzyme Q4	CGI-92
TBXAS1	1.66606e-24	0.192996	8.27034e-20	protein_coding	thromboxane A synthase 1	CYP5,CYP5A1,THAS,TS,TXAS,TXS
TIMM23	1.78287e-24	0.197756	8.85016e-20	protein_coding	translocase of inner mitochondrial membrane 23	TIM23
LASP1	1.81916e-24	-0.259335	9.03031e-20	protein_coding	LIM and SH3 protein 1	Lasp-1,MLN50
PMVK	2.02148e-24	-0.239929	1.00346e-19	protein_coding	phosphomevalonate kinase	HUMPMKI,PMK,PMKA
MX1	2.07618e-24	-0.259661	1.03062e-19	protein_coding	MX dynamin like GTPase 1	IFI-78K,lncMX1-215,MxA
ETV6	2.10027e-24	0.220607	1.04257e-19	protein_coding	ETS variant transcription factor 6	TEL
SP140	2.2892e-24	0.236326	1.13636e-19	protein_coding	SP140 nuclear body protein	LYSP100-A,LYSP100-B
KANSL1	2.34243e-24	-0.361953	1.16278e-19	protein_coding	KAT8 regulatory NSL complex subunit 1	CENP-36,DKFZP727C091,KIAA1267,MSL1v1,NSL1
MRPS36	2.44847e-24	0.26155	1.21542e-19	protein_coding	mitochondrial ribosomal protein S36	DC47,MRP-S36
PLPP5	2.52992e-24	0.235788	1.25585e-19	protein_coding	phospholipid phosphatase 5
XPO4	2.87248e-24	0.201148	1.4259e-19	protein_coding	exportin 4	FLJ13046,KIAA1721
C19orf53	2.92367e-24	0.210795	1.45131e-19	protein_coding	chromosome 19 open reading frame 53	HSPC023,LYDG10
SKA2	3.05805e-24	0.238566	1.51801e-19	protein_coding	spindle and kinetochore associated complex subunit 2	FAM33A,FLJ12758
SLC39A10	3.19517e-24	-0.241719	1.58608e-19	protein_coding	solute carrier family 39 member 10	DKFZp564L2123,FLJ90515,KIAA1265
ARFGAP3	3.31737e-24	0.23544	1.64674e-19	protein_coding	ADP ribosylation factor GTPase activating protein 3	ARFGAP1
PPP2R2D	4.52614e-24	0.195573	2.24678e-19	protein_coding	protein phosphatase 2 regulatory subunit Bdelta	B55D,B55delta,MDS026
TMEM165	4.83587e-24	-0.273032	2.40053e-19	protein_coding	transmembrane protein 165	GDT1,SLC64A1,TMPT27,TPARL
DHRS4	4.86769e-24	0.2135	2.41632e-19	protein_coding	dehydrogenase/reductase 4	FLJ11008,humNRDR,SCAD-SRL,SDR-SRL,SDR25C2
CDK17	4.88867e-24	0.191199	2.42674e-19	protein_coding	cyclin dependent kinase 17	PCTAIRE2,PCTK2
SKAP1	5.0837e-24	0.224227	2.52355e-19	protein_coding	src kinase associated phosphoprotein 1	SCAP1,SKAP55
CCDC66	5.47674e-24	-0.281913	2.71865e-19	protein_coding	coiled-coil domain containing 66	DKFZp686C0433
UBL7	5.92883e-24	0.223021	2.94307e-19	protein_coding	ubiquitin like 7	BMSC-UbP,MGC14421
AIP	5.97122e-24	0.226393	2.96412e-19	protein_coding	aryl hydrocarbon receptor interacting protein	ARA9,FKBP16,FKBP37,XAP2
MAP2K4	7.09961e-24	0.176538	3.52425e-19	protein_coding	mitogen-activated protein kinase kinase 4	JNKK1,MEK4,MKK4,PRKMK4,SERK1
SNHG15	7.14982e-24	0.232761	3.54917e-19	lncRNA	small nucleolar RNA host gene 15	C7orf40,FLJ38860,Linc-Myo1g,MYO1GUT
TTN-AS1	1.12697e-23	0.206253	5.59427e-19	lncRNA	TTN antisense RNA 1
SURF1	1.29543e-23	0.210188	6.4305e-19	protein_coding	SURF1 cytochrome c oxidase assembly factor	SHY1
RBM42	1.38991e-23	0.195231	6.89953e-19	protein_coding	RNA binding motif protein 42	MGC10433
TRIM38	1.61671e-23	-0.293988	8.02536e-19	protein_coding	tripartite motif containing 38	RNF15,RORET
DCTN3	1.76859e-23	0.223	8.7793e-19	protein_coding	dynactin subunit 3	DCTN-22
ZNF101	1.79849e-23	-0.247592	8.9277e-19	protein_coding	zinc finger protein 101	DKFZp570I0164,HZF12
PGLS	2.35379e-23	0.235924	1.16842e-18	protein_coding	6-phosphogluconolactonase	6PGL
NDUFV1	2.44273e-23	0.235802	1.21257e-18	protein_coding	NADH:ubiquinone oxidoreductase core subunit V1	CI-51K
ECH1	2.49228e-23	0.22882	1.23717e-18	protein_coding	enoyl-CoA hydratase 1	HPXEL
CASP8AP2	2.65361e-23	0.229222	1.31725e-18	protein_coding	caspase 8 associated protein 2	CED-4,FLASH,FLJ11208,KIAA1315,RIP25
TUFM	2.71279e-23	0.211742	1.34663e-18	protein_coding	Tu translation elongation factor, mitochondrial	EF-TuMT,EFTu
THAP12	2.73591e-23	0.240829	1.3581e-18	protein_coding	THAP domain containing 12
TUBA1B	2.89588e-23	0.173915	1.43751e-18	protein_coding	tubulin alpha 1b	K-ALPHA-1
RPL7L1	3.21272e-23	-0.265245	1.59479e-18	protein_coding	ribosomal protein L7 like 1	dJ475N16.4
SEC62	3.34565e-23	-0.331959	1.66078e-18	protein_coding	SEC62 homolog, preprotein translocation factor	Dtrp1,HTP1,TLOC1
CTSZ	3.38063e-23	0.208094	1.67815e-18	protein_coding	cathepsin Z	CTSX
SH3BP1	3.4836e-23	0.240394	1.72926e-18	protein_coding	SH3 domain binding protein 1	ARHGAP43
ERGIC2	3.56552e-23	-0.262109	1.76992e-18	protein_coding	ERGIC and golgi 2	Erv41,PTX1
SDF2L1	3.57994e-23	0.206737	1.77708e-18	protein_coding	stromal cell derived factor 2 like 1	AP000553.C22.4,OTTHUMT00000075032
LGALS3BP	3.92546e-23	0.215024	1.9486e-18	protein_coding	galectin 3 binding protein	90K,BTBD17B,CyCAP,gp90,M2BP,MAC-2-BP,TANGO10B
SKI	4.17014e-23	-0.274034	2.07006e-18	protein_coding	SKI proto-oncogene
ATP6V0E1	4.27404e-23	0.177059	2.12163e-18	protein_coding	ATPase H+ transporting V0 subunit e1	ATP6H,ATP6V0E,M9.2
SPNS3	4.67264e-23	0.19881	2.3195e-18	protein_coding	sphingolipid transporter 3 (putative)	MGC29671,SLC63A3
TCF12	5.05875e-23	0.190263	2.51116e-18	protein_coding	transcription factor 12	bHLHb20,HEB,HsT17266,HTF4,p64
ETHE1	5.10218e-23	0.232159	2.53272e-18	protein_coding	ETHE1 persulfide dioxygenase	HSCO,YF13H12
PSMF1	5.34288e-23	0.217827	2.6522e-18	protein_coding	proteasome inhibitor subunit 1	PI31
MSI2	5.41135e-23	-0.266707	2.68619e-18	protein_coding	musashi RNA binding protein 2
ATP5PF	6.02297e-23	0.211267	2.9898e-18	protein_coding	ATP synthase peripheral stalk subunit F6
KRT10	6.14803e-23	0.124913	3.05188e-18	protein_coding	keratin 10	CK10,K10,KPP
DNAJB9	6.18252e-23	0.217839	3.069e-18	protein_coding	DnaJ heat shock protein family (Hsp40) member B9	MDG1
JMJD1C	6.44916e-23	-0.351513	3.20137e-18	protein_coding	jumonji domain containing 1C	DKFZp761F0118,FLJ14374,KDM3C,KIAA1380,TRIP8
NCBP2	7.59061e-23	-0.247948	3.76798e-18	protein_coding	nuclear cap binding protein subunit 2	Cbc2,CBP20,NIP1
THEMIS	7.7017e-23	0.223311	3.82313e-18	protein_coding	thymocyte selection associated	bA325O24.3,bA325O24.4,C6orf190,C6orf207,FLJ40584,TSEPA
HMGB1	7.73062e-23	0.161863	3.83748e-18	protein_coding	high mobility group box 1	DKFZp686A04236,HMG1,HMG3,SBP-1
TOP2B	7.80518e-23	-0.312496	3.87449e-18	protein_coding	DNA topoisomerase II beta	top2beta,TOPIIB
COPS2	8.98182e-23	0.236094	4.45857e-18	protein_coding	COP9 signalosome subunit 2	ALIEN,CSN2,TRIP15
EIF3A	8.99863e-23	0.148224	4.46692e-18	protein_coding	eukaryotic translation initiation factor 3 subunit A	EIF3,eIF3-p170,eIF3-theta,EIF3S10,KIAA0139,TIF32
RPS27L	1.14718e-22	0.216615	5.69458e-18	protein_coding	ribosomal protein S27 like
CNPPD1	1.20621e-22	0.230915	5.98765e-18	protein_coding	cyclin Pas1/PHO80 domain containing 1	C2orf24,CGI-57
PRPF38A	1.21451e-22	-0.22717	6.02882e-18	protein_coding	pre-mRNA processing factor 38A	FLJ14936,Prp38
SP140L	1.22527e-22	0.246806	6.08224e-18	protein_coding	SP140 nuclear body protein like
TBCA	1.27189e-22	0.214156	6.31369e-18	protein_coding	tubulin folding cofactor A
NACA	1.32151e-22	0.128406	6.55997e-18	protein_coding	nascent polypeptide associated complex subunit alpha	NACA1
BLVRA	1.52436e-22	0.235554	7.56694e-18	protein_coding	biliverdin reductase A	BLVR
DCAF15	1.57535e-22	0.192406	7.82002e-18	protein_coding	DDB1 and CUL4 associated factor 15	C19orf72,MGC99481
AC245297.3	1.63305e-22	-0.317274	8.10647e-18	lncRNA	novel transcript
CDC37	1.64448e-22	0.193122	8.16322e-18	protein_coding	cell division cycle 37, HSP90 cochaperone	P50CDC37
PCIF1	1.67186e-22	0.242671	8.29913e-18	protein_coding	phosphorylated CTD interacting factor 1	bA465L10.1,C20orf67,CAPAM,PPP1R121
TNRC6C	1.68739e-22	-0.256335	8.37619e-18	protein_coding	trinucleotide repeat containing adaptor 6C	FLJ20015,KIAA1582
TCTEX1D2	1.81684e-22	0.201419	9.01878e-18	protein_coding	dynein light chain Tctex-type 2B
MIS18BP1	2.24576e-22	0.218386	1.11479e-17	protein_coding	MIS18 binding protein 1	C14orf106,FLJ11186,KIAA1903,KNL2,M18BP1
CDK11A	2.28086e-22	0.224833	1.13222e-17	protein_coding	cyclin dependent kinase 11A	CDC2L2,CDC2L3,CDK11-p110,CDK11-p46,CDK11-p58,p58GTA,PITSLRE
PDE3B	2.47527e-22	-0.330696	1.22872e-17	protein_coding	phosphodiesterase 3B	HcGIP1
ANP32B	2.52931e-22	0.186225	1.25555e-17	protein_coding	acidic nuclear phosphoprotein 32 family member B	APRIL,PHAPI2,SSP29
EEF2	2.57942e-22	0.0840905	1.28042e-17	protein_coding	eukaryotic translation elongation factor 2	EEF-2,EF2
MRPL57	2.62187e-22	0.252158	1.30149e-17	protein_coding	mitochondrial ribosomal protein L57	MRP63
CCDC57	2.94535e-22	0.233538	1.46207e-17	protein_coding	coiled-coil domain containing 57	FLJ00130,FLJ23754
STK4	3.17628e-22	-0.402361	1.57671e-17	protein_coding	serine/threonine kinase 4	KRS2,MST1,YSK3
TAOK1	3.41916e-22	-0.308398	1.69727e-17	protein_coding	TAO kinase 1	FLJ14314,hKFC-B,hTAOK1,KIAA1361,MAP3K16,MARKK,PSK2,TAO1
MBOAT7	3.50734e-22	0.19092	1.74104e-17	protein_coding	membrane bound O-acyltransferase domain containing 7	BB1,hMBOA-7,LENG4,LPLAT
LTB	3.58254e-22	-0.013912	1.77837e-17	protein_coding	lymphotoxin beta	p33,TNFC,TNFSF3
PAGR1	3.73232e-22	0.219813	1.85272e-17	protein_coding	PAXIP1 associated glutamate rich protein 1	C16orf53,GAS,MGC4606,PA1
C1orf122	3.84289e-22	0.210574	1.90761e-17	protein_coding	chromosome 1 open reading frame 122	FLJ45459
XIST	4.02426e-22	-0.611339	1.99764e-17	lncRNA	X inactive specific transcript	DXS1089,DXS399E,LINC00001,NCRNA00001,swd66
NHLRC3	4.0301e-22	-0.211799	2.00054e-17	protein_coding	NHL repeat containing 3
ARSA	4.22593e-22	0.206439	2.09775e-17	protein_coding	arylsulfatase A
STK24	4.70609e-22	0.159335	2.3361e-17	protein_coding	serine/threonine kinase 24	MST-3,MST3,MST3B,STE20,STK3
ZNF428	5.5307e-22	0.206006	2.74544e-17	protein_coding	zinc finger protein 428	C19orf37,MGC51082,Zfp428
MPG	7.6915e-22	0.227013	3.81806e-17	protein_coding	N-methylpurine DNA glycosylase	MDG
NME1	7.70573e-22	0.16627	3.82512e-17	protein_coding	NME/NM23 nucleoside diphosphate kinase 1	NDPKA,NM23,NM23-H1
GLRX5	7.79529e-22	0.182215	3.86958e-17	protein_coding	glutaredoxin 5	C14orf87,GRX5,PR01238
SYNC	8.10667e-22	0.139143	4.02415e-17	protein_coding	syncoilin, intermediate filament protein	SYNC1,SYNCOILIN
SLC25A45	9.43601e-22	-0.24649	4.68404e-17	protein_coding	solute carrier family 25 member 45
MFSD14A	9.79437e-22	0.226622	4.86192e-17	protein_coding	major facilitator superfamily domain containing 14A
ZFAND2A	1.01001e-21	0.180616	5.01367e-17	protein_coding	zinc finger AN1-type containing 2A	AIRAP
RDH11	1.27871e-21	-0.208403	6.3475e-17	protein_coding	retinol dehydrogenase 11	ARSDR1,MDT1,SDR7C1
CHCHD5	1.43807e-21	0.232959	7.13857e-17	protein_coding	coiled-coil-helix-coiled-coil-helix domain containing 5	C2orf9,MGC11104,MIC14,MIX14
CD200R1	1.4566e-21	0.200356	7.23056e-17	protein_coding	CD200 receptor 1	CD200R,HCRTR2,MOX2R,OX2R
BNIP2	1.53509e-21	0.200815	7.6202e-17	protein_coding	BCL2 interacting protein 2	BNIP-2,Nip2
GRK2	1.56366e-21	0.218649	7.76199e-17	protein_coding	G protein-coupled receptor kinase 2
PTGER2	1.7719e-21	0.231503	8.7957e-17	protein_coding	prostaglandin E receptor 2	EP2
KIF5B	1.86535e-21	0.163433	9.25961e-17	protein_coding	kinesin family member 5B	KNS,KNS1
CENPX	1.87194e-21	0.226121	9.29229e-17	protein_coding	centromere protein X
ENTR1	1.88359e-21	0.191696	9.35016e-17	protein_coding	endosome associated trafficking regulator 1
CBX6	1.92394e-21	-0.260772	9.55046e-17	protein_coding	chromobox 6
POLE4	1.9467e-21	0.231174	9.66343e-17	protein_coding	DNA polymerase epsilon 4, accessory subunit	p12
TSNAX	1.95765e-21	0.199091	9.71778e-17	protein_coding	translin associated factor X	C3PO,TRAX
ELF2	1.96133e-21	0.216796	9.73605e-17	protein_coding	E74 like ETS transcription factor 2	EU32,NERF,NERF-1A,NERF-1B,NERF-2
NDUFB6	2.09072e-21	0.223984	1.03783e-16	protein_coding	NADH:ubiquinone oxidoreductase subunit B6	B17,CI
IDH2	2.17734e-21	0.234514	1.08083e-16	protein_coding	isocitrate dehydrogenase (NADP(+)) 2
MAST4	2.50418e-21	0.210925	1.24308e-16	protein_coding	microtubule associated serine/threonine kinase family member 4	KIAA0303
EPB41	2.69698e-21	0.120761	1.33878e-16	protein_coding	erythrocyte membrane protein band 4.1	4.1R,EL1
EEF1B2	2.74269e-21	0.147672	1.36147e-16	protein_coding	eukaryotic translation elongation factor 1 beta 2
PARP12	2.83151e-21	0.162068	1.40556e-16	protein_coding	poly(ADP-ribose) polymerase family member 12	ARTD12,FLJ22693,PARP-12,ZC3H1,ZC3HDC1
NFKBIB	2.94017e-21	0.181132	1.4595e-16	protein_coding	NFKB inhibitor beta	IKBB,TRIP9
ZNF75A	3.19749e-21	-0.21927	1.58724e-16	protein_coding	zinc finger protein 75a	FLJ31529
FXYD7	3.20156e-21	0.267935	1.58925e-16	protein_coding	FXYD domain containing ion transport regulator 7
RIF1	3.31642e-21	-0.310899	1.64627e-16	protein_coding	replication timing regulatory factor 1	FLJ10599,FLJ12870
TOMM7	3.37388e-21	0.13252	1.6748e-16	protein_coding	translocase of outer mitochondrial membrane 7	Tom7
EEF1A1	4.68782e-21	-0.211094	2.32703e-16	protein_coding	eukaryotic translation elongation factor 1 alpha 1	EE1A1,EEF1A,EF1A,LENG7
UQCRC1	5.65975e-21	0.221088	2.8095e-16	protein_coding	ubiquinol-cytochrome c reductase core protein 1	D3S3191,QCR1,UQCR1
TSPYL1	5.93678e-21	-0.317691	2.94702e-16	protein_coding	TSPY like 1	TSPYL
INPP5K	6.10036e-21	0.208272	3.02822e-16	protein_coding	inositol polyphosphate-5-phosphatase K	SKIP
HMGB2	7.06135e-21	0.172135	3.50525e-16	protein_coding	high mobility group box 2	HMG2
NSUN5	7.33448e-21	-0.196536	3.64084e-16	protein_coding	NOP2/Sun RNA methyltransferase 5	FLJ10267,NOL1R,NSUN5A,p120(NOL1),WBSCR20,WBSCR20A,Ynl022cL
KDELR1	9.94279e-21	0.23087	4.9356e-16	protein_coding	KDEL endoplasmic reticulum protein retention receptor 1	ERD2,ERD2.1,HDEL
NOL12	1.02327e-20	0.162685	5.07952e-16	protein_coding	nucleolar protein 12	MGC3731,Nop25,RRP17
PNKD	1.02629e-20	0.203946	5.09451e-16	protein_coding	PNKD metallo-beta-lactamase domain containing	BRP17,DKFZp564N1362,DYT8,FKSG19,FPD1,KIAA1184,KIPP1184,MGC31943,MR-1,MR-1S,PDC,PKND1,TAHCCP2
CD63	1.02781e-20	0.123221	5.10205e-16	protein_coding	CD63 molecule	ME491,MLA1,TSPAN30
LUC7L2	1.03004e-20	0.24868	5.11313e-16	protein_coding	LUC7 like 2, pre-mRNA splicing factor	CGI-59,CGI-74,FLJ10657,hLuc7B2,H_NH0792N18.3,LUC7B2
CORO1A	1.03522e-20	0.122298	5.13884e-16	protein_coding	coronin 1A	coronin-1,HCORO1,p57
RHOH	1.03937e-20	0.169732	5.15942e-16	protein_coding	ras homolog family member H	ARHH,TTF
TMEM204	1.16329e-20	-0.235422	5.77458e-16	protein_coding	transmembrane protein 204	C16orf30,CLP24,FLJ20898
SERBP1	1.23402e-20	-0.32172	6.12567e-16	protein_coding	SERPINE1 mRNA binding protein 1	CGI-55,CHD3IP,DKFZP564M2423,HABP4L,PAI-RBP1,PAIRBP1
NUCB2	1.2362e-20	-0.275871	6.1365e-16	protein_coding	nucleobindin 2	NEFA
RAB5C	1.25429e-20	0.212838	6.22631e-16	protein_coding	RAB5C, member RAS oncogene family	RAB5CL,RABL
RAD23A	1.477e-20	0.199039	7.33185e-16	protein_coding	RAD23 homolog A, nucleotide excision repair protein	HHR23A,MGC111083
SMARCE1	1.58971e-20	0.207908	7.89132e-16	protein_coding	SWI/SNF related, matrix associated, actin dependent regulator of chromatin, subfamily e, member 1	BAF57
MEI1	1.61872e-20	0.213238	8.03532e-16	protein_coding	meiotic double-stranded break formation protein 1	MGC40042,SPATA38
NADSYN1	1.72188e-20	0.202309	8.54741e-16	protein_coding	NAD synthetase 1	FLJ10631
MIAT	2.22135e-20	-0.275878	1.10268e-15	lncRNA	myocardial infarction associated transcript	C22orf35,FLJ25967,gomafu,LINC00066,lncRNA-MIAT,NCRNA00066,Rncr2
CNDP2	2.33224e-20	-0.208271	1.15772e-15	protein_coding	carnosine dipeptidase 2	CN2,CPGL,FLJ10830,HsT2298,PEPA
GSTP1	2.64303e-20	0.160303	1.312e-15	protein_coding	glutathione S-transferase pi 1	FAEES3,GST3,GSTP
ARID5A	2.88145e-20	-0.289473	1.43035e-15	protein_coding	AT-rich interaction domain 5A	MRF-1,RP11-363D14
C1GALT1	2.98728e-20	0.197429	1.48288e-15	protein_coding	core 1 synthase, glycoprotein-N-acetylgalactosamine 3-beta-galactosyltransferase 1	C1GALT,T-synthase
CCDC92	3.00917e-20	0.171532	1.49375e-15	protein_coding	coiled-coil domain containing 92	FLJ22471
HSD17B8	3.44624e-20	0.17932	1.71072e-15	protein_coding	hydroxysteroid 17-beta dehydrogenase 8	D6S2245E,FABGL,H2-KE6,HKE6,KE6,RING2,SDR30C1
CMTM6	3.59945e-20	-0.365445	1.78677e-15	protein_coding	CKLF like MARVEL transmembrane domain containing 6	CKLFSF6,FLJ20396
HNRNPF	3.89613e-20	-0.312	1.93404e-15	protein_coding	heterogeneous nuclear ribonucleoprotein F	HNRPF
SYT11	3.9169e-20	0.176436	1.94435e-15	protein_coding	synaptotagmin 11	DKFZp781D015,KIAA0080,MGC10881,MGC17226
PLEKHM2	4.17595e-20	0.117012	2.07294e-15	protein_coding	pleckstrin homology and RUN domain containing M2	KIAA0842
RBM39	4.23119e-20	0.103026	2.10036e-15	protein_coding	RNA binding motif protein 39	CAPER,CAPERalpha,CC1.3,fSAP59,HCC1,RNPC2
DOCK11	4.24324e-20	-0.240378	2.10635e-15	protein_coding	dedicator of cytokinesis 11	ACG,FLJ32122,FLJ43653,ZIZ2
RNF7	4.32413e-20	0.189496	2.1465e-15	protein_coding	ring finger protein 7	CKBBP1,ROC2,SAG
ATP6V1G1	4.43295e-20	0.143732	2.20052e-15	protein_coding	ATPase H+ transporting V1 subunit G1	ATP6G,ATP6G1,ATP6GL,ATP6J,DKFZp547P234,Vma10
DENND1B	4.45678e-20	0.177713	2.21234e-15	protein_coding	DENN domain containing 1B	C1orf218,FAM31B,FLJ20054,MGC27044
UBE3A	4.83621e-20	0.189716	2.40069e-15	protein_coding	ubiquitin protein ligase E3A	ANCR,AS,E6-AP,EPVE6AP,FLJ26981,HPVE6A
PMF1	4.94698e-20	0.172496	2.45568e-15	protein_coding	polyamine modulated factor 1
CMTM8	5.09736e-20	0.187471	2.53033e-15	protein_coding	CKLF like MARVEL transmembrane domain containing 8	CKLFSF8
SHISA5	5.24085e-20	0.181783	2.60156e-15	protein_coding	shisa family member 5	hShisa5,SCOTIN
ZNF414	5.272e-20	0.163101	2.61702e-15	protein_coding	zinc finger protein 414	MGC15716,Zfp414
RTF2	5.27989e-20	0.229865	2.62094e-15	protein_coding	replication termination factor 2
ATP5PB	5.506e-20	0.213924	2.73318e-15	protein_coding	ATP synthase peripheral stalk-membrane subunit b
PHF20L1	5.75094e-20	-0.290332	2.85477e-15	protein_coding	PHD finger protein 20 like 1	CGI-72,FLJ13649,FLJ21615,MGC64923,TDRD20B
FUNDC2	5.79963e-20	0.21057	2.87894e-15	protein_coding	FUN14 domain containing 2	DC44,HCBP6
SAP30	6.38998e-20	0.148145	3.17199e-15	protein_coding	Sin3A associated protein 30
EVI2A	6.85732e-20	-0.329487	3.40397e-15	protein_coding	ecotropic viral integration site 2A	EVDA,EVI2
CORO1B	6.87299e-20	0.214864	3.41175e-15	protein_coding	coronin 1B	coronin-2
CLDND1	6.91749e-20	-0.314325	3.43384e-15	protein_coding	claudin domain containing 1	C3orf4,Z38
MAN2B1	7.14579e-20	0.235301	3.54717e-15	protein_coding	mannosidase alpha class 2B member 1	LAMAN,MANB
TMCO1	7.19577e-20	-0.258597	3.57198e-15	protein_coding	transmembrane and coiled-coil domains 1	HP10122,TMCC4
GALM	8.11279e-20	0.208614	4.02719e-15	protein_coding	galactose mutarotase
PTPRE	8.1223e-20	-0.201435	4.03191e-15	protein_coding	protein tyrosine phosphatase receptor type E	PTPE
GRK6	1.00321e-19	0.163262	4.97994e-15	protein_coding	G protein-coupled receptor kinase 6	GPRK6
RAB5IF	1.12029e-19	0.256165	5.56112e-15	protein_coding	RAB5 interacting factor
MX2	1.55901e-19	-0.19408	7.7389e-15	protein_coding	MX dynamin like GTPase 2	MXB
EMC4	1.56752e-19	0.202638	7.78118e-15	protein_coding	ER membrane protein complex subunit 4	FLJ90746,MGC24415,PIG17,TMEM85
BTG2	1.70396e-19	0.0445492	8.45843e-15	protein_coding	BTG anti-proliferation factor 2	APRO1,MGC126063,MGC126064,PC3,TIS21
SVBP	1.99284e-19	0.214721	9.89247e-15	protein_coding	small vasohibin binding protein
FAM104A	2.02511e-19	-0.194633	1.00526e-14	protein_coding	family with sequence similarity 104 member A	FLJ14775
CCDC124	2.07052e-19	0.190517	1.0278e-14	protein_coding	coiled-coil domain containing 124	Lso2,oxs1
PRMT1	2.24355e-19	0.209	1.1137e-14	protein_coding	protein arginine methyltransferase 1	ANM1,HCP1,HRMT1L2
ADA2	2.28621e-19	0.197063	1.13487e-14	protein_coding	adenosine deaminase 2
UBXN11	2.30516e-19	0.229786	1.14428e-14	protein_coding	UBX domain protein 11	SOC,SOCI,UBXD5
AC013264.1	2.42131e-19	0.207237	1.20194e-14	lncRNA	ANKRD44 antisense RNA 1
CSNK1G2	2.43075e-19	0.111623	1.20662e-14	protein_coding	casein kinase 1 gamma 2	CK1g2
TAF15	2.49209e-19	0.206766	1.23707e-14	protein_coding	TATA-box binding protein associated factor 15	hTAFII68,Npl3,RBP56,TAF2N
UBE2L3	2.63035e-19	0.1986	1.30571e-14	protein_coding	ubiquitin conjugating enzyme E2 L3	UBCH7
RNF213	2.79211e-19	-0.471225	1.386e-14	protein_coding	ring finger protein 213	ALO17,C17orf27,KIAA1554,KIAA1618,MYMY2,NET57
COX16	2.8366e-19	0.231447	1.40809e-14	protein_coding	cytochrome c oxidase assembly factor COX16	C14orf112,HSPC203
LARP1	2.92708e-19	-0.247616	1.453e-14	protein_coding	La ribonucleoprotein 1, translational regulator	KIAA0731,Lar1,LARP,Lhp1,MGC19556
URM1	3.15214e-19	0.197631	1.56472e-14	protein_coding	ubiquitin related modifier 1	C9orf74,MGC2668
GRAMD1A	3.29874e-19	-0.245578	1.6375e-14	protein_coding	GRAM domain containing 1A	FLJ90346,KIAA1533
TMEM126B	3.54133e-19	-0.208493	1.75792e-14	protein_coding	transmembrane protein 126B	HT007
TBL1XR1	3.54439e-19	-0.279655	1.75944e-14	protein_coding	TBL1X receptor 1	C21,DC42,FLJ12894,IRA1,TBLR1
TUT4	3.56954e-19	0.195951	1.77192e-14	protein_coding	terminal uridylyl transferase 4
REXO2	3.56999e-19	0.224845	1.77214e-14	protein_coding	RNA exonuclease 2	CGI-114,DKFZP566E144,SFN
PTDSS1	4.17409e-19	0.199471	2.07202e-14	protein_coding	phosphatidylserine synthase 1	KIAA0024,PSS1,PSSA
BTN3A3	4.40138e-19	0.185113	2.18484e-14	protein_coding	butyrophilin subfamily 3 member A3	BTF3,BTN3.3
CSRP1	4.55025e-19	0.205289	2.25874e-14	protein_coding	cysteine and glycine rich protein 1	CSRP,CYRP,D1S181E
VOPP1	4.57805e-19	0.211426	2.27254e-14	protein_coding	VOPP1 WW domain binding protein	DKFZp564K0822,ECop,FLJ20532,GASP,WBP1L2
NDUFS5	4.69772e-19	0.147593	2.33195e-14	protein_coding	NADH:ubiquinone oxidoreductase subunit S5	CI-15k
WASHC2A	4.72738e-19	0.189035	2.34667e-14	protein_coding	WASH complex subunit 2A
PTS	5.25051e-19	0.155585	2.60635e-14	protein_coding	6-pyruvoyltetrahydropterin synthase	PTPS
CSTB	5.42313e-19	0.136631	2.69204e-14	protein_coding	cystatin B	CST6,EPM1,PME,STFB
PPP4R3A	5.45095e-19	0.162348	2.70585e-14	protein_coding	protein phosphatase 4 regulatory subunit 3A
BPTF	5.8565e-19	0.0905148	2.90717e-14	protein_coding	bromodomain PHD finger transcription factor	FAC1,FALZ,NURF301
E2F4	6.28784e-19	0.175487	3.12128e-14	protein_coding	E2F transcription factor 4	E2F-4
REXO4	6.43118e-19	-0.167893	3.19244e-14	protein_coding	REX4 homolog, 3'-5' exonuclease	hPMC2,XPMC2H
MAP4K4	6.49035e-19	0.159065	3.22181e-14	protein_coding	mitogen-activated protein kinase kinase kinase kinase 4	FLH21957,HGK,NIK
ISY1	7.31506e-19	0.171922	3.63119e-14	protein_coding	ISY1 splicing factor homolog	fSAP33,KIAA1160
KPNA6	8.05841e-19	-0.197108	4.00019e-14	protein_coding	karyopherin subunit alpha 6	FLJ11249,IPOA7,KPNA7,MGC17918
PDE4DIP	8.56779e-19	-0.223298	4.25305e-14	protein_coding	phosphodiesterase 4D interacting protein	CMYA2,KIAA0454,KIAA0477,MMGL
TNFRSF4	8.63279e-19	-0.0110568	4.28532e-14	protein_coding	TNF receptor superfamily member 4	ACT35,CD134,OX40,TXGP1L
CTSC	9.29473e-19	0.147722	4.6139e-14	protein_coding	cathepsin C	DPP1,PALS,PLS
APOBEC3C	1.01576e-18	-0.273311	5.04223e-14	protein_coding	apolipoprotein B mRNA editing enzyme catalytic subunit 3C	APOBEC1L,ARDC2,ARDC4,ARP5,bK150C2.3,PBI
HINT2	1.21428e-18	0.18087	6.02771e-14	protein_coding	histidine triad nucleotide binding protein 2
PAK2	1.28466e-18	0.188248	6.37705e-14	protein_coding	p21 (RAC1) activated kinase 2	PAK65,PAKgamma
OSTF1	1.35568e-18	-0.323429	6.72959e-14	protein_coding	osteoclast stimulating factor 1	bA235O14.1,OSF,SH3P2
ERVK3-1	1.44636e-18	0.18708	7.17973e-14	protein_coding	endogenous retrovirus group K3 member 1
BEX3	1.53559e-18	0.23959	7.62266e-14	protein_coding	brain expressed X-linked 3
AGGF1	1.6139e-18	0.185951	8.01141e-14	protein_coding	angiogenic factor with G-patch and FHA domains 1	FLJ10283,GPATC7,GPATCH7,HSU84971,VG5Q
BRI3	1.66054e-18	0.156364	8.24291e-14	protein_coding	brain protein I3
CLN3	1.7308e-18	0.171165	8.59168e-14	protein_coding	CLN3 lysosomal/endosomal transmembrane protein, battenin	BTN1,BTS,JNCL
ALOX5AP	1.78306e-18	-0.24996	8.85109e-14	protein_coding	arachidonate 5-lipoxygenase activating protein	FLAP
CRTAP	2.31954e-18	0.199265	1.15142e-13	protein_coding	cartilage associated protein	CASP,LEPREL3,P3H5
CDKN1B	2.67811e-18	0.130999	1.32941e-13	protein_coding	cyclin dependent kinase inhibitor 1B	KIP1,P27KIP1
DAZAP1	2.70861e-18	0.14827	1.34455e-13	protein_coding	DAZ associated protein 1	MGC19907
SLC44A2	2.84368e-18	-0.227946	1.4116e-13	protein_coding	solute carrier family 44 member 2	CTL2
RWDD3	2.94733e-18	0.195537	1.46306e-13	protein_coding	RWD domain containing 3	DKFZP566K023,RSUME
SPCS3	2.97602e-18	0.141895	1.4773e-13	protein_coding	signal peptidase complex subunit 3	FLJ22649,PRO3567,SPC22/23,SPC3,YLR066W
MRPL42	3.07633e-18	-0.214873	1.52709e-13	protein_coding	mitochondrial ribosomal protein L42	HSPC204,MRP-L31,MRPL31,MRPS32,PTD007,RPML31
U2SURP	3.2933e-18	0.200062	1.6348e-13	protein_coding	U2 snRNP associated SURP domain containing	fSAPa,SR140
ARF4	3.34626e-18	0.206896	1.66108e-13	protein_coding	ADP ribosylation factor 4	ARF2
BANF1	3.40078e-18	0.162362	1.68815e-13	protein_coding	BAF nuclear assembly factor 1	BAF
UXS1	3.8569e-18	-0.214454	1.91457e-13	protein_coding	UDP-glucuronate decarboxylase 1	FLJ23591,SDR6E1,UGD
LSR	4.05947e-18	0.18374	2.01512e-13	protein_coding	lipolysis stimulated lipoprotein receptor	ILDR3,LISCH7
TMEM106B	4.37305e-18	-0.21453	2.17078e-13	protein_coding	transmembrane protein 106B	FLJ11273,MGC33727
AKIRIN2	5.35027e-18	0.162639	2.65587e-13	protein_coding	akirin 2	C6orf166,dJ486L4.2,FLJ10342
TIPARP	5.48049e-18	-0.361707	2.72052e-13	protein_coding	TCDD inducible poly(ADP-ribose) polymerase	ARTD14,DDF1,DKFZP434J214,DKFZp686N0351,PARP-1,PARP-7,PARP7,pART14,RM1
CAMK1D	6.06718e-18	-0.189951	3.01175e-13	protein_coding	calcium/calmodulin dependent protein kinase ID	CKLiK
ECE1	6.63341e-18	0.196556	3.29283e-13	protein_coding	endothelin converting enzyme 1	ECE
EGLN2	6.76299e-18	0.165922	3.35715e-13	protein_coding	egl-9 family hypoxia inducible factor 2	HIFPH1,PHD1
RHOF	6.89362e-18	0.153433	3.42199e-13	protein_coding	ras homolog family member F, filopodia associated	ARHF,FLJ20247,RIF
ACTR1B	6.9988e-18	-0.222312	3.4742e-13	protein_coding	actin related protein 1B	Arp1B,CTRN2
DGAT1	7.30762e-18	0.160592	3.6275e-13	protein_coding	diacylglycerol O-acyltransferase 1	ARGP1,DGAT
GCLM	7.55019e-18	-0.18153	3.74792e-13	protein_coding	glutamate-cysteine ligase modifier subunit	GLCLR
CYB5R3	7.7631e-18	0.19805	3.85361e-13	protein_coding	cytochrome b5 reductase 3	DIA1
SIGIRR	8.22953e-18	0.151213	4.08514e-13	protein_coding	single Ig and TIR domain containing	IL-1R8,TIR8
FIS1	9.88425e-18	0.18123	4.90654e-13	protein_coding	fission, mitochondrial 1	CGI-135,H_NH0132A01.6,TTC11
DBF4	1.0092e-17	0.168963	5.00968e-13	protein_coding	DBF4 zinc finger	ASK,chif,DBF4A,ZDBF1
CREBZF	1.04789e-17	-0.220934	5.20174e-13	protein_coding	CREB/ATF bZIP transcription factor	ZF
CD58	1.07876e-17	0.177708	5.35496e-13	protein_coding	CD58 molecule	LFA3
AEBP2	1.19087e-17	0.158462	5.9115e-13	protein_coding	AE binding protein 2	MGC17922
OPTN	1.30625e-17	0.194153	6.48423e-13	protein_coding	optineurin	FIP-2,FIP2,GLC1E,HIP7,HYPL,NRP,TFIIIA-INTP
TNKS2	1.31558e-17	0.159805	6.53053e-13	protein_coding	tankyrase 2	ARTD6,PARP-5b,PARP-5c,PARP5B,PARP5C,pART6,TANK2,TNKL
OSBP	1.31756e-17	0.137784	6.54035e-13	protein_coding	oxysterol binding protein	OSBP1
SMAD3	1.35134e-17	-0.195433	6.70806e-13	protein_coding	SMAD family member 3	HsT17436,JV15-2,MADH3
TMSB4X	1.36425e-17	0.0107436	6.77214e-13	protein_coding	thymosin beta 4 X-linked	TB4X,TMSB4
TNFRSF18	1.51083e-17	-0.303677	7.49976e-13	protein_coding	TNF receptor superfamily member 18	AITR,CD357,GITR
OSER1	1.58154e-17	0.192249	7.85079e-13	protein_coding	oxidative stress responsive serine rich 1	C20orf111,dJ1183I21.1,HSPC207,Osr1,Perit1
RABGGTA	1.7107e-17	0.159884	8.49193e-13	protein_coding	Rab geranylgeranyltransferase subunit alpha	PTAR3
SND1	1.94153e-17	0.207277	9.63777e-13	protein_coding	staphylococcal nuclease and tudor domain containing 1	p100,TDRD11
THAP5	2.26745e-17	-0.172998	1.12556e-12	protein_coding	THAP domain containing 5	DKFZp313O1132
ADRM1	2.27763e-17	0.19205	1.13062e-12	protein_coding	ADRM1 26S proteasome ubiquitin receptor	ARM1,GP110,PSMD16,Rpn13
GNB1	2.4277e-17	0.117986	1.20511e-12	protein_coding	G protein subunit beta 1
MEA1	2.50315e-17	0.209277	1.24256e-12	protein_coding	male-enhanced antigen 1	MEA
IRF1	2.53441e-17	0.155325	1.25808e-12	protein_coding	interferon regulatory factor 1	MAR
HIPK1	2.55642e-17	-0.332603	1.269e-12	protein_coding	homeodomain interacting protein kinase 1	KIAA0630,MGC26642,MGC33446,MGC33548,Myak,Nbak2
CHMP1B	2.64713e-17	-0.272454	1.31404e-12	protein_coding	charged multivesicular body protein 1B	C18orf2,CHMP1.5,Vps46B
HIST1H1C	2.73185e-17	0.120489	1.35609e-12	protein_coding	H1.2 linker histone, cluster member
SMAP2	2.92663e-17	-0.401744	1.45278e-12	protein_coding	small ArfGAP2	SMAP1L
ANKZF1	3.26895e-17	-0.198174	1.6227e-12	protein_coding	ankyrin repeat and zinc finger peptidyl tRNA hydrolase 1	FLJ10415,Vms1,ZNF744
PDE7A	3.30259e-17	-0.300003	1.63941e-12	protein_coding	phosphodiesterase 7A	HCP1
ZBTB44	3.47524e-17	-0.232274	1.72511e-12	protein_coding	zinc finger and BTB domain containing 44	BTBD15,HSPC063,ZNF851
OVCA2	3.87379e-17	0.178804	1.92295e-12	protein_coding	OVCA2 serine hydrolase domain containing
SYNE1	3.99182e-17	-0.293713	1.98154e-12	protein_coding	spectrin repeat containing nuclear envelope protein 1	8B,ARCA1,C6orf98,CPG2,dJ45H2.2,enaptin,KIAA0796,MYNE1,Nesp1,Nesprin-1,SCAR8,SYNE-1B
NUDT21	4.01073e-17	0.185737	1.99092e-12	protein_coding	nudix hydrolase 21	CFIM25,CPSF5
KDM6A	4.23241e-17	0.150782	2.10097e-12	protein_coding	lysine demethylase 6A	UTX
STAT3	4.53934e-17	-0.317554	2.25333e-12	protein_coding	signal transducer and activator of transcription 3	APRF
MMADHC	5.0641e-17	0.187486	2.51382e-12	protein_coding	metabolism of cobalamin associated D	C2orf25,cblD,CL25022
NMRK1	5.20691e-17	-0.219921	2.58471e-12	protein_coding	nicotinamide riboside kinase 1	bA235O14.2,C9orf95,FLJ20559,NRK1
WWP1	5.52222e-17	0.18185	2.74123e-12	protein_coding	WW domain containing E3 ubiquitin protein ligase 1	AIP5,DKFZP434D2111
PLEKHO1	5.55642e-17	0.0895642	2.75821e-12	protein_coding	pleckstrin homology domain containing O1	CKIP-1,OC120
YIPF4	5.72589e-17	-0.259893	2.84233e-12	protein_coding	Yip1 domain family member 4	FinGER4,MGC11061
PLEKHJ1	5.87247e-17	0.173256	2.9151e-12	protein_coding	pleckstrin homology domain containing J1	FLJ10297
RASA3	5.87482e-17	0.201406	2.91626e-12	protein_coding	RAS p21 protein activator 3	GAP1IP4BP,GAPIII
ANP32A	6.06191e-17	0.175032	3.00913e-12	protein_coding	acidic nuclear phosphoprotein 32 family member A	C15orf1,I1PP2A,LANP,MAPM,mapmodulin,PHAPI,PP32
TRERF1	6.35065e-17	0.154885	3.15246e-12	protein_coding	transcriptional regulating factor 1	BCAR2,dJ139D8.5,HSA277276,RAPA,TReP-132
MRPS34	6.46888e-17	0.190255	3.21115e-12	protein_coding	mitochondrial ribosomal protein S34	MGC2616,MRP-S12
PSMB8-AS1	7.0728e-17	0.216869	3.51094e-12	lncRNA	PSMB8 antisense RNA 1 (head to head)
KLF6	7.1698e-17	-0.162533	3.55909e-12	protein_coding	Kruppel like factor 6	BCD1,COPEB,CPBP,GBF,PAC1,ST12,Zf9
EBLN3P	7.21002e-17	0.188307	3.57905e-12	lncRNA	endogenous Bornavirus like nucleoprotein 3, pseudogene
STX8	7.74218e-17	0.188142	3.84322e-12	protein_coding	syntaxin 8	CARB
OXNAD1	8.26296e-17	-0.285325	4.10173e-12	protein_coding	oxidoreductase NAD binding domain containing 1	MGC15763
DENR	8.33197e-17	0.199459	4.13599e-12	protein_coding	density regulated re-initiation and release factor	DRP,DRP1,SMAP-3
NCK2	8.80917e-17	0.134285	4.37287e-12	protein_coding	NCK adaptor protein 2	NCKbeta
POU2F2	9.16411e-17	-0.231256	4.54906e-12	protein_coding	POU class 2 homeobox 2	OCT2,OTF2
SIT1	9.92063e-17	0.207409	4.9246e-12	protein_coding	signaling threshold regulating transmembrane adaptor 1	SIT
CENPT	1.07739e-16	0.156121	5.34816e-12	protein_coding	centromere protein T	C16orf56,CENP-T,FLJ13111
PRKCH	1.09883e-16	-0.290398	5.45457e-12	protein_coding	protein kinase C eta	PKC-L,PKCL,PRKCL
TCF25	1.13491e-16	0.163789	5.63371e-12	protein_coding	transcription factor 25	KIAA1049,Nulp1
RBPJ	1.24144e-16	-0.328845	6.16251e-12	protein_coding	recombination signal binding protein for immunoglobulin kappa J region	CBF1,IGKJRB,IGKJRB1,KBF2,RBP-J,RBPJK,RBPSUH,SUH
ACIN1	1.27507e-16	0.0985736	6.32942e-12	protein_coding	apoptotic chromatin condensation inducer 1	ACINUS,fSAP152,KIAA0670
FABP5	1.30143e-16	0.151049	6.46029e-12	protein_coding	fatty acid binding protein 5	E-FABP,KFABP,PA-FABP
UVRAG	1.31832e-16	0.158762	6.54416e-12	protein_coding	UV radiation resistance associated	VPS38
KIF3A	1.3387e-16	0.147739	6.64533e-12	protein_coding	kinesin family member 3A	FLA10,KLP-20
SAMSN1	1.3514e-16	-0.391034	6.70837e-12	protein_coding	SAM domain, SH3 domain and nuclear localization signals 1	HACS1,NASH1,SASH2,SH3D6B,SLy2
C4orf48	1.3986e-16	0.226961	6.94267e-12	protein_coding	chromosome 4 open reading frame 48
NHP2	1.46661e-16	0.180819	7.28023e-12	protein_coding	NHP2 ribonucleoprotein	FLJ20479,NOLA2
PGP	1.53524e-16	0.15933	7.62092e-12	protein_coding	phosphoglycolate phosphatase
CAMK2D	1.67175e-16	-0.19596	8.29857e-12	protein_coding	calcium/calmodulin dependent protein kinase II delta	CAMKD
SIVA1	1.7444e-16	0.162618	8.65919e-12	protein_coding	SIVA1 apoptosis inducing factor	CD27BP,SIVA,Siva-1,Siva-2
MT-ND5	1.83443e-16	-0.306609	9.10611e-12	protein_coding	mitochondrially encoded NADH:ubiquinone oxidoreductase core subunit 5
RBM4	2.25107e-16	0.181887	1.11743e-11	protein_coding	RNA binding motif protein 4	LARK,RBM4A,ZCCHC21,ZCRB3A
NOP58	2.29245e-16	0.20014	1.13797e-11	protein_coding	NOP58 ribonucleoprotein	HSPC120,NOP5
STAG1	2.30791e-16	0.161553	1.14565e-11	protein_coding	stromal antigen 1	SA-1,SA1,SCC3A
LAMTOR2	2.37663e-16	0.17337	1.17976e-11	protein_coding	late endosomal/lysosomal adaptor, MAPK and MTOR activator 2	ENDAP,MAPBPIP,MAPKSP1AP,p14,Ragulator2,ROBLD3
TALDO1	2.38176e-16	0.184589	1.18231e-11	protein_coding	transaldolase 1
CISD2	2.38523e-16	0.188415	1.18403e-11	protein_coding	CDGSH iron sulfur domain 2	ERIS,Miner1,NAF-1,WFS2,ZCD2
RP9	2.39117e-16	0.190656	1.18698e-11	protein_coding	RP9 pre-mRNA splicing factor	PAP-1
BCAS2	2.48232e-16	0.169035	1.23223e-11	protein_coding	BCAS2 pre-mRNA processing factor	DAM1,Snt309,SPF27
ATXN7L1	2.61905e-16	0.186739	1.3001e-11	protein_coding	ataxin 7 like 1	ATXN7L4,KIAA1218,MGC33190
DTD1	2.6864e-16	0.178524	1.33353e-11	protein_coding	D-aminoacyl-tRNA deacylase 1	bA379J5.3,bA555E18.1,C20orf88,DUEB,HARS2,MGC119131,MGC41905,pqn-68
LY6E	2.7889e-16	0.178378	1.38441e-11	protein_coding	lymphocyte antigen 6 family member E	RIG-E,SCA-2,TSA-1
CHURC1	2.83727e-16	0.145455	1.40842e-11	protein_coding	churchill domain containing 1	C14orf52,FLJ33064,My015
KLF3	2.91686e-16	0.187657	1.44793e-11	protein_coding	Kruppel like factor 3	BKLF
THAP11	2.95428e-16	0.15596	1.4665e-11	protein_coding	THAP domain containing 11	CTG-B43a,CTG-B45d,HRIHFB2206,RONIN
TMX4	3.21081e-16	0.121314	1.59385e-11	protein_coding	thioredoxin related transmembrane protein 4	DJ971N18.2,KIAA1162,PDIA14,TXNDC13
MPC2	3.25503e-16	0.157282	1.61579e-11	protein_coding	mitochondrial pyruvate carrier 2	BRP44,DKFZP564B167,SLC54A2
PAFAH1B1	3.39285e-16	0.129235	1.68421e-11	protein_coding	platelet activating factor acetylhydrolase 1b regulatory subunit 1	LIS1,MDCR,MDS,NudF,PAFAH
BNIP3	3.3979e-16	-0.135844	1.68672e-11	protein_coding	BCL2 interacting protein 3	Nip3
CBWD5	3.40638e-16	0.164874	1.69093e-11	protein_coding	COBW domain containing 5
RNF139	3.43204e-16	0.157079	1.70366e-11	protein_coding	ring finger protein 139	HRCA1,RCA1,TRC8
BCLAF1	3.44967e-16	0.149036	1.71242e-11	protein_coding	BCL2 associated transcription factor 1	BTF,KIAA0164
DRAP1	4.26473e-16	0.123173	2.11701e-11	protein_coding	DR1 associated protein 1	NC2-alpha
HOOK3	4.33407e-16	0.171689	2.15143e-11	protein_coding	hook microtubule tethering protein 3	HK3
SNHG3	4.85619e-16	0.108569	2.41061e-11	lncRNA	small nucleolar RNA host gene 3	NCRNA00014,RNU17C,RNU17D,U17HG,U17HG-A
AP2S1	4.97087e-16	0.16919	2.46754e-11	protein_coding	adaptor related protein complex 2 subunit sigma 1	CLAPS2,FBH3,FBHOk,HHC3
TMED9	5.22839e-16	0.152227	2.59537e-11	protein_coding	transmembrane p24 trafficking protein 9	HSGP25L2G,p24a2,p24alpha2
RAB11A	5.23543e-16	0.182448	2.59887e-11	protein_coding	RAB11A, member RAS oncogene family	YL8
SOD2	5.28437e-16	0.155408	2.62316e-11	protein_coding	superoxide dismutase 2	GClnc1
RIOK3	5.66776e-16	0.169467	2.81347e-11	protein_coding	RIO kinase 3	SUDD
MAP3K4	5.75271e-16	-0.151994	2.85565e-11	protein_coding	mitogen-activated protein kinase kinase kinase 4	KIAA0213,MAPKKK4,MEKK4,MTK1
WDR1	5.76864e-16	0.15495	2.86355e-11	protein_coding	WD repeat domain 1
YWHAB	5.77658e-16	0.0781549	2.86749e-11	protein_coding	tyrosine 3-monooxygenase/tryptophan 5-monooxygenase activation protein beta	YWHAA
NFKBIA	5.87349e-16	0.0534717	2.9156e-11	protein_coding	NFKB inhibitor alpha	IkappaBalpha,IKBA,MAD-3,NFKBI
ADSS	6.10812e-16	0.171576	3.03207e-11	protein_coding	adenylosuccinate synthase 2
NDRG1	8.41669e-16	-0.249266	4.17805e-11	protein_coding	N-myc downstream regulated 1	CAP43,DRG1,NDR1,RTP,TDD5
PIGC	9.01807e-16	0.173209	4.47657e-11	protein_coding	phosphatidylinositol glycan anchor biosynthesis class C
FBXL5	9.50039e-16	0.148469	4.71599e-11	protein_coding	F-box and leucine rich repeat protein 5	FBL4,FBL5,FLR1
MXD4	1.00789e-15	0.114258	5.00315e-11	protein_coding	MAX dimerization protein 4	bHLHc12,MAD4,MST149,MSTP149
SMNDC1	1.06094e-15	0.212723	5.26648e-11	protein_coding	survival motor neuron domain containing 1	SMNR,SPF30,TDRD16C
RPL3	1.13224e-15	-0.110272	5.62044e-11	protein_coding	ribosomal protein L3	L3
UBB	1.21891e-15	0.0371698	6.05068e-11	protein_coding	ubiquitin B	FLJ25987,MGC8385
PRKX	1.277e-15	0.139769	6.33903e-11	protein_coding	protein kinase X-linked	PKX1
ZNF146	1.30944e-15	-0.179061	6.50008e-11	protein_coding	zinc finger protein 146	OZF
FBXO25	1.38516e-15	-0.137012	6.87592e-11	protein_coding	F-box protein 25	FBX25
PRPF19	1.39109e-15	0.156144	6.90538e-11	protein_coding	pre-mRNA processing factor 19	hPSO4,NMP200,PRP19,PSO4,SNEV,UBOX4
RELB	1.40032e-15	0.154999	6.95121e-11	protein_coding	RELB proto-oncogene, NF-kB subunit	REL-B
BST2	1.40734e-15	0.165274	6.98602e-11	protein_coding	bone marrow stromal cell antigen 2	BST-2,CD317,HM1.24,tetherin
WASHC2C	1.41178e-15	0.179514	7.00807e-11	protein_coding	WASH complex subunit 2C
C16orf87	1.44137e-15	0.157706	7.15496e-11	protein_coding	chromosome 16 open reading frame 87
HERC4	1.45989e-15	-0.238958	7.24687e-11	protein_coding	HECT and RLD domain containing E3 ubiquitin protein ligase 4	DKFZP564G092,KIAA1593
SNX6	1.46642e-15	0.151622	7.2793e-11	protein_coding	sorting nexin 6
ATP5MC1	1.57704e-15	0.192555	7.82842e-11	protein_coding	ATP synthase membrane subunit c locus 1
TP53TG1	1.86479e-15	0.171754	9.25684e-11	lncRNA	TP53 target 1	H_RG012D21.9,LINC00096,TP53AP1
XRN2	1.93242e-15	0.166977	9.59254e-11	protein_coding	5'-3' exoribonuclease 2
APH1A	2.0148e-15	0.16833	1.00015e-10	protein_coding	aph-1 homolog A, gamma-secretase subunit	APH-1A,CGI-78
IMPDH1	2.16384e-15	0.170422	1.07413e-10	protein_coding	inosine monophosphate dehydrogenase 1	LCA11,RP10,sWSS2608
PTK2B	2.19612e-15	-0.214045	1.09015e-10	protein_coding	protein tyrosine kinase 2 beta	CADTK,CAKB,FAK2,PTK,PYK2,RAFTK
FUBP1	2.3904e-15	-0.262063	1.18659e-10	protein_coding	far upstream element binding protein 1	FBP,FUBP
WHAMM	2.45921e-15	0.172291	1.22075e-10	protein_coding	WASP homolog associated with actin, golgi membranes and microtubules	KIAA1971,WHAMM1,WHDC1
CHRAC1	2.47446e-15	0.194505	1.22832e-10	protein_coding	chromatin accessibility complex subunit 1	CHRAC15,YCL1
TTC39C	2.63528e-15	-0.272201	1.30815e-10	protein_coding	tetratricopeptide repeat domain 39C	C18orf17,FLJ33761,HsT2697
IFNGR1	2.68413e-15	-0.220803	1.3324e-10	protein_coding	interferon gamma receptor 1	CD119,IFNGR
STAMBPL1	2.92404e-15	0.13911	1.45149e-10	protein_coding	STAM binding protein like 1	ALMalpha,AMSH-FP,AMSH-LP,bA399O19.2,FLJ31524,KIAA1373
SH2D1A	2.95007e-15	0.151798	1.46441e-10	protein_coding	SH2 domain containing 1A	DSHP,EBVS,IMD5,LYP,MTCP1,SAP,XLP,XLPD
HNRNPM	3.13308e-15	-0.295083	1.55526e-10	protein_coding	heterogeneous nuclear ribonucleoprotein M	CEAR,HNRNPM4,HNRPM,HNRPM4,HTGR1,NAGR1
CD47	3.22138e-15	0.115835	1.59909e-10	protein_coding	CD47 molecule	IAP,MER6,OA3
BABAM1	3.28598e-15	0.149877	1.63116e-10	protein_coding	BRISC and BRCA1 A complex member 1	C19orf62,FLJ20571,HSPC142,MERIT40,NBA1
MTPN	3.30813e-15	0.123031	1.64216e-10	protein_coding	myotrophin
ANKRD49	3.31356e-15	-0.191818	1.64485e-10	protein_coding	ankyrin repeat domain 49	FGIF,FLJ20189,GBIF
ZNF511	3.37365e-15	0.179782	1.67468e-10	protein_coding	zinc finger protein 511	MGC30006,Zfp511
TCP11L2	3.75919e-15	0.140789	1.86606e-10	protein_coding	t-complex 11 like 2	MGC40368
PERP	4.0276e-15	-0.216189	1.9993e-10	protein_coding	p53 apoptosis effector related to PMP22	dJ496H19.1,KCP1,KRTCAP1,PIGPC1,THW
KXD1	4.06461e-15	0.200953	2.01767e-10	protein_coding	KxDL motif containing 1	BORCS4,C19orf50,FLJ25480,KXDL,MGC2749
RPA2	4.06726e-15	-0.205105	2.01899e-10	protein_coding	replication protein A2
GFPT1	4.09875e-15	0.145584	2.03462e-10	protein_coding	glutamine--fructose-6-phosphate transaminase 1	GFA,GFAT,GFAT1,GFPT
CDK11B	4.14809e-15	0.191345	2.05911e-10	protein_coding	cyclin dependent kinase 11B	CDC2L1,CDK11-p110,CDK11-p46,CDK11-p58
EPM2AIP1	4.26861e-15	-0.232768	2.11894e-10	protein_coding	EPM2A interacting protein 1	FLJ11207,KIAA0766
CHTOP	4.46991e-15	-0.218664	2.21886e-10	protein_coding	chromatin target of PRMT1	C1orf77,DKFZP547E1010,FOP,SRAG
PCNX1	4.70025e-15	0.17655	2.3332e-10	protein_coding	pecanex 1
PTTG1	4.78331e-15	0.125936	2.37443e-10	protein_coding	PTTG1 regulator of sister chromatid separation, securin	EAP1,HPTTG,PTTG,securin,TUTR1
PPP2CA	4.8464e-15	0.14166	2.40575e-10	protein_coding	protein phosphatase 2 catalytic subunit alpha	PP2AC,PP2Calpha
EPHX2	5.17378e-15	0.129282	2.56826e-10	protein_coding	epoxide hydrolase 2	ABHD20
PLEKHB2	5.59256e-15	-0.181057	2.77615e-10	protein_coding	pleckstrin homology domain containing B2	EVT2,FLJ20783
CENPC	5.6522e-15	0.16047	2.80575e-10	protein_coding	centromere protein C	CENP-C,CENPC1,hcp-4,MIF2
CYB561D2	6.0393e-15	0.146677	2.99791e-10	protein_coding	cytochrome b561 family member D2	101F6,TSP10,XXcos-LUCA11.4
MRPL58	6.11642e-15	0.180591	3.03619e-10	protein_coding	mitochondrial ribosomal protein L58
PARL	6.27255e-15	0.129239	3.11369e-10	protein_coding	presenilin associated rhomboid like	PRO2207,PSARL,PSARL1,RHBDS1
ATRAID	6.67781e-15	0.190712	3.31486e-10	protein_coding	all-trans retinoic acid induced differentiation factor	APR3,C2orf28,HSPC013,p18
MLF2	6.90144e-15	0.158577	3.42587e-10	protein_coding	myeloid leukemia factor 2	NTN4
DDX39A	7.10907e-15	0.153094	3.52894e-10	protein_coding	DExD-box helicase 39A	BAT1L,DDX39,DDXL,URH49
LAMTOR1	7.15196e-15	0.159954	3.55023e-10	protein_coding	late endosomal/lysosomal adaptor, MAPK and MTOR activator 1	C11orf59,FLJ20625,p18,p27RF-Rho,Pdro,Ragulator1
MED10	8.43506e-15	0.131525	4.18716e-10	protein_coding	mediator complex subunit 10	L6,MGC5309,NUT2,TRG20
TRAPPC2L	8.47226e-15	0.173148	4.20563e-10	protein_coding	trafficking protein particle complex subunit 2L	HSPC176
RICTOR	8.70171e-15	-0.276023	4.31953e-10	protein_coding	RPTOR independent companion of MTOR complex 2	AVO3,KIAA1999,MGC39830,PIA
NDUFS8	9.16249e-15	0.170423	4.54826e-10	protein_coding	NADH:ubiquinone oxidoreductase core subunit S8	CI-23k,TYKY
IL27RA	9.4648e-15	-0.235112	4.69833e-10	protein_coding	interleukin 27 receptor subunit alpha	CRL1,IL-27R,TCCR,WSX-1,WSX1,zcytor1
TIMM17B	1.00594e-14	0.15566	4.99347e-10	protein_coding	translocase of inner mitochondrial membrane 17B	DXS9822,JM3
MESD	1.01384e-14	0.20143	5.03268e-10	protein_coding	mesoderm development LRP chaperone
CNIH4	1.04442e-14	0.173458	5.1845e-10	protein_coding	cornichon family AMPA receptor auxiliary protein 4	HSPC163
GCHFR	1.07649e-14	0.164785	5.3437e-10	protein_coding	GTP cyclohydrolase I feedback regulator	GFRP,HsT16933
RNF115	1.20307e-14	-0.206099	5.97206e-10	protein_coding	ring finger protein 115	CL469780,ZNF364
CWF19L2	1.22234e-14	-0.218173	6.06768e-10	protein_coding	CWF19 like cell cycle control factor 2	FLJ32343
NDUFB5	1.2326e-14	-0.213214	6.11864e-10	protein_coding	NADH:ubiquinone oxidoreductase subunit B5	CI-SGDH,MGC12314,SGDH
PCBP1	1.25427e-14	-0.314577	6.2262e-10	protein_coding	poly(rC) binding protein 1	hnRNP-E1,hnRNP-X,HNRPE1,HNRPX
PPP6C	1.33836e-14	0.172722	6.6436e-10	protein_coding	protein phosphatase 6 catalytic subunit	PP6
HCFC1R1	1.39434e-14	0.173973	6.92152e-10	protein_coding	host cell factor C1 regulator 1	FLJ20568,HPIP
SNRPC	1.40028e-14	0.15193	6.95098e-10	protein_coding	small nuclear ribonucleoprotein polypeptide C	U1-C,Yhc1
EIF2S1	1.60989e-14	-0.210148	7.99151e-10	protein_coding	eukaryotic translation initiation factor 2 subunit alpha	EIF-2alpha,EIF2,EIF2A
CD59	1.62344e-14	-0.22091	8.05877e-10	protein_coding	CD59 molecule (CD59 blood group)	16.3A5,EJ16,EJ30,EL32,G344,MIC11,MIN1,MIN2,MIN3,MSK21,p18-20
RNF125	1.80427e-14	0.120601	8.95641e-10	protein_coding	ring finger protein 125	FLJ20456
C14orf119	2.00044e-14	-0.165122	9.9302e-10	protein_coding	chromosome 14 open reading frame 119	FLJ20671
GSPT1	2.05317e-14	0.0669523	1.01919e-09	protein_coding	G1 to S phase transition 1	eRF3a,ETF3A,GST1
ZNF580	2.07033e-14	0.130371	1.02771e-09	protein_coding	zinc finger protein 580
AP002387.2	2.16296e-14	0.174938	1.07369e-09	lncRNA	novel transcript
SLC30A9	2.24184e-14	0.147298	1.11285e-09	protein_coding	solute carrier family 30 member 9	C4orf1,GAC63,HUEL,ZNT9
SLFN5	2.25013e-14	-0.361981	1.11697e-09	protein_coding	schlafen family member 5	MGC19764
CYTH4	2.34373e-14	-0.20919	1.16343e-09	protein_coding	cytohesin 4	CYT4,cytohesin-4,PSCD4
CD3G	2.38789e-14	0.0767959	1.18535e-09	protein_coding	CD3g molecule
SLF1	2.43011e-14	0.156737	1.20631e-09	protein_coding	SMC5-SMC6 complex localization factor 1
SLC25A25	2.55727e-14	0.159551	1.26943e-09	protein_coding	solute carrier family 25 member 25	KIAA1896,MCSC,PCSCL
TMEM147	2.58942e-14	0.149973	1.28539e-09	protein_coding	transmembrane protein 147	MGC1936,NIFIE14
HERC1	2.67939e-14	0.0700238	1.33005e-09	protein_coding	HECT and RLD domain containing E3 ubiquitin protein ligase family member 1	p532,p619
GIMAP2	2.80209e-14	-0.253732	1.39096e-09	protein_coding	GTPase, IMAP family member 2	DKFZp586D0824,HIMAP2,IAN12,IMAP2
INTS6	2.92451e-14	-0.305452	1.45172e-09	protein_coding	integrator complex subunit 6	DBI-1,DDX26,DDX26A,DICE1,HDB,INT6,Notchl2
REEP5	2.96863e-14	0.11839	1.47363e-09	protein_coding	receptor accessory protein 5	C5orf18,D5S346,DP1,POB16,TB2,Yip2e
SRSF7	3.09646e-14	0.0404635	1.53708e-09	protein_coding	serine and arginine rich splicing factor 7	9G8,AAG3,HSSG1,RBM37,SFRS7,ZCCHC20,ZCRB2
TMED5	3.16168e-14	0.168542	1.56946e-09	protein_coding	transmembrane p24 trafficking protein 5	CGI-100,p24g2,p24gamma2
GADD45B	3.25395e-14	0.0927733	1.61526e-09	protein_coding	growth arrest and DNA damage inducible beta	DKFZP566B133,GADD45BETA,MYD118
LSM8	3.58e-14	0.136529	1.77711e-09	protein_coding	LSM8 homolog, U6 small nuclear RNA associated	YJR022W
CMC2	3.59057e-14	0.184811	1.78236e-09	protein_coding	C-X9-C motif containing 2	C16orf61,DC13,MGC45036
ZGPAT	3.7941e-14	0.187176	1.88339e-09	protein_coding	zinc finger CCCH-type and G-patch domain containing	dJ583P15.3,FLJ14972,GPATC6,GPATCH6,KIAA1847,MGC44880,ZC3H9,ZC3HDC9,ZIP
UBA3	4.04176e-14	0.154509	2.00633e-09	protein_coding	ubiquitin like modifier activating enzyme 3	hUba3,NAE2,UBE1C
BHLHE40	4.20177e-14	0.109033	2.08576e-09	protein_coding	basic helix-loop-helix family member e40	BHLHB2,Clast5,DEC1,SHARP2,STRA13
SACM1L	4.25476e-14	-0.158556	2.11206e-09	protein_coding	SAC1 like phosphatidylinositide phosphatase	KIAA0851,SAC1
MTHFS	4.26675e-14	0.164998	2.11802e-09	protein_coding	methenyltetrahydrofolate synthetase	HsT19268
TRIM14	4.72807e-14	-0.16671	2.34702e-09	protein_coding	tripartite motif containing 14	KIAA0129
ORMDL1	4.86987e-14	-0.271143	2.4174e-09	protein_coding	ORMDL sphingolipid biosynthesis regulator 1
SRSF1	5.17087e-14	-0.219279	2.56682e-09	protein_coding	serine and arginine rich splicing factor 1	ASF,MGC5228,SF2,SF2p33,SFRS1,SRp30a
MRFAP1	5.23597e-14	-0.261021	2.59914e-09	protein_coding	Morf4 family associated protein 1	PAM14,PGR1
PSMD4	5.68675e-14	0.160355	2.8229e-09	protein_coding	proteasome 26S subunit ubiquitin receptor, non-ATPase 4	AF,AF-1,Rpn10,S5A
MAP4K1	5.77971e-14	0.169014	2.86905e-09	protein_coding	mitogen-activated protein kinase kinase kinase kinase 1	HPK1
FBXO32	6.06783e-14	-0.168711	3.01207e-09	protein_coding	F-box protein 32	ATROGIN1,Fbx32,MAFbx
PPP2R2A	6.2225e-14	-0.188928	3.08885e-09	protein_coding	protein phosphatase 2 regulatory subunit Balpha	B55A,B55alpha,PR52A,PR55A,PR55alpha
RNF216	6.30113e-14	-0.207464	3.12788e-09	protein_coding	ring finger protein 216	TRIAD3,UBCE7IP1,ZIN
NUDT3	6.34083e-14	0.0845794	3.14759e-09	protein_coding	nudix hydrolase 3	DIPP
EIF3B	6.72833e-14	0.122301	3.33994e-09	protein_coding	eukaryotic translation initiation factor 3 subunit B	EIF3S9,PRT1
UBA6	7.13359e-14	-0.20099	3.54111e-09	protein_coding	ubiquitin like modifier activating enzyme 6	FLJ10808,UBE1L2
MTG1	7.56027e-14	0.161442	3.75292e-09	protein_coding	mitochondrial ribosome associated GTPase 1	GTPBP7
AHR	7.61635e-14	0.0774771	3.78076e-09	protein_coding	aryl hydrocarbon receptor	bHLHe76
PPP1R7	7.73811e-14	0.14742	3.8412e-09	protein_coding	protein phosphatase 1 regulatory subunit 7	sds22
CLK1	7.80782e-14	-0.294778	3.8758e-09	protein_coding	CDC like kinase 1
PSMC1	8.7487e-14	-0.173126	4.34286e-09	protein_coding	proteasome 26S subunit, ATPase 1	p56,RPT2,S4
45353	9.01486e-14	0.140841	4.47498e-09	protein_coding	membrane associated ring-CH-type finger 2
SSNA1	9.01923e-14	0.147309	4.47714e-09	protein_coding	SS nuclear autoantigen 1	N14,NA14
NAA38	9.06307e-14	0.175724	4.49891e-09	protein_coding	N-alpha-acetyltransferase 38, NatC auxiliary subunit	LSMD1,MGC14151,PFAAP2
GNPTG	9.14211e-14	0.163926	4.53815e-09	protein_coding	N-acetylglucosamine-1-phosphate transferase subunit gamma	C16orf27,c316G12.3,CAB56184,GNPTAG
STIM2	1.0155e-13	-0.229573	5.04092e-09	protein_coding	stromal interaction molecule 2
SCAMP3	1.02271e-13	0.154493	5.07675e-09	protein_coding	secretory carrier membrane protein 3	C1orf3
ECD	1.03911e-13	0.132817	5.15812e-09	protein_coding	ecdysoneless cell cycle regulator	GCR2,hSGT1
PSD4	1.16765e-13	-0.211323	5.7962e-09	protein_coding	pleckstrin and Sec7 domain containing 4	EFA6B,TIC
RRAGA	1.20062e-13	-0.159616	5.95987e-09	protein_coding	Ras related GTP binding A	FIP-1,RAGA
NUTM2A-AS1	1.20232e-13	0.171952	5.9683e-09	lncRNA	NUTM2A antisense RNA 1	FAM22A-AS1
IDS	1.21496e-13	0.0810776	6.03108e-09	protein_coding	iduronate 2-sulfatase	ID2S,SIDS
GNL3	1.23084e-13	-0.165487	6.10988e-09	protein_coding	G protein nucleolar 3	C77032,E2IG3,MGC800,NS
PCID2	1.27781e-13	-0.184122	6.34304e-09	protein_coding	PCI domain containing 2	FLJ11305
LINS1	1.33501e-13	-0.160818	6.62698e-09	protein_coding	lines homolog 1
EIF3H	1.40057e-13	0.117714	6.95245e-09	protein_coding	eukaryotic translation initiation factor 3 subunit H	eIF3-gamma,eIF3-p40,EIF3S3
C4orf3	1.40307e-13	0.14	6.96486e-09	protein_coding	chromosome 4 open reading frame 3	ALN,HCVFTP1
MED13L	1.42425e-13	0.096927	7.06995e-09	protein_coding	mediator complex subunit 13L	KIAA1025,THRAP2,TRAP240L
ZNF326	1.46386e-13	0.126134	7.26658e-09	protein_coding	zinc finger protein 326	FLJ20403,ZAN75,Zfp326,ZIRD
PLCB2	1.4792e-13	0.111194	7.34277e-09	protein_coding	phospholipase C beta 2	FLJ38135
LUZP1	1.51199e-13	-0.228765	7.50552e-09	protein_coding	leucine zipper protein 1	LUZP
WSB1	1.54532e-13	0.134559	7.67099e-09	protein_coding	WD repeat and SOCS box containing 1	DKFZp564A122,DKFZp564B0482,SWIP1
ABCC1	1.54986e-13	0.148229	7.69352e-09	protein_coding	ATP binding cassette subfamily C member 1	GS-X,MRP,MRP1
COX7A2L	1.61359e-13	0.142134	8.00988e-09	protein_coding	cytochrome c oxidase subunit 7A2 like	COX7AR,COX7RP,EB1,SCAF1,SCAFI,SIG81
EVI2B	1.74522e-13	0.077505	8.66326e-09	protein_coding	ecotropic viral integration site 2B	CD361,D17S376,EVDB
MPRIP	1.7514e-13	-0.229772	8.69393e-09	protein_coding	myosin phosphatase Rho interacting protein	M-RIP,p116Rip,RHOIP3
TCP1	1.7552e-13	-0.203956	8.71281e-09	protein_coding	t-complex 1	CCT1,Ccta,D6S230E
UCHL5	1.78177e-13	0.157629	8.84472e-09	protein_coding	ubiquitin C-terminal hydrolase L5	CGI-70,INO80R,UCH37
MALT1	1.81685e-13	0.130041	9.01882e-09	protein_coding	MALT1 paracaspase	MLT,PCASP1
GPBP1	1.84865e-13	-0.294879	9.1767e-09	protein_coding	GC-rich promoter binding protein 1	DKFZp761C169
SIK3	1.88609e-13	0.101698	9.36257e-09	protein_coding	SIK family kinase 3	FLJ12240,KIAA0999,L19,QSK
TNRC6B	1.94344e-13	-0.356246	9.64726e-09	protein_coding	trinucleotide repeat containing adaptor 6B	KIAA1093
RRBP1	1.95399e-13	0.128278	9.69963e-09	protein_coding	ribosome binding protein 1	ES/130,hES
TIMM10	2.01752e-13	0.16773	1.0015e-08	protein_coding	translocase of inner mitochondrial membrane 10	TIM10,TIM10A,TIMM10A
RWDD1	2.06882e-13	0.163522	1.02696e-08	protein_coding	RWD domain containing 1	PTD013
POLR2G	2.19966e-13	0.159151	1.09191e-08	protein_coding	RNA polymerase II subunit G	hRPB19,hsRPB7,RPB7
NDUFC1	2.25616e-13	0.174384	1.11996e-08	protein_coding	NADH:ubiquinone oxidoreductase subunit C1	KFYI
SERINC1	2.31998e-13	0.119336	1.15164e-08	protein_coding	serine incorporator 1	KIAA1253,TDE1L,TDE2,TMS-2
PRKRIP1	2.4652e-13	0.147632	1.22373e-08	protein_coding	PRKR interacting protein 1	C114,FLJ13902,KRBOX3
ITGB1BP1	2.55591e-13	0.161983	1.26875e-08	protein_coding	integrin subunit beta 1 binding protein 1	ICAP-1A,ICAP-1alpha,ICAP-1B,ICAP1,ICAP1A,ICAP1B
ZNF862	2.58303e-13	0.139438	1.28222e-08	protein_coding	zinc finger protein 862
MORF4L1	2.61499e-13	0.126369	1.29808e-08	protein_coding	mortality factor 4 like 1	Eaf3,HsT17725,MEAF3,MORFRG15,MRG15
CYB5A	2.68157e-13	-0.140641	1.33113e-08	protein_coding	cytochrome b5 type A	CYB5
POLR1E	2.70251e-13	-0.12493	1.34153e-08	protein_coding	RNA polymerase I subunit E	FLJ13390,FLJ13970,PAF53,PRAF1,RPA49
C20orf27	2.70727e-13	0.162576	1.34389e-08	protein_coding	chromosome 20 open reading frame 27	FLJ20550
CEBPZOS	2.71723e-13	0.151293	1.34883e-08	protein_coding	CEBPZ opposite strand	CEBPZ-AS1
KHDRBS1	2.77956e-13	0.143656	1.37977e-08	protein_coding	KH RNA binding domain containing, signal transduction associated 1	FLJ34027,p62,Sam68
ASXL2	2.78476e-13	-0.244912	1.38236e-08	protein_coding	ASXL transcriptional regulator 2	ASXH2,FLJ10898,KIAA1685
SAP30BP	2.80581e-13	0.145159	1.3928e-08	protein_coding	SAP30 binding protein	HCNGP,HTRG,HTRP
HSPB11	2.87492e-13	0.1623	1.42711e-08	protein_coding	heat shock protein family B (small) member 11	C1orf41,FAP232,HSPCO34,IFT25,PP25
JOSD1	2.90495e-13	-0.261783	1.44202e-08	protein_coding	Josephin domain containing 1	KIAA0063
FBXL15	3.01454e-13	-0.16552	1.49642e-08	protein_coding	F-box and leucine rich repeat protein 15	Fbl15,FBXO37,MGC11279
PSMD7	3.04773e-13	0.158637	1.51289e-08	protein_coding	proteasome 26S subunit, non-ATPase 7	MOV34,P40,Rpn8,S12
RTF1	3.2548e-13	0.156538	1.61568e-08	protein_coding	RTF1 homolog, Paf1/RNA polymerase II complex component	KIAA0252
PAXX	3.36944e-13	0.150248	1.67259e-08	protein_coding	PAXX non-homologous end joining factor
ADA	3.4584e-13	0.128322	1.71675e-08	protein_coding	adenosine deaminase	ADA1
RASSF1	3.84017e-13	0.158178	1.90626e-08	protein_coding	Ras association domain family member 1	123F2,NORE2A,RDA32,REH3P21
TMBIM6	3.93544e-13	-0.260668	1.95355e-08	protein_coding	transmembrane BAX inhibitor motif containing 6	BAXI1,BI-1,TEGT
CTCF	4.04939e-13	0.114204	2.01012e-08	protein_coding	CCCTC-binding factor	CFAP108,FAP108
EXOSC6	4.28596e-13	0.145444	2.12755e-08	protein_coding	exosome component 6	EAP4,hMtr3p,MTR3,Mtr3p,p11
FAM102A	4.51271e-13	-0.285709	2.24011e-08	protein_coding	family with sequence similarity 102 member A	bA203J24.7,C9orf132,Eeig1,SYM-3A
CSGALNACT1	4.58755e-13	0.11146	2.27726e-08	protein_coding	chondroitin sulfate N-acetylgalactosaminyltransferase 1	ChGn,CSGalNAcT-1,FLJ11264
MIER1	4.60909e-13	0.13573	2.28795e-08	protein_coding	MIER1 transcriptional regulator	hMI-ER1,KIAA1610,MI-ER1
WBP2	4.92841e-13	0.174126	2.44646e-08	protein_coding	WW domain binding protein 2	GRAMD6,WBP-2
TRA2A	5.0937e-13	0.125349	2.52851e-08	protein_coding	transformer 2 alpha homolog	AWMS1,htra-2-alpha
HNRNPK	5.13965e-13	-0.238223	2.55132e-08	protein_coding	heterogeneous nuclear ribonucleoprotein K	CSBP,HNRPK,TUNP
PRPF38B	5.24223e-13	-0.305	2.60224e-08	protein_coding	pre-mRNA processing factor 38B	FLJ10330,NET1
SLC10A3	5.49802e-13	0.146497	2.72922e-08	protein_coding	solute carrier family 10 member 3	DXS253E,P3
WASHC1	5.54453e-13	-0.13381	2.75231e-08	protein_coding	WASH complex subunit 1
TAZ	5.72125e-13	0.162977	2.84003e-08	protein_coding	tafazzin, phospholipid-lysophospholipid transacylase
HMOX2	5.78464e-13	-0.207102	2.8715e-08	protein_coding	heme oxygenase 2	HO-2
MRPL43	6.1158e-13	0.181687	3.03588e-08	protein_coding	mitochondrial ribosomal protein L43	bMRP36a
C19orf25	6.15361e-13	-0.186362	3.05465e-08	protein_coding	chromosome 19 open reading frame 25	FLJ36666
GCC2	6.3309e-13	-0.309169	3.14266e-08	protein_coding	GRIP and coiled-coil domain containing 2	GCC185,KIAA0336
NAA16	7.05666e-13	0.145042	3.50293e-08	protein_coding	N-alpha-acetyltransferase 16, NatA auxiliary subunit	FLJ22054,MGC40612,NARG1L,PRO2435
PABPC4	7.0927e-13	-0.245047	3.52082e-08	protein_coding	poly(A) binding protein cytoplasmic 4	APP-1,iPABP
IDI1	7.24754e-13	-0.252692	3.59768e-08	protein_coding	isopentenyl-diphosphate delta isomerase 1
SAMHD1	7.62858e-13	0.0837938	3.78683e-08	protein_coding	SAM and HD domain containing deoxynucleoside triphosphate triphosphohydrolase 1	AGS5,HDDC1,Mg11,MOP-5,SBBI88
EWSR1	7.65183e-13	0.0988352	3.79837e-08	protein_coding	EWS RNA binding protein 1	EWS
KPNB1	7.99588e-13	-0.283716	3.96916e-08	protein_coding	karyopherin subunit beta 1	IMB1,Impnb,IPO1,IPOB,MGC2155,MGC2156,MGC2157,NTF97
ELMSAN1	8.37551e-13	-0.219149	4.1576e-08	protein_coding	mitotic deacetylase associated SANT domain protein
AKAP8L	8.97589e-13	0.119186	4.45563e-08	protein_coding	A-kinase anchoring protein 8 like	HAP95,NAKAP95
CSNK1D	9.02162e-13	-0.23926	4.47833e-08	protein_coding	casein kinase 1 delta	CKID,CKIdelta,HCKID
NMT2	9.0404e-13	-0.191965	4.48766e-08	protein_coding	N-myristoyltransferase 2
FTSJ1	9.12768e-13	0.141452	4.53098e-08	protein_coding	FtsJ RNA 2'-O-methyltransferase 1	CDLIV,JM23,MRX44,MRX9,SPB1,TRM7,TRMT7
AC243960.1	9.16931e-13	0.149628	4.55164e-08	lncRNA	novel transcript, sense intronic to CEACAM21
IDH3G	9.36435e-13	0.150114	4.64846e-08	protein_coding	isocitrate dehydrogenase (NAD(+)) 3 non-catalytic subunit gamma
SPPL3	9.54404e-13	0.107174	4.73766e-08	protein_coding	signal peptide peptidase like 3	DKFZP586C1324,IMP2,MGC126674,MGC126676,MGC90402,PSL4
RPL24	1.06605e-12	0.0939732	5.29189e-08	protein_coding	ribosomal protein L24	L24
SEC23A	1.07306e-12	-0.144643	5.32665e-08	protein_coding	SEC23 homolog A, COPII coat complex component
MOB3A	1.10205e-12	-0.181928	5.4706e-08	protein_coding	MOB kinase activator 3A	MOB-LAK,MOB1C,MOBKL2A,moblak
NFU1	1.14889e-12	0.14971	5.70309e-08	protein_coding	NFU1 iron-sulfur cluster scaffold	CGI-33,HIRIP5,NifU,NIFUC
GMPR2	1.15344e-12	0.164166	5.72566e-08	protein_coding	guanosine monophosphate reductase 2
CMTM3	1.24391e-12	0.144388	6.17476e-08	protein_coding	CKLF like MARVEL transmembrane domain containing 3	BNAS2,CKLFSF3,FLJ31762
THAP4	1.29301e-12	0.135213	6.41851e-08	protein_coding	THAP domain containing 4	CGI-36,Nb(III)
SUB1	1.30697e-12	0.128912	6.48778e-08	protein_coding	SUB1 regulator of transcription	p14,p15,PC4
MBNL2	1.35094e-12	0.113377	6.70607e-08	protein_coding	muscleblind like splicing regulator 2	MBLL,MBLL39
MAP3K1	1.43218e-12	0.142152	7.10933e-08	protein_coding	mitogen-activated protein kinase kinase kinase 1	MAPKKK1,MEKK,MEKK1
MRPL21	1.46351e-12	0.173102	7.26487e-08	protein_coding	mitochondrial ribosomal protein L21
CASK	1.46654e-12	0.121564	7.27993e-08	protein_coding	calcium/calmodulin dependent serine protein kinase	CAGH39,FGS4,LIN2,TNRC8
BIN2	1.47515e-12	0.120264	7.32265e-08	protein_coding	bridging integrator 2	BRAP-1
HIST1H4C	1.48254e-12	0.0839319	7.35933e-08	protein_coding	H4 clustered histone 3
MAD2L2	1.60113e-12	0.151539	7.948e-08	protein_coding	mitotic arrest deficient 2 like 2	FANCV,MAD2B,POLZ2,REV7
CARS2	1.62954e-12	0.144274	8.08906e-08	protein_coding	cysteinyl-tRNA synthetase 2, mitochondrial	FLJ12118
U2AF1L4	1.7337e-12	0.147702	8.60607e-08	protein_coding	U2 small nuclear RNA auxiliary factor 1 like 4	MGC33901,U2AF1L3,U2af26
EPC2	1.78151e-12	0.0934608	8.8434e-08	protein_coding	enhancer of polycomb homolog 2	DKFZP566F2124
ATG5	1.83514e-12	0.165555	9.10961e-08	protein_coding	autophagy related 5	APG5,APG5L,ASP,hAPG5
STK38	1.84704e-12	0.138242	9.16872e-08	protein_coding	serine/threonine kinase 38	NDR,NDR1
GRSF1	1.91452e-12	0.148632	9.50366e-08	protein_coding	G-rich RNA sequence binding factor 1
ADAM8	2.0083e-12	0.132059	9.96919e-08	protein_coding	ADAM metallopeptidase domain 8	CD156,CD156A,MS2
CCDC59	2.04256e-12	0.16185	1.01393e-07	protein_coding	coiled-coil domain containing 59	BR22,HSPC128,TAP26
LY9	2.07022e-12	-0.159426	1.02766e-07	protein_coding	lymphocyte antigen 9	CD229,hly9,mLY9,SLAMF3
PRDX6	2.26239e-12	0.145787	1.12305e-07	protein_coding	peroxiredoxin 6	1-Cys,aiPLA2,AOP2,KIAA0106,MGC46173,NSGPx,p29,PRX
DCTPP1	2.29373e-12	0.151511	1.13861e-07	protein_coding	dCTP pyrophosphatase 1	CDA03,MGC5627,RS21C6,XTP3TPA
PSMG4	2.52515e-12	0.160611	1.25348e-07	protein_coding	proteasome assembly chaperone 4	C6orf86,PAC4
CLTB	2.62644e-12	0.147649	1.30377e-07	protein_coding	clathrin light chain B	Lcb
ATRX	2.76796e-12	0.0759969	1.37401e-07	protein_coding	ATRX chromatin remodeler	JMS,MRX52,RAD54,XH2,XNP
PTPN22	2.80195e-12	-0.283638	1.39089e-07	protein_coding	protein tyrosine phosphatase non-receptor type 22	Lyp,Lyp1,Lyp2,PTPN8
RAB14	2.84806e-12	0.13985	1.41378e-07	protein_coding	RAB14, member RAS oncogene family	FBP,RAB-14
TMX1	3.49424e-12	0.146529	1.73454e-07	protein_coding	thioredoxin related transmembrane protein 1	PDIA11,TMX,TXNDC,TXNDC1
FNBP1	3.60382e-12	0.0595734	1.78894e-07	protein_coding	formin binding protein 1	FBP17,KIAA0554
FAM204A	3.63119e-12	0.168839	1.80252e-07	protein_coding	family with sequence similarity 204 member A	bA319I23.1,C10orf84,FLJ13188
SYTL1	3.72343e-12	0.148816	1.84831e-07	protein_coding	synaptotagmin like 1	exophilin-7,FLJ14996,JFC1,SLP1
NUP58	3.73991e-12	0.146335	1.85649e-07	protein_coding	nucleoporin 58
RNF44	3.9491e-12	-0.151658	1.96033e-07	protein_coding	ring finger protein 44	KIAA1100
ANKRD39	3.98819e-12	0.125587	1.97974e-07	protein_coding	ankyrin repeat domain 39	MGC41816
EPS8L2	4.13039e-12	0.137343	2.05033e-07	protein_coding	EPS8 like 2	FLJ21935,FLJ22171,MGC3088
ANKH	4.18785e-12	-0.171408	2.07885e-07	protein_coding	ANKH inorganic pyrophosphate transport regulator	ANK,CCAL2,CMDJ,CPPDD,HANK,SLC62A1
NDUFA3	4.42556e-12	0.120459	2.19685e-07	protein_coding	NADH:ubiquinone oxidoreductase subunit A3	B9
HERC5	4.4941e-12	0.146294	2.23087e-07	protein_coding	HECT and RLD domain containing E3 ubiquitin protein ligase 5	CEB1
TRMT6	4.53364e-12	0.114485	2.2505e-07	protein_coding	tRNA methyltransferase 6 non-catalytic subunit	CGI-09,GCD10,Gcd10p,MGC5029
SVIP	4.76204e-12	-0.232546	2.36388e-07	protein_coding	small VCP interacting protein	DKFZp313A2432
AP1M1	4.85981e-12	0.154637	2.41241e-07	protein_coding	adaptor related protein complex 1 subunit mu 1	AP47,CLAPM2,mu1A
UBAC1	4.87377e-12	0.116707	2.41934e-07	protein_coding	UBA domain containing 1	GBDR1,KPC2,UBADC1
MRPS15	4.9172e-12	0.149311	2.4409e-07	protein_coding	mitochondrial ribosomal protein S15	FLJ11564
EIF3L	5.16273e-12	0.0732221	2.56278e-07	protein_coding	eukaryotic translation initiation factor 3 subunit L	EIF3EIP,EIF3S11,EIF3S6IP,HSPC021,HSPC025
ZMAT2	5.36216e-12	0.139225	2.66178e-07	protein_coding	zinc finger matrin-type 2	FLJ31121,hSNU23,Snu23
RBM8A	5.45782e-12	0.115417	2.70926e-07	protein_coding	RNA binding motif protein 8A	BOV-1A,BOV-1B,BOV-1C,RBM8,RBM8B,Y14,ZNRP
DYNLT3	5.8137e-12	-0.179004	2.88592e-07	protein_coding	dynein light chain Tctex-type 3	TCTE1L,TCTEX1L
ATXN2	6.16855e-12	-0.152981	3.06207e-07	protein_coding	ataxin 2	ATX2,SCA2,TNRC13
KDM2A	6.20719e-12	0.0534513	3.08125e-07	protein_coding	lysine demethylase 2A	CXXC8,DKFZP434M1735,FBL11,FBL7,FBXL11,FLJ00115,JHDM1A,KIAA1004,LILINA
DUSP5	6.62251e-12	0.128628	3.28742e-07	protein_coding	dual specificity phosphatase 5	HVH3
FBXO34	7.50464e-12	-0.194123	3.7253e-07	protein_coding	F-box protein 34	Fbx34,FLJ20725
VPS26B	7.51602e-12	0.145744	3.73095e-07	protein_coding	VPS26, retromer complex component B	MGC10485,Pep8b
AGTPBP1	7.62596e-12	0.131237	3.78553e-07	protein_coding	ATP/GTP binding carboxypeptidase 1	CCP1,KIAA1035,Nna1
MKNK2	7.64528e-12	0.128371	3.79512e-07	protein_coding	MAPK interacting serine/threonine kinase 2	GPRK7,MNK2
SQOR	7.79965e-12	0.184289	3.87175e-07	protein_coding	sulfide quinone oxidoreductase
GMPS	7.80306e-12	0.138868	3.87344e-07	protein_coding	guanine monophosphate synthase	GATD7
JAK3	8.64611e-12	-0.22711	4.29193e-07	protein_coding	Janus kinase 3	JAK-3,JAK3_HUMAN,JAKL,L-JAK,LJAK
YDJC	8.75917e-12	0.165379	4.34805e-07	protein_coding	YdjC chitooligosaccharide deacetylase homolog
ALKBH5	9.13244e-12	0.0888535	4.53334e-07	protein_coding	alkB homolog 5, RNA demethylase	FLJ20308,OFOXD1
SPTBN1	9.17537e-12	0.0343293	4.55465e-07	protein_coding	spectrin beta, non-erythrocytic 1
RPS3	9.81748e-12	-0.0480318	4.87339e-07	protein_coding	ribosomal protein S3	FLJ26283,FLJ27450,MGC87870,S3
PSMB5	9.84165e-12	-0.148875	4.88539e-07	protein_coding	proteasome 20S subunit beta 5	MB1
SEC31A	9.898e-12	0.125083	4.91337e-07	protein_coding	SEC31 homolog A, COPII coat complex component	ABP125,ABP130,KIAA0905,SEC31L1
MLST8	1.06813e-11	0.12702	5.30222e-07	protein_coding	MTOR associated protein, LST8 homolog	GbetaL,GBL,Lst8,Pop3
PNRC2	1.07733e-11	0.149773	5.34785e-07	protein_coding	proline rich nuclear receptor coactivator 2
EEF1E1	1.10449e-11	0.119836	5.48269e-07	protein_coding	eukaryotic translation elongation factor 1 epsilon 1	AIMP3,P18
DGKZ	1.10574e-11	0.130165	5.48889e-07	protein_coding	diacylglycerol kinase zeta	DAGK5,DAGK6,DGK-ZETA,hDGKzeta
PRPF6	1.12427e-11	0.159426	5.5809e-07	protein_coding	pre-mRNA processing factor 6	ANT-1,bB152O15.1,C20orf14,hPrp6,Prp6,RP60,SNRNP102,TOM,U5-102K
PPM1K	1.13725e-11	-0.222841	5.64533e-07	protein_coding	protein phosphatase, Mg2+/Mn2+ dependent 1K	BDP,DKFZp761G058,hPTMP,PP2Ckappa,PP2Cm
APEH	1.1486e-11	0.130087	5.70165e-07	protein_coding	acylaminoacyl-peptide hydrolase	D3F15S2,D3S48E,DNF15S2
DPF2	1.18722e-11	-0.156084	5.89334e-07	protein_coding	double PHD fingers 2	BAF45d,REQ,ubi-d4
MRPL48	1.19898e-11	0.13442	5.95174e-07	protein_coding	mitochondrial ribosomal protein L48	CGI-118
KATNBL1	1.21784e-11	-0.165745	6.04538e-07	protein_coding	katanin regulatory subunit B1 like 1	C15orf29,FLJ22557
DDX1	1.23422e-11	-0.16603	6.12665e-07	protein_coding	DEAD-box helicase 1	DBP-RB
SEC14L1	1.24544e-11	-0.138327	6.18237e-07	protein_coding	SEC14 like lipid binding 1	PRELID4A,SEC14L
MRPL50	1.26443e-11	-0.135226	6.27663e-07	protein_coding	mitochondrial ribosomal protein L50	FLJ20493,MRP-L50
NUDT16L1	1.31472e-11	0.130827	6.52628e-07	protein_coding	nudix hydrolase 16 like 1	SDOS,TIRR
ZFP36L1	1.34939e-11	-0.3364	6.69837e-07	protein_coding	ZFP36 ring finger protein like 1	Berg36,BRF1,cMG1,ERF1,RNF162B,TIS11B
GSK3B	1.34969e-11	0.108976	6.69988e-07	protein_coding	glycogen synthase kinase 3 beta
PTCD3	1.36185e-11	-0.162868	6.76022e-07	protein_coding	pentatricopeptide repeat domain 3	DKFZp666K071,FLJ20758
ZNF394	1.36809e-11	0.134024	6.79122e-07	protein_coding	zinc finger protein 394	FLJ12298,ZKSCAN14,ZSCAN46
PDCD5	1.38333e-11	0.139427	6.86685e-07	protein_coding	programmed cell death 5	MGC9294,TFAR19
UCKL1	1.44532e-11	0.125061	7.17455e-07	protein_coding	uridine-cytidine kinase 1 like 1	FLJ20517,URKL1
CTBS	1.45334e-11	0.146985	7.2144e-07	protein_coding	chitobiase	CTB
GTF2A2	1.4577e-11	0.167626	7.23601e-07	protein_coding	general transcription factor IIA subunit 2	HsT18745,TFIIA
TMEM60	1.47971e-11	-0.116055	7.3453e-07	protein_coding	transmembrane protein 60	C7orf35,DC32
N4BP2L2	1.4847e-11	-0.342901	7.37006e-07	protein_coding	NEDD4 binding protein 2 like 2	CG005,PFAAP5
AIMP1	1.54518e-11	0.119168	7.67028e-07	protein_coding	aminoacyl tRNA synthetase complex interacting multifunctional protein 1	EMAP-2,EMAPII,p43,SCYE1
PHPT1	1.57173e-11	0.124985	7.80206e-07	protein_coding	phosphohistidine phosphatase 1	bA216L13.10,CGI-202,DKFZp564M173,HSPC141,PHP14
NKTR	1.6259e-11	-0.358148	8.07099e-07	protein_coding	natural killer cell triggering receptor	p104
ECHDC1	1.63539e-11	-0.150859	8.11807e-07	protein_coding	ethylmalonyl-CoA decarboxylase 1	dJ351K20.2
STN1	1.7344e-11	-0.111912	8.60954e-07	protein_coding	STN1 subunit of CST complex
THOC7	1.76339e-11	-0.185316	8.75345e-07	protein_coding	THO complex 7	FLJ23445,fSAP24,NIF3L1BP1
CCT7	1.78048e-11	0.162104	8.83833e-07	protein_coding	chaperonin containing TCP1 subunit 7	Ccth,Nip7-1
PCF11	1.89926e-11	-0.226367	9.42794e-07	protein_coding	PCF11 cleavage and polyadenylation factor subunit	KIAA0824
PEBP1	1.91543e-11	0.117603	9.5082e-07	protein_coding	phosphatidylethanolamine binding protein 1	HCNP,PBP,PEBP,RKIP
SNX17	2.04439e-11	0.136037	1.01483e-06	protein_coding	sorting nexin 17	KIAA0064
EDEM1	2.08736e-11	-0.218266	1.03617e-06	protein_coding	ER degradation enhancing alpha-mannosidase like protein 1	EDEM,KIAA0212
NFATC3	2.08813e-11	-0.238056	1.03655e-06	protein_coding	nuclear factor of activated T cells 3	NFAT4,NFATX
GPATCH8	2.2054e-11	-0.235086	1.09476e-06	protein_coding	G-patch domain containing 8	GPATC8,KIAA0553
EIF3J	2.22892e-11	-0.195304	1.10643e-06	protein_coding	eukaryotic translation initiation factor 3 subunit J	eIF3-alpha,eIF3-p35,EIF3S1
NFKB2	2.49858e-11	-0.186194	1.24029e-06	protein_coding	nuclear factor kappa B subunit 2	LYT-10,NF-kB2,p105,p49/p100,p52
B4GALT1	2.54857e-11	-0.208135	1.26511e-06	protein_coding	beta-1,4-galactosyltransferase 1	beta4Gal-T1,GGTB2
POLR2L	2.60379e-11	0.100724	1.29252e-06	protein_coding	RNA polymerase II, I and III subunit L	hRPB7.6,hsRPB10b,RBP10,RPABC5,RPB10beta,RPB7.6
MACF1	2.63771e-11	-0.542078	1.30936e-06	protein_coding	microtubule actin crosslinking factor 1	ABP620,ACF7,FLJ45612,FLJ46776,KIAA0465,KIAA1251,Lnc-PMIF,MACF
ZFAND2B	2.76652e-11	0.142813	1.3733e-06	protein_coding	zinc finger AN1-type containing 2B	AIRAPL
TPP1	2.78706e-11	-0.156319	1.3835e-06	protein_coding	tripeptidyl peptidase 1	CLN2,LPIC,SCAR7,TPP-1
NAAA	2.82374e-11	0.134761	1.40171e-06	protein_coding	N-acylethanolamine acid amidase	ASAHL
EIF5B	2.91308e-11	-0.241534	1.44605e-06	protein_coding	eukaryotic translation initiation factor 5B	DKFZp434I036,FLJ10524,IF2,KIAA0741
TMED4	2.93682e-11	0.113359	1.45784e-06	protein_coding	transmembrane p24 trafficking protein 4	HNLF,p24a3,p24alpha3
KANSL1-AS1	3.06071e-11	0.155405	1.51934e-06	lncRNA	KANSL1 antisense RNA 1
TRABD2A	3.31512e-11	-0.183921	1.64563e-06	protein_coding	TraB domain containing 2A	C2orf89,TIKI1
C16orf54	3.42234e-11	-0.202118	1.69885e-06	protein_coding	chromosome 16 open reading frame 54	FLJ35681
HNRNPH3	3.56235e-11	0.119796	1.76835e-06	protein_coding	heterogeneous nuclear ribonucleoprotein H3	2H9,HNRPH3
TSPAN14	3.63634e-11	-0.206577	1.80508e-06	protein_coding	tetraspanin 14	DC-TM4F2,MGC11352,TM4SF14
ALG2	3.68602e-11	0.129025	1.82974e-06	protein_coding	ALG2 alpha-1,3/1,6-mannosyltransferase	CDG1I,CDGIi,FLJ14511,hALPG2,NET38
MAPRE1	3.86872e-11	-0.208735	1.92043e-06	protein_coding	microtubule associated protein RP/EB family member 1	EB1
FUS	4.09328e-11	-0.299763	2.03191e-06	protein_coding	FUS RNA binding protein	ALS6,FUS1,hnRNP-P2,HNRNPP2,TLS
ARMCX3	4.31785e-11	-0.147865	2.14338e-06	protein_coding	armadillo repeat containing X-linked 3	ALEX3,GASP6
ILK	4.37034e-11	0.144644	2.16944e-06	protein_coding	integrin linked kinase
ARHGEF3	4.44445e-11	-0.199871	2.20622e-06	protein_coding	Rho guanine nucleotide exchange factor 3	DKFZP434F2429,GEF3,STA3,XPLN
COX6C	4.46611e-11	0.0775962	2.21698e-06	protein_coding	cytochrome c oxidase subunit 6C
GPR174	4.48964e-11	0.135721	2.22866e-06	protein_coding	G protein-coupled receptor 174	FKSG79
RABL6	4.6387e-11	0.0997194	2.30265e-06	protein_coding	RAB, member RAS oncogene family like 6	bA216L13.9,C9orf86,FLJ10101,FLJ13045,Parf,pp8875,RBEL1
PPIH	4.63954e-11	0.151023	2.30307e-06	protein_coding	peptidylprolyl isomerase H	CYP-20,CYPH,MGC5016,SnuCyp-20,USA-CYP
RBBP7	4.64741e-11	0.123471	2.30697e-06	protein_coding	RB binding protein 7, chromatin remodeling factor	RbAp46
PPP2R3C	4.7102e-11	-0.157564	2.33814e-06	protein_coding	protein phosphatase 2 regulatory subunit B''gamma	C14orf10,FLJ20644,G4-1,G5PR
REEP3	4.71882e-11	0.125531	2.34242e-06	protein_coding	receptor accessory protein 3	C10orf74,Yip2b
SUPT7L	4.91066e-11	0.09891	2.43765e-06	protein_coding	SPT7 like, STAGA complex subunit gamma	KIAA0764,SPT7L,STAF65,STAF65gamma
SNRPA1	5.00489e-11	0.125718	2.48443e-06	protein_coding	small nuclear ribonucleoprotein polypeptide A'	Lea1,U2A'
MCRIP1	5.0536e-11	0.161006	2.50861e-06	protein_coding	MAPK regulated corepressor interacting protein 1
ITPA	5.39185e-11	0.143253	2.67652e-06	protein_coding	inosine triphosphatase	C20orf37,dJ794I6.3,HLC14-06-P
RASGRP2	5.40238e-11	0.148848	2.68174e-06	protein_coding	RAS guanyl releasing protein 2	CALDAG-GEFI
SLAMF6	5.43453e-11	-0.147704	2.6977e-06	protein_coding	SLAM family member 6	CD352,KALI,KALIb,Ly108,NTB-A,NTBA,SF2000
SDR39U1	5.77822e-11	0.13908	2.86831e-06	protein_coding	short chain dehydrogenase/reductase family 39U member 1	C14orf124,HCDI
PRKCQ-AS1	6.2778e-11	-0.00421925	3.1163e-06	lncRNA	PRKCQ antisense RNA 1	ENST00000414894.1
KMT2E	6.47315e-11	0.0163643	3.21327e-06	protein_coding	lysine methyltransferase 2E (inactive)	HDCMC04P,MLL5
PLIN2	6.53251e-11	-0.206931	3.24274e-06	protein_coding	perilipin 2	ADFP,ADRP
SQSTM1	6.65493e-11	0.0738634	3.30351e-06	protein_coding	sequestosome 1	A170,DMRV,FTDALS3,NADGP,OSIL,p60,p62,p62B,PDB3,ZIP3
SNRNP27	6.69785e-11	-0.138393	3.32481e-06	protein_coding	small nuclear ribonucleoprotein U4/U6.U5 subunit 27	RY1,U4/U6.U5-27K
ARID1A	6.69986e-11	-0.258006	3.32581e-06	protein_coding	AT-rich interaction domain 1A	B120,BAF250,BAF250a,C10rf4,C1orf4,P270,SMARCF1
AP3S1	7.00936e-11	0.119916	3.47944e-06	protein_coding	adaptor related protein complex 3 subunit sigma 1	CLAPS3
OARD1	7.1202e-11	-0.177363	3.53447e-06	protein_coding	O-acyl-ADP-ribose deacylase 1	C6orf130,dJ34B21.3,MGC19570,TARG1
HAPLN3	7.16527e-11	0.115839	3.55684e-06	protein_coding	hyaluronan and proteoglycan link protein 3	EXLD1,HsT19883
LMBRD1	7.24452e-11	0.183533	3.59618e-06	protein_coding	LMBR1 domain containing 1	bA810I22.1,C6orf209,cblF,FLJ11240
HSBP1	7.36858e-11	-0.15545	3.65776e-06	protein_coding	heat shock factor binding protein 1
TMEM123	7.5132e-11	-0.275073	3.72955e-06	protein_coding	transmembrane protein 123	KCT3,PORIMIN
ARHGAP9	7.55613e-11	-0.293658	3.75086e-06	protein_coding	Rho GTPase activating protein 9	10C,MGC1295
CTNNB1	7.73955e-11	-0.206144	3.84191e-06	protein_coding	catenin beta 1	armadillo,beta-catenin,CTNNB
ARHGAP30	7.79135e-11	-0.288846	3.86763e-06	protein_coding	Rho GTPase activating protein 30	FLJ00267
HSPE1	8.20736e-11	0.0561172	4.07414e-06	protein_coding	heat shock protein family E (Hsp10) member 1	CPN10,EPF,GroES,HSP10
TSG101	8.32315e-11	-0.136226	4.13161e-06	protein_coding	tumor susceptibility 101	TSG10,VPS23
GPBP1L1	8.69764e-11	-0.168174	4.31751e-06	protein_coding	GC-rich promoter binding protein 1 like 1	SP192
LIMA1	8.82456e-11	0.128008	4.38051e-06	protein_coding	LIM domain and actin binding 1	EPLIN
MED13	9.13656e-11	-0.219739	4.53539e-06	protein_coding	mediator complex subunit 13	KIAA0593,THRAP1,TRAP240
DCTN2	9.14648e-11	0.148871	4.54031e-06	protein_coding	dynactin subunit 2	DCTN-50,RBP50
HAUS1	9.3739e-11	0.129288	4.6532e-06	protein_coding	HAUS augmin like complex subunit 1	CCDC5,FLJ40084,HEI-C,HsT1461
RBM6	9.40472e-11	-0.249346	4.6685e-06	protein_coding	RNA binding motif protein 6	3G2,DEF-3,DEF3,g16,NY-LU-12
LRRFIP2	9.78357e-11	0.133094	4.85656e-06	protein_coding	LRR binding FLII interacting protein 2	HUFI-2
AIDA	9.7981e-11	-0.135283	4.86378e-06	protein_coding	axin interactor, dorsalization associated	C1orf80,FLJ12806
NFIC	9.93717e-11	-0.140106	4.93281e-06	protein_coding	nuclear factor I C	CTF,CTF5,NF-I,NFI
IL6ST	9.95106e-11	0.0679553	4.93971e-06	protein_coding	interleukin 6 cytokine family signal transducer	CD130,GP130,IL-6RB,sGP130
CNST	9.98653e-11	0.130237	4.95731e-06	protein_coding	consortin, connexin sorting protein	C1orf71,FLJ32001,PPP1R64
RNASEH2C	1.02407e-10	-0.190574	5.08349e-06	protein_coding	ribonuclease H2 subunit C	AGS3,AYP1
STX12	1.06026e-10	-0.126689	5.26314e-06	protein_coding	syntaxin 12	STX13,STX14
MRPL18	1.0608e-10	-0.178692	5.26583e-06	protein_coding	mitochondrial ribosomal protein L18	HSPC071
SLC7A6	1.06088e-10	-0.18119	5.26622e-06	protein_coding	solute carrier family 7 member 6	KIAA0245,LAT-2,LAT3,y+LAT-2
NFE2L2	1.11232e-10	-0.218085	5.52157e-06	protein_coding	nuclear factor, erythroid 2 like 2	NRF2
DELE1	1.14806e-10	0.134165	5.69897e-06	protein_coding	DAP3 binding cell death enhancer 1
RAD23B	1.19935e-10	0.120199	5.9536e-06	protein_coding	RAD23 homolog B, nucleotide excision repair protein	HHR23B,HR23B,P58
HAUS3	1.42199e-10	0.115326	7.05875e-06	protein_coding	HAUS augmin like complex subunit 3	C4orf15,dgt3,IT1,MGC4701
RNF138	1.43879e-10	0.128164	7.14213e-06	protein_coding	ring finger protein 138	NARF,STRIN
WIPF1	1.48279e-10	-0.330539	7.36055e-06	protein_coding	WAS/WASL interacting protein family member 1	WASPIP,WIP
ATP6V1F	1.54667e-10	0.104154	7.67768e-06	protein_coding	ATPase H+ transporting V1 subunit F	ATP6S14,VATF,Vma7
WDR45	1.55294e-10	0.150564	7.70879e-06	protein_coding	WD repeat domain 45	JM5,NBIA5,WDRX1,WIPI4
ANKRD36B	1.55502e-10	0.134116	7.71913e-06	protein_coding	ankyrin repeat domain 36B	FLJ21281,KIAA1641
FBXO9	1.56652e-10	0.133	7.7762e-06	protein_coding	F-box protein 9	FBX9,NY-REN-57
KLHL36	1.57944e-10	-0.205042	7.84035e-06	protein_coding	kelch like family member 36	C16orf44,FLJ12543
CLPTM1L	1.61062e-10	0.101876	7.99511e-06	protein_coding	CLPTM1 like	CRR9,FLJ14400
USP10	1.69935e-10	-0.205256	8.43558e-06	protein_coding	ubiquitin specific peptidase 10	KIAA0190,UBPO
TWF1	1.72645e-10	0.139937	8.57009e-06	protein_coding	twinfilin actin binding protein 1	A6,PTK9
PPT1	1.73491e-10	-0.167738	8.61209e-06	protein_coding	palmitoyl-protein thioesterase 1	CLN1,INCL,PPT
SLBP	1.75504e-10	0.151216	8.71204e-06	protein_coding	stem-loop binding protein	HBP
RETREG2	1.7838e-10	0.132642	8.85479e-06	protein_coding	reticulophagy regulator family member 2
ATPAF1	1.795e-10	0.114515	8.9104e-06	protein_coding	ATP synthase mitochondrial F1 complex assembly factor 1	ATP11,Atp11p,FLJ22351
MRPL28	1.84428e-10	0.129676	9.15499e-06	protein_coding	mitochondrial ribosomal protein L28	MAAT1,p15
CHIC2	1.87316e-10	0.131841	9.29835e-06	protein_coding	cysteine rich hydrophobic domain 2	BTL
PMM1	1.88295e-10	0.114841	9.34696e-06	protein_coding	phosphomannomutase 1	Sec53
NUP160	1.89624e-10	-0.139953	9.41293e-06	protein_coding	nucleoporin 160	FLJ22583,KIAA0197
MSRA	1.91553e-10	0.130974	9.50869e-06	protein_coding	methionine sulfoxide reductase A
HSF1	2.02173e-10	0.135396	1.00359e-05	protein_coding	heat shock transcription factor 1	HSTF1
ACD	2.23163e-10	0.127546	1.10778e-05	protein_coding	ACD shelterin complex subunit and telomerase recruitment factor	Pip1,Ptop,Tint1,Tpp1
SFPQ	2.24205e-10	0.0218381	1.11295e-05	protein_coding	splicing factor proline and glutamine rich	PPP1R140,PSF
ALDH9A1	2.25356e-10	-0.163468	1.11867e-05	protein_coding	aldehyde dehydrogenase 9 family member A1	ALDH4,ALDH7,ALDH9,E3
ATP2B1-AS1	2.25538e-10	0.13429	1.11957e-05	lncRNA	ATP2B1 antisense RNA 1
NQO2	2.26036e-10	0.120268	1.12204e-05	protein_coding	N-ribosyldihydronicotinamide:quinone reductase 2	DHQV,DIA6,NMOR2,QR2
MGA	2.29658e-10	-0.183954	1.14002e-05	protein_coding	MAX dimerization protein MGA	FLJ12634,KIAA0518,MAD5,MXD5
CCND2	2.30192e-10	-0.375914	1.14267e-05	protein_coding	cyclin D2
PSIP1	2.305e-10	0.127631	1.1442e-05	protein_coding	PC4 and SFRS1 interacting protein 1	DFS70,LEDGF,p52,p75,PSIP2
MGAT4A	2.30784e-10	0.0721005	1.14561e-05	protein_coding	alpha-1,3-mannosyl-glycoprotein 4-beta-N-acetylglucosaminyltransferase A	GnT-4a,GnT-Iva
TMEM109	2.36734e-10	0.125243	1.17515e-05	protein_coding	transmembrane protein 109	MGC5508
SUCO	2.67252e-10	0.119007	1.32664e-05	protein_coding	SUN domain containing ossification factor	C1orf9,CH1,OPT,SLP1
TESPA1	2.71214e-10	0.0842672	1.34631e-05	protein_coding	thymocyte expressed, positive selection associated 1	ITPRID3,KIAA0748
CRTC3	2.71572e-10	-0.195849	1.34808e-05	protein_coding	CREB regulated transcription coactivator 3	FLJ21868
NUDT22	2.7475e-10	0.132753	1.36386e-05	protein_coding	nudix hydrolase 22	MGC13045
PSMA1	2.86062e-10	0.118503	1.42001e-05	protein_coding	proteasome 20S subunit alpha 1	HC2,MGC14542,MGC14575,MGC14751,MGC1667,MGC21459,MGC22853,MGC23915,NU,PROS30
ARRDC1	2.89202e-10	0.115026	1.4356e-05	protein_coding	arrestin domain containing 1	MGC40555
PIAS1	2.9837e-10	0.114178	1.48111e-05	protein_coding	protein inhibitor of activated STAT 1	DDXBP1,GBP,GU/RH-II,ZMIZ3
CCND3	3.1229e-10	0.0836049	1.55021e-05	protein_coding	cyclin D3
PSENEN	3.14484e-10	0.115965	1.5611e-05	protein_coding	presenilin enhancer, gamma-secretase subunit	PEN2
SHPRH	3.21234e-10	-0.172805	1.59461e-05	protein_coding	SNF2 histone linker PHD RING helicase	bA545I5.2,FLJ90837,KIAA2023
CHD1	3.21792e-10	0.0529989	1.59738e-05	protein_coding	chromodomain helicase DNA binding protein 1
RPL35A	3.58293e-10	0.0792521	1.77857e-05	protein_coding	ribosomal protein L35a	eL33,GIG33,L35A
XRN1	3.58832e-10	0.106151	1.78124e-05	protein_coding	5'-3' exoribonuclease 1	2024-09-01
HSD17B11	3.63397e-10	-0.202664	1.8039e-05	protein_coding	hydroxysteroid 17-beta dehydrogenase 11	17-BETA-HSD11,17-BETA-HSDXI,DHRS8,PAN1B,RetSDR2,SDR16C2
RERE	3.7867e-10	-0.138731	1.87972e-05	protein_coding	arginine-glutamic acid dipeptide repeats	ARG,ARP,ATN1L,ATN2,DNB1,KIAA0458
SS18L2	3.83879e-10	0.133971	1.90558e-05	protein_coding	SS18 like 2	KIAA-iso
ZNRF2	3.88743e-10	0.103302	1.92972e-05	protein_coding	zinc and ring finger 2	RNF202
LTBP3	3.90277e-10	-0.174699	1.93733e-05	protein_coding	latent transforming growth factor beta binding protein 3	LTBP2
RASSF7	3.92053e-10	0.132077	1.94615e-05	protein_coding	Ras association domain family member 7	C11orf13,CFAP88,FAP88,HRAS1,HRC1
ANAPC5	3.95215e-10	0.11832	1.96185e-05	protein_coding	anaphase promoting complex subunit 5	APC5
NCOA7	4.08459e-10	0.134596	2.02759e-05	protein_coding	nuclear receptor coactivator 7	dJ187J11.3,ERAP140,TLDC4
RGS19	4.10458e-10	0.13739	2.03751e-05	protein_coding	regulator of G protein signaling 19	GAIP,RGSGAIP
TBC1D15	4.1273e-10	-0.156912	2.04879e-05	protein_coding	TBC1 domain family member 15	DKFZp761D0223,FLJ12085
BIRC2	4.33646e-10	-0.211719	2.15262e-05	protein_coding	baculoviral IAP repeat containing 2	API1,c-IAP1,cIAP1,hiap-2,MIHB,RNF48
ZNF331	5.42531e-10	-0.316171	2.69312e-05	protein_coding	zinc finger protein 331	RITA,ZNF361,ZNF463
CHD7	6.22076e-10	-0.166801	3.08798e-05	protein_coding	chromodomain helicase DNA binding protein 7	CRG,FLJ20357,FLJ20361,KIAA1416
RPAIN	6.26506e-10	0.136996	3.10997e-05	protein_coding	RPA interacting protein	hRIP,MGC4189,RIP
MGAT1	6.5446e-10	-0.222481	3.24874e-05	protein_coding	alpha-1,3-mannosyl-glycoprotein 2-beta-N-acetylglucosaminyltransferase	GLCNAC-TI,GLYT1,GNT-1,GnTI,MGAT
DCP2	6.622e-10	0.120394	3.28716e-05	protein_coding	decapping mRNA 2	NUDT20
CYP4V2	6.62936e-10	0.106312	3.29081e-05	protein_coding	cytochrome P450 family 4 subfamily V member 2	CYP4AH1
ZFPL1	6.64421e-10	0.0946372	3.29819e-05	protein_coding	zinc finger protein like 1	D11S750,MCG4
SMARCD1	6.7702e-10	0.112792	3.36073e-05	protein_coding	SWI/SNF related, matrix associated, actin dependent regulator of chromatin, subfamily d, member 1	BAF60A,CRACD1,Rsc6p
IVNS1ABP	6.9958e-10	-0.307028	3.47271e-05	protein_coding	influenza virus NS1A binding protein	ARA3,HSPC068,KIAA0850,KLHL39,ND1,NS-1,NS1-BP
ZAP70	7.60411e-10	0.0860359	3.77468e-05	protein_coding	zeta chain of T cell receptor associated protein kinase 70	SRK,STD,ZAP-70
STK10	7.89488e-10	-0.282996	3.91902e-05	protein_coding	serine/threonine kinase 10	LOK,PRO2729
SUPT4H1	8.30363e-10	0.122624	4.12192e-05	protein_coding	SPT4 homolog, DSIF elongation factor subunit	Spt4,SPT4H,Supt4a,SUPT4H
CENPB	8.44101e-10	0.0790587	4.19012e-05	protein_coding	centromere protein B
GZMA	8.55254e-10	-0.44071	4.24548e-05	protein_coding	granzyme A	CTLA3,HFSP
IFNAR2	8.89513e-10	0.111072	4.41554e-05	protein_coding	interferon alpha and beta receptor subunit 2	IFNABR
CBFB	9.09876e-10	-0.171434	4.51662e-05	protein_coding	core-binding factor subunit beta	PEBP2B
GPS1	9.26476e-10	0.138283	4.59903e-05	protein_coding	G protein pathway suppressor 1	COPS1,CSN1
SF3B1	9.27133e-10	0.000105117	4.60229e-05	protein_coding	splicing factor 3b subunit 1	Hsh155,Prp10,PRPF10,SAP155,SF3b155
STOML2	9.31553e-10	0.104159	4.62423e-05	protein_coding	stomatin like 2	HSPC108,SLP-2
ELOVL1	9.61727e-10	0.11558	4.77401e-05	protein_coding	ELOVL fatty acid elongase 1	Ssc1
ACP5	9.92673e-10	0.116509	4.92763e-05	protein_coding	acid phosphatase 5, tartrate resistant	HPAP,TRAP
COX20	1.0175e-09	-0.16725	5.05086e-05	protein_coding	cytochrome c oxidase assembly factor COX20	FAM36A,FLJ43269
DYNC1H1	1.03165e-09	-0.00118041	5.12112e-05	protein_coding	dynein cytoplasmic 1 heavy chain 1	CMT2O,DHC1,DNCH1,Dnchc1,DNCL,DNECL,HL-3,p22
NIN	1.03586e-09	-0.220717	5.142e-05	protein_coding	ninein
MED15	1.07646e-09	0.137928	5.34353e-05	protein_coding	mediator complex subunit 15	Arc105,CAG7A,PCQAP,TIG-1,TNRC7
GIPC1	1.08249e-09	0.0937286	5.3735e-05	protein_coding	GIPC PDZ domain containing family member 1	C19orf3,GIPC,GLUT1CBP,Hs.6454,NIP,RGS19IP1,SEMCAP,SYNECTIN,TIP-2
FOXP1	1.09314e-09	-0.304043	5.42636e-05	protein_coding	forkhead box P1	12CC4,hFKH1B,HSPC215,QRF1
FLOT2	1.10053e-09	0.131987	5.46305e-05	protein_coding	flotillin 2	ECS-1,ECS1,ESA,ESA1,M17S1
AL118516.1	1.10196e-09	0.147985	5.47011e-05	lncRNA	TBC1D22A divergent transcript
RGCC	1.18322e-09	-0.0435248	5.87351e-05	protein_coding	regulator of cell cycle	bA157L14.2,C13orf15,RGC-32,RGC32
TMOD3	1.19134e-09	0.0960688	5.91383e-05	protein_coding	tropomodulin 3	UTMOD
NELFB	1.21827e-09	0.0905889	6.04751e-05	protein_coding	negative elongation factor complex member B	COBRA1,KIAA1182,NELF-B
[truncated: 2,408 more rows]

## Sheet: Fig. 1E
Figure 1E: SCENIC Analysis of CD3-CD4+ and Th2 Atlas Memory like Cells
Description: Related to figure 1E. SCENIC Analysis of atypical CD3-CD4+ clusters and naïve CD4+ cluster in the single cell RNA-seq dataset and Th2 memory like cells from the Th2 atlas. Cluster 0 = naïve CD4+ T cells, Cluster 1 = CD3-CD4+ T cells, Cluster 2 = CD3-CD4+ T cells.
symbol	C00_naive	C01_CD3-CD4+	C02_CD3-CD4+	Th2-Memory-like_Atlas
AHR	0.0339508	0.0615132	0.0624753	0.0657202
ALX4	0.00330604	0.00304469	0.00261884	0.00823276
ARID3A	0.0110684	0.0148303	0.0172997	0.0188959
ASCL1	0.00205023	0.000921005	0.00106255	0.00188306
ATF1	0.141357	0.205025	0.176744	0.208363
ATF2	0.0387964	0.0463677	0.0487264	0.0481657
ATF3	0.0330343	0.0415011	0.0383292	0.0409107
ATF4	0.0433511	0.0468994	0.0486379	0.0514717
ATF5	0.00125613	0.00979662	0.0389701	0.00502549
ATF6	0.0320366	0.0288866	0.0293653	0.035023
ATF6B	0.130541	0.118439	0.119381	0.098908
ATF7	0.0156786	0.0252792	0.0249045	0.0248288
BACH1	0.0437999	0.0446719	0.0480559	0.0514907
BACH2	0.118306	0.0479289	0.0444176	0.060407
BARX2	0.00469791	0.00459906	0.00658684	0.00579985
BATF3	0.0664444	0.077227	0.0746176	0.0684841
BCL11A	0.00132886	0.0003093	0.000273935	0.000856757
BCL3	0.065406	0.0853108	0.100632	0.0706433
BCL6	0.00101666	0.00109561	0.00176642	0.00188062
BCLAF1	0.0625925	0.0692572	0.0716872	0.0690294
BHLHE22	7.52513e-05	2.15881e-05	3.57569e-05	0.00101217
BHLHE40	0.0280046	0.043659	0.0453818	0.0398244
BHLHE41	0.00110694	0.00136252	0.0014848	0.00196235
BNC2	0.0178661	0.00802982	0.00683876	0.0185039
BPTF	0.0718447	0.0722076	0.0774589	0.0776255
CCNT2	0.0261416	0.0254362	0.0300099	0.0264365
CDX2	0.00705665	0.00467179	0.0050787	0.00958281
CEBPA	0.0134561	0.0147279	0.0165455	0.0182492
CEBPB	0.0578722	0.0676796	0.0688867	0.0758231
CEBPD	0.013079	0.0110918	0.0104874	0.0223435
CEBPE	7.60815e-05	0.000126942	0.000168267	0.000454372
CEBPG	0.031555	0.0349611	0.0365683	0.0412946
CHD1	0.0584246	0.0611827	0.06517	0.0635722
CHD2	0.0573393	0.0535185	0.0518597	0.0536699
CHURC1	0.0999026	0.0351348	0.0321379	0.0441726
CLOCK	0.0301858	0.0372176	0.0426454	0.0439606
CREB1	0.052134	0.0482344	0.048027	0.0626187
CREB5	0.000162027	0.000119958	0.000229446	0.0098495
CREM	0.0457661	0.0524448	0.0537164	0.0601485
CRX	0.00251938	0.00219876	0.00205234	0.00518865
CTCF	0.0617646	0.067974	0.0738749	0.0713331
CTNNB1	0.0462216	0.0380961	0.0399846	0.0510134
DBP	0.478197	0.352507	0.341366	0.323019
DBX2	0.00205847	0.00178945	0.00199227	0.00313389
DDIT3	0.0759435	0.0662079	0.0654367	0.0630802
DLX1	0.00265149	0.0119003	0.0341376	0.00298861
DLX2	0.0138551	0.0265678	0.0554442	0.0142252
DLX3	0.00976683	0.00768245	0.00788735	0.00977493
DLX4	0.00320629	0.00292177	0.00257912	0.00325523
DLX5	0.00710461	0.00476406	0.00571133	0.00895699
DRAP1	0.143527	0.180568	0.176419	0.143863
E2F1	0.0472923	0.0529312	0.0537209	0.0496629
E2F2	0.017355	0.0250712	0.0276297	0.0190232
E2F3	0.0396363	0.0364828	0.0367382	0.044627
E2F6	0.00488104	0.000392414	0.000913372	0.00744023
E2F7	0.0101813	0.00933964	0.00952353	0.0102227
E2F8	0.0195574	0.0204999	0.0211876	0.0199391
EBF1	0.00139579	0.000198982	0.000223825	0.0124519
EBF4	0.000580838	0.00149124	0.00124364	0.00159185
EGR1	0.0409538	0.0468831	0.0452722	0.0490537
EGR3	0.0151256	0.0197617	0.0238228	0.0257031
ELF1	0.062637	0.0720331	0.0742266	0.0757482
ELF2	0.227623	0.230925	0.24834	0.132739
ELF3	0.00161891	0.000116429	0.000154151	0.0148637
ELF4	0.0260593	0.0284568	0.0284267	0.0323985
ELF5	0.0175652	0.015621	0.0178766	0.0266254
ELK1	0.0640848	0.0767526	0.0718654	0.0726467
ELK3	0.0441993	0.0545313	0.054837	0.0905795
ELK4	0.0440928	0.0438436	0.0456972	0.0548695
EMX2	0.00165156	0.000183301	0.000422761	0.00507687
EN1	0.00030424	0.000272418	0.000331996	0.0020137
EN2	0.00534866	0.00406493	0.00459322	0.00507746
EOMES	0.0189955	0.0220955	0.0247118	0.0316118
EP300	0.042734	0.0449318	0.0474026	0.0515957
ERF	0.0435703	0.0431686	0.0492034	0.0407355
ERG	0.00162347	0.00104567	0.00130856	0.00314576
ESR2	5.55846e-05	5.23731e-05	0.000204355	0.000675081
ESRRA	0.0147065	0.0173725	0.0177668	0.0192438
ESX1	0.00743877	0.00393501	0.00302871	0.00427915
ETS1	0.0461644	0.0468634	0.0482057	0.0522965
ETS2	0.00632536	0.010024	0.00860903	0.0125518
ETV1	0.0032262	0.00836135	0.0111282	0.0116081
ETV2	0.0779039	0.157156	0.143265	0.10456
ETV5	0.00224807	0.00162746	0.00241572	0.00390381
ETV6	0.0532722	0.104255	0.120157	0.0670884
ETV7	0.0563309	0.068915	0.0705242	0.0694571
FLI1	0.139758	0.149782	0.140852	0.130299
FOS	0.10091	0.112254	0.100379	0.0873201
FOSB	0.0411391	0.0423172	0.0389652	0.0482745
FOSL1	0.00170226	0.00455282	0.00418933	0.00554607
FOSL2	0.0342035	0.0331323	0.0356423	0.0405942
FOXA1	0.000836518	0.000716766	0.000824618	0.00384008
FOXA2	0.0043783	0.00235375	0.00234291	0.00434239
FOXA3	0.00890129	0.00654017	0.00667477	0.0077189
FOXD4	0.00198565	0.00103522	0.000914972	0.00176144
FOXE1	0.00553696	0.00417708	0.00435601	0.00924673
FOXH1	0.00214251	0.00205045	0.00270615	0.00362352
FOXI1	0.00489872	0.0030552	0.00350084	0.00455941
FOXJ1	0.00100337	0.00048766	0.000604364	0.00145808
FOXJ2	0.0205527	0.0155294	0.015455	0.0336289
FOXJ3	0.0463092	0.0385601	0.0416939	0.0474603
FOXK2	0.0497502	0.0490638	0.048718	0.0386588
FOXM1	0.0192058	0.0207105	0.0219452	0.0190007
FOXN2	0.0841125	0.083838	0.0901842	0.102461
FOXO1	0.0629336	0.0538456	0.054297	0.0648985
FOXP1	0.178226	0.114475	0.107948	0.132409
FOXP3	0.035463	0.0390838	0.0399217	0.0441075
FREM1	0.000248157	6.09327e-05	5.97892e-05	0.00141446
GABPA	0.0492678	0.0583998	0.0601558	0.0573313
GABPB1	0.0125284	0.0115655	0.013342	0.0230976
GATA1	0.00363822	0.00237795	0.00293013	0.00304226
GATA2	0.000278735	0.000431021	0.000396877	0.00174338
GATA3	0.0351666	0.0581456	0.0607573	0.0653508
GATA4	0.00240177	0.00178249	0.00181586	0.0029885
GATA5	0.00482799	0.00218591	0.00264139	0.00621856
GATA6	0.00697904	0.00591827	0.00662385	0.00768058
GATAD1	0.0423401	0.0417654	0.0455497	0.0557442
GBX2	0.00844019	0.00862302	0.00667825	0.00845037
GCM1	0.00298103	0.00153979	0.0017599	0.00393453
GFI1	0.0301355	0.0396822	0.0388688	0.0528237
GFI1B	0.00327462	0.000722215	0.000655981	0.00400167
GLIS2	0.00464575	0.00095901	0.000770763	0.00695002
GTF2IRD1	7.38932e-05	0	1.58067e-05	0.000171014
GTF3A	0.359092	0.393331	0.381661	0.341616
GTF3C2	0.0478453	0.0342336	0.0368275	0.0849629
HAND2	0.00148328	0.000121663	0.000286041	0.00360045
HDAC2	0.0416647	0.0486355	0.0382687	0.0811904
HES1	0.00398126	0.00477606	0.00292222	0.00826762
HES2	0.00281098	0.00181335	0.00184646	0.00519041
HES5	0.00433555	0.00577432	0.00556524	0.00589515
HES7	0.000695012	5.51302e-05	0.000173525	0.000754665
HEY1	0.0117488	0.00379904	0.00543044	0.018326
HIC1	0.0285768	0.0291855	0.0310514	0.0348915
HIVEP1	0.0298835	0.0280523	0.0306547	0.036391
HMG20A	0.0435594	0.0157236	0.00785631	0.0237783
HMGA1	0.231561	0.252669	0.244469	0.194629
HMGA2	0.00170187	0.00118747	0.00121784	0.00319576
HMX3	0.000478094	0	7.61458e-06	0.000420333
HNF1A	0.00437092	0.00316174	0.00339694	0.00614047
HNF1B	0.0104377	0.00988062	0.00950587	0.0118084
HNF4A	0.0070654	0.00483	0.00528849	0.00843404
HNF4G	0.012472	0.00962186	0.00927267	0.0132961
HOXA10	0.00801001	0.00458751	0.00603162	0.0121518
HOXA13	0.00271829	0.00264454	0.00329284	0.00470756
HOXA2	0.000587364	0.000245659	0.00019547	0.000814611
HOXA3	0.00166638	0.000173348	0.000317302	0.00441608
HOXA4	0.00141352	0.00151002	0.00151172	0.00226217
HOXA5	0.00430845	0.00231941	0.00243535	0.00467856
HOXA7	0.00314212	0.00122727	0.00134097	0.00257759
HOXA9	0.00304995	0.00289145	0.00392842	0.00526182
HOXB13	0.00155152	0.000858611	0.000887134	0.00239481
HOXB2	0.074152	0.0716481	0.0702488	0.105423
HOXB4	0.00242165	0.00115559	0.00151676	0.00294678
HOXB5	0.00398841	0.00226598	0.00228882	0.00343716
HOXB6	0.00101583	0.00168827	0.00206503	0.00159256
HOXB7	0	0	4.97379e-05	5.43691e-05
HOXB8	0.0059463	0.00449537	0.00459956	0.00501692
HOXC10	0.00349765	0.000256155	0.000627717	0.00624721
HOXC13	0.010909	0.00927831	0.0107421	0.0121593
HOXC4	0.000503885	0.000107818	0.000104672	0.000352128
HOXC5	0.00491347	0.0022728	0.00314023	0.00256754
HOXC6	0.000381096	0.000387449	0.00034171	0.000802288
HSF1	0.130439	0.131027	0.108774	0.103133
HSF2	0.00700039	0.00225647	0.00434171	0.0171714
HSF4	1.91505e-05	4.72284e-05	1.04666e-05	9.69613e-05
HTATIP2	0.0980641	0.113935	0.114784	0.104861
IKZF1	0.0637233	0.0638644	0.0664585	0.0773341
IKZF2	0.0378136	0.040286	0.0421657	0.0514079
IKZF3	0.0440796	0.0452965	0.045957	0.0565279
ILF2	0.123714	0.141336	0.139219	0.125407
ILF3	0.0681292	0.0712441	0.0739456	0.0776577
ING4	0.257931	0.219506	0.207533	0.232311
INSM1	0.00390313	0.00162505	0.00133478	0.000924631
IRF1	0.0627419	0.0650304	0.064494	0.0595761
IRF2	0.144116	0.169254	0.163917	0.148198
IRF3	0.0949486	0.108883	0.114519	0.117843
IRF4	0.0348888	0.0343701	0.0373628	0.041674
IRF5	0.0402434	0.0466177	0.0442482	0.0495726
IRF6	0.00242002	0.00158032	0.00183795	0.00347686
IRF7	0.0893703	0.0971869	0.0925295	0.101348
IRF8	0.00904295	0.00591686	0.0072264	0.0135597
IRF9	0.305721	0.293099	0.286446	0.199559
IRX4	0.00674177	0.00653269	0.00718262	0.00788218
IRX5	0.000107654	9.44043e-05	0.0002449	0.00106627
IRX6	0.00175264	0.000889353	0.00274837	0.00334818
ISL1	0.00811046	0.00719044	0.0077792	0.00826211
ISL2	0.00203641	0.0079226	0.0129013	0.00198011
JUN	0.148709	0.161344	0.153462	0.122436
JUNB	0.217248	0.228314	0.220742	0.176007
JUND	0.0793744	0.0905155	0.0917937	0.0800853
KAT7	0.0492832	0.0494359	0.0507185	0.0605174
KLF11	0.0348057	0.0465201	0.0500475	0.0471777
KLF12	0.0448349	0.0452192	0.0470669	0.0521502
KLF13	0.056409	0.0596728	0.061766	0.0622644
KLF2	0.234738	0.231033	0.229537	0.184611
KLF4	0.0336581	0.0358905	0.0339793	0.0355179
KLF6	0.0460382	0.0595472	0.0595533	0.0598777
KLF9	0.0569977	0.0509875	0.0481253	0.0616761
KMT2B	0.0706014	0.073963	0.077217	0.0806154
LBX2	0.000742465	0.000599932	0.000552842	0.000992108
LEF1	0.167479	0.107917	0.100294	0.103781
LHX1	0.0014301	0.00315664	0.00490695	0.00440994
LHX3	0.000441712	0.00275155	0.00207879	0.00135121
LHX4	6.09834e-05	2.0255e-05	2.57696e-05	0.000271294
LHX5	0.00246589	0.00796929	0.00605566	0.00360951
LTF	0.00173531	0.000462095	0.000463251	0.00363405
MAF	0.0462438	0.0516653	0.0536354	0.0647925
MAFA	0.00244784	0.00140709	0.00168955	0.00718669
MAFB	0.00244347	0.00264583	0.00281614	0.00817319
MAFF	0.0304774	0.0308897	0.0315177	0.0356566
MAFG	0.0349281	0.0363809	0.0383627	0.0471796
MAFK	0.022167	0.0261354	0.0256438	0.0308055
MAX	0.183826	0.149515	0.134125	0.147772
MAZ	0.0720565	0.0870214	0.0879448	0.0793691
MBD1	0.00669476	0.00866021	0.0107144	0.0142603
MBD2	0.0598457	0.0766107	0.0805932	0.071898
MBNL2	0.0342176	0.0832376	0.0797613	0.0711914
MECP2	0.0559383	0.0598445	0.0639561	0.0727505
MEF2C	0.00441592	0.00277694	0.00268388	0.00931623
MEIS1	0.0014864	0.000131447	0.000332676	0.00398229
MEIS2	0.000360718	9.7251e-05	0.000111322	0.00116478
MEOX2	0.00127175	0.00156772	0.00152826	0.00237602
MITF	0.00100134	0.00101757	0.00107284	0.00126126
MIXL1	0.0016272	0.000452606	0.000657868	0.00132624
MNX1	0.0048148	0.00371846	0.00423053	0.00592024
MSX2	0.0669648	0.0543649	0.102969	0.0308434
MTF2	0.0510771	0.0520083	0.0532768	0.0675594
MXD3	0.0016112	0.00147951	0.00183017	0.00137896
MXI1	0.256753	0.245333	0.227843	0.207629
MYB	0.0063396	0.002906	0.00461987	0.00801888
MYBL1	0.0244145	0.0109833	0.0137378	0.0907977
MYBL2	0.0290256	0.0314102	0.0321841	0.0294909
MYC	0.275373	0.219661	0.217965	0.187929
MYCN	0.00672403	0.00409143	0.00454396	0.00539733
MYRF	0.00112588	0.000807994	0.000856403	0.00148234
MZF1	0.0898236	0.0532907	0.0487888	0.033798
NANOG	0.00277296	0.00178726	0.0019915	0.00293487
NEUROD2	0.00220838	0.00111391	0.00149221	0.00317338
NFATC1	0.0838068	0.0537978	0.051001	0.0747906
NFATC2	0.108478	0.116877	0.120487	0.124281
NFATC3	0.00897607	0.00764452	0.00706014	0.0186212
NFATC4	0.000220265	0.000151342	0.000151525	0.00421858
NFE2	0.0037201	0.00305354	0.00220872	0.00607366
NFE2L1	0.0376745	0.0385249	0.0404547	0.0471037
NFE2L2	0.0387822	0.0368827	0.0424009	0.0469892
NFE2L3	0.0279546	0.0365241	0.0395176	0.0449181
NFIA	0.00292623	0.00264942	0.00237809	0.00605743
NFIC	0.0954995	0.119605	0.115238	0.150315
NFIL3	0.0245339	0.0270471	0.0307852	0.0327361
NFKB1	0.0461497	0.0427152	0.0440118	0.0476012
NFKB2	0.0334556	0.0339617	0.0366706	0.0404436
NFXL1	0.00317112	0.00205079	0.00231798	0.00362247
NFYA	0.0305041	0.0321576	0.0353499	0.0353395
NFYB	0.0335816	0.0475084	0.0491619	0.0550526
NFYC	0.158993	0.169649	0.163279	0.143619
NHLH1	0.00177494	0.00146938	0.0017947	0.00147925
NKX2-1	0.0031631	0.000502525	0.000861839	0.00652551
NKX2-3	0.00295467	0.00186819	0.00189342	0.00240626
NKX2-8	0.00744984	0.00476716	0.00493041	0.00860455
NKX6-3	0.00337943	0.00161209	0.00147561	0.00367491
NR1H3	0.000893171	0.000298931	0.00041785	0.00091915
NR1H4	0.0132527	0.0106498	0.0112364	0.0136924
NR1I2	0.00475785	0.00336849	0.00323469	0.00362442
NR1I3	0.00370816	0.00324171	0.00358207	0.00425692
NR2C1	0.004229	0.000172099	0.000699803	0.013676
NR2C2	0.0304904	0.0296517	0.0299847	0.0391862
NR2F1	0.0021449	0.000871082	0.00106543	0.00234054
NR2F2	0.000938435	0.00183996	0.0014239	0.00394093
NR2F6	0.00138659	0.000839669	0.000776364	0.00146579
NR3C1	0.0511567	0.0657513	0.0665882	0.0686146
NR3C2	0.0106324	0.00413475	0.00461942	0.0166885
NR5A2	0.0026396	0.00113107	0.00202494	0.00180946
NR6A1	0.00925435	0.00128061	0.00233604	0.0178236
NRL	0.000444886	0.000112471	8.78463e-05	4.82931e-05
ONECUT1	0.0115739	0.00790629	0.00828742	0.0104031
ONECUT3	0.0104195	0.00813274	0.0082928	0.00996754
OTUD4	0.0430556	0.0414439	0.0434534	0.0498794
OTX1	0.00648899	0.003847	0.00408643	0.00592591
OTX2	0.00193045	0.00495367	0.00558955	0.00427801
OVOL2	0.0039713	0.0032242	0.0038425	0.00516441
PATZ1	0.153417	0.110782	0.107548	0.0964807
PAX1	0.0014985	0.00056687	0.000818147	0.00163157
PAX5	0.0052274	0.0032447	0.00385808	0.00585385
PAX6	0.00688331	0.0025978	0.00250396	0.0085107
PBX1	0.00361365	0.00180426	0.00172922	0.00957721
PBX3	0.00118908	4.27515e-05	0.000170841	0.00412839
PDX1	0.00361451	0.00264325	0.00227508	0.0036311
PGR	0.00621048	0.00651838	0.00673346	0.00735533
PHF20	0.0733738	0.0795857	0.0833021	0.0868288
PITX1	0.00347797	0.00265202	0.0030933	0.00553478
PKNOX1	0	0	0	0.000141517
PLAG1	0.0866109	0.0397138	0.0365528	0.0505025
PLAGL1	0.00313824	0.00168787	0.00183036	0.0108002
PLAGL2	0.0369322	0.0415107	0.0451956	0.0557602
POU1F1	0.00495127	0.00496162	0.00376343	0.00552863
POU2F1	0.0214304	0.0210484	0.0232698	0.0288106
POU2F2	0.0644551	0.0535222	0.0540019	0.0730079
POU2F3	0.00168283	0.00147639	0.00159715	0.00216246
POU3F1	0.00258047	0.00136254	0.00286632	0.00420646
POU3F2	0.00901108	0.00594807	0.00600944	0.00881243
POU3F3	0.00697885	0.0057439	0.00578479	0.00574809
POU4F1	0.00669644	0.00401731	0.00512205	0.00314475
POU5F1	0.000195214	8.22407e-05	6.8196e-05	0.0023729
POU6F1	0.000260261	0.000322683	0.000175664	0.000512074
PPARG	0.038671	0.0528701	0.0551175	0.0501881
PRDM1	0.0529291	0.0636787	0.0630782	0.0731713
PRDM5	0.00069355	0.000308309	0.000323274	0.00108581
PRDM6	7.26131e-05	1.37588e-05	8.73245e-06	0.00143928
PRRX1	0.000929925	0.000185833	9.56616e-05	0.0144409
PRRX2	0	0.000195102	4.71262e-05	0.000795445
PURA	0.10473	0.107745	0.113987	0.104956
RAD21	0.0605982	0.0666223	0.0674153	0.058363
RARA	0.0687743	0.0975736	0.106754	0.0743877
RARB	0.000270809	0.000280725	0.000283859	0.000867942
RARG	0.042109	0.0421326	0.0418343	0.08189
RAX	0.0124094	0.0133632	0.0116963	0.0110016
REL	0.0514505	0.0585425	0.0602141	0.0638039
RELA	0.0280191	0.0250749	0.0251293	0.02827
RELB	0.0573436	0.0760567	0.0784373	0.0694882
REST	0.049463	0.0482546	0.0502684	0.052304
RFX1	0.0397276	0.0379736	0.0401175	0.0513742
RFX2	0.00118401	0.000572882	0.00144325	0.00101547
RFX4	0.00526737	0.00392548	0.00365036	0.00566662
RFX5	0.0276216	0.0352185	0.0364584	0.0334401
RFXAP	0.00538115	0.00620983	0.00615308	0.0157233
RORC	0.0600018	0.0604288	0.0528526	0.0846633
RUNX1	0.0766031	0.0819823	0.0857029	0.0801088
RUNX2	0.0456202	0.0686282	0.0758723	0.0769129
RUNX3	0.0401281	0.042708	0.044429	0.0509341
RXRA	0.0171069	0.0236806	0.0253072	0.0289201
RXRB	0.00570091	0.00283864	0.0050218	0.0240432
RXRG	0.00404801	0.00304947	0.00284869	0.00522881
SATB1	0.0508692	0.0104664	0.0168654	0.0232909
SIN3A	0.0492578	0.0488667	0.0525524	0.0583069
SIX1	0.00138781	0.0011544	0.00100991	0.00275244
SIX2	0.00212003	0.000713085	0.00156646	0.00170631
SIX4	0.0106693	0.00770457	0.00887214	0.0107007
SKI	0.0442119	0.0451504	0.0466866	0.0562965
SMAD1	0.0173488	0.0167186	0.0157509	0.0239472
SMAD3	0.0422817	0.0421705	0.0436107	0.0545449
SMAD4	0.177257	0.143784	0.149461	0.0872957
SNAI1	0.00680419	0.00198295	0.00207315	0.00410413
SOHLH2	0.00107015	0.000282792	0.000299757	0.000763988
SOX1	0.000356338	0.000253233	0.000109873	0.00115215
SOX10	0.0107087	0.00869023	0.00880427	0.0111475
SOX11	0.00360358	0.0021834	0.00263283	0.00397414
SOX13	0.000403657	0.0126537	0.0336125	0.00362598
SOX15	0.000312786	5.74374e-05	8.61257e-05	0.00113587
SOX17	0.00122303	0.000745754	0.00107049	0.00280406
SOX18	0.00121997	0.000635896	0.000654145	0.00161685
SOX2	0.00330182	0.000499615	0.000923627	0.00645727
SOX30	0.000141267	0.000156899	0.000153124	0.000559384
SOX4	0.0143809	0.00894873	0.00955713	0.012915
SOX6	0.00043063	0.000167516	0.000291532	0.00106456
SOX9	0.00201757	0.000590827	0.000675113	0.00265769
SP1	0.0376551	0.0332258	0.0332835	0.0502324
SP2	0.132591	0.121186	0.098927	0.131858
SP3	0.0507115	0.0563508	0.0584529	0.05916
SP4	0.0398276	0.0317644	0.0312358	0.0412358
SP6	0.00830329	0.00609202	0.00564814	0.0122445
SPDEF	0.00190928	0.00131405	0.00146547	0.0079287
SPI1	0.00297904	0.00845637	0.0118746	0.00745517
SPIB	0.000412685	0.000667933	0.00185032	0.00334129
SREBF1	0.020448	0.00692552	0.00599322	0.0133698
SREBF2	0.0367285	0.036881	0.0390921	0.0452405
SRF	0.00938488	0.00542679	0.00499268	0.00842269
STAT1	0.0640471	0.0721799	0.0692824	0.0782956
STAT2	0.0379254	0.0396463	0.0399919	0.0418847
STAT5A	0.0217161	0.0175312	0.0196262	0.0193456
STAT6	0.0494536	0.047726	0.045991	0.0502296
TAF1	0.0504228	0.0486695	0.0504992	0.0610445
TAF6	0.350373	0.376015	0.375219	0.288471
TAL1	0.0100074	0.00524831	0.00586893	0.00892223
TAL2	0.000124284	8.96295e-06	0.000173687	0.00129339
TBP	0.218655	0.172015	0.167712	0.15884
TBX10	0.00939684	0.00457566	0.00520373	0.00506607
TBX15	0.00140441	0.000702118	0.000679043	0.00410154
TBX20	0.122257	0.192594	0.207149	0.10201
TBX21	0.0392101	0.0356177	0.034669	0.0475847
TCF3	0.0123643	0.00906004	0.00976234	0.0159806
TCF4	0.00459716	0.00315633	0.00399093	0.00885129
TCF7	0.358268	0.307337	0.31052	0.236091
TCF7L1	0.00357806	0.00313107	0.00343851	0.00670413
TCF7L2	0.00478165	0.00334157	0.00345997	0.00883586
TEAD1	0.00144315	0.000194279	0.000321163	0.00364874
TEAD4	0.00198352	0.00116363	0.00143122	0.00465786
TEF	0.00403312	0.00210445	0.00259556	0.00382887
TFAP2A	0.00243189	0.00409847	0.00858389	0.00367538
TFAP2C	0.00205371	0.00082434	0.0015715	0.0029722
TFAP4	0.0289023	0.0076447	0.00735656	0.0115624
TFCP2	0.0359851	0.0371113	0.0382419	0.0476875
TFDP1	0.0814353	0.103266	0.104069	0.0878136
TFE3	0.0446157	0.0498563	0.0560099	0.04662
TFEB	0.000340384	0.000818376	0.00061211	0.000958009
THRA	0.124916	0.0695387	0.0578781	0.0495726
THRB	0.00063278	0.000176399	0.00012315	0.000983283
TLX2	0.00150799	0.00137348	0.00146579	0.00182323
TP53	0.115212	0.133623	0.124322	0.151683
TP63	0.00023601	4.10112e-05	2.76375e-05	0.000997782
TP73	0.00266676	0.00139213	0.00132217	0.00597593
TRIM28	0.0469219	0.0438049	0.0462898	0.0490255
UBP1	0.0224174	0.0296542	0.0286836	0.0280139
UNCX	0.0176016	0.0136951	0.0133847	0.0147016
USF1	0.0028142	0.00391111	0.00423473	0.00323503
USF2	0.0368202	0.0324986	0.0332809	0.0396326
VAX2	0.00180456	0.00112092	0.00162234	0.00136054
VDR	0.013112	0.0127261	0.0111358	0.0208311
VEZF1	0.0574829	0.0526828	0.0545864	0.0612833
VSX1	0.0112691	0.00910647	0.00864494	0.0108921
WT1	0.00743452	0.00542992	0.00526436	0.00710293
XBP1	0.302706	0.341128	0.34361	0.252608
YY1	0.061581	0.0708842	0.0726193	0.0754323
YY2	0.0021719	0.00179991	0.0020617	0.00479667
ZBTB11	0.0153929	0.0149268	0.0167685	0.0208886
ZBTB12	0.000376855	1.02219e-05	0.000212596	0.000135683
ZBTB14	0.018576	0.0240775	0.024816	0.0412589
ZBTB17	0.0113325	0.0103047	0.0135832	0.0103941
ZBTB18	0.00167001	0.00118244	0.00242258	0.00268013
ZBTB21	0.0367151	0.0354616	0.0380041	0.0429641
ZBTB25	0.108168	0.0875341	0.103245	0.128728
ZBTB33	0.0275577	0.0297676	0.0332007	0.0397158
ZBTB40	0.00776263	0.00611124	0.00656199	0.0110784
ZBTB42	0.0089106	0.000552297	0.00134449	0.0172961
ZBTB43	0.0416697	0.0416803	0.0460817	0.0582769
ZBTB7A	0.07485	0.0959074	0.105012	0.0832745
ZBTB7B	0.074275	0.0895949	0.0807219	0.116276
ZEB1	0.0213489	0.0128199	0.0148347	0.0203361
ZFHX2	0.000919792	0.00103312	0.000563369	0.00272033
ZFP3	0.000441344	0.000305439	0.000433359	0.000361408
ZFP42	0.00626842	0.0036743	0.00373056	0.00631556
ZFP64	0.00700133	0.00056611	0.00131698	0.0107636
ZFP69B	0.00109556	0.000758325	0.00106097	0.000696243
ZFX	0.0364631	0.0328854	0.0343973	0.0421624
ZFY	0.0366888	0.0403254	0.0419878	0.0486479
ZIC1	0.00422611	0.00350904	0.00372914	0.00491153
ZIM3	0.010118	0.00530892	0.00723219	0.0162515
ZNF114	0.00518418	0.00429322	0.0045783	0.00601395
ZNF12	0.0301699	0.0249816	0.0291438	0.0415849
ZNF134	0.0210194	0.0175011	0.0248588	0.0137184
ZNF135	0.00455728	0.00296146	0.00272056	0.00819946
ZNF14	2.56328e-05	0	0	2.23339e-05
ZNF140	0.000909821	7.0958e-06	0.000136011	0.00477665
ZNF141	0.016744	0.00952727	0.0115692	0.0136295
ZNF148	0.0432621	0.0411576	0.0425038	0.0556499
ZNF181	0	2.38685e-05	5.01493e-05	9.00976e-05
ZNF184	0.000406597	4.06222e-05	0.000131511	0.00090297
ZNF2	0.000381472	0.000443537	8.69408e-05	0.000677578
ZNF202	0.00152154	0.000438006	0.000545519	0.00190796
ZNF205	0.00172493	0.00142965	0.00134033	0.00247053
ZNF207	0.0692671	0.0805289	0.0808183	0.103344
ZNF208	0.00297005	0.00445685	0.00433805	0.00384297
ZNF214	0.0100212	0.00843175	0.00896134	0.00996397
ZNF22	0.301474	0.0746123	0.070384	0.267297
ZNF224	0.0463899	0.0417329	0.0461541	0.0866391
ZNF235	0.00180827	0.00123763	0.00168504	0.00139087
ZNF239	0.000695491	0.000258894	0.000242922	0.00147038
ZNF25	3.86685e-05	0.000123575	6.44715e-05	0.000250311
ZNF250	0.0145984	0.0340289	0.0238108	0.0293515
ZNF256	0	0	0	6.58532e-05
ZNF257	1.26275e-05	2.7619e-05	4.79155e-05	6.63573e-05
ZNF26	0	9.13415e-06	0	3.959e-05
ZNF263	0.0267636	0.0169791	0.0142911	0.0562021
ZNF267	0.0522312	0.0610711	0.0629175	0.069401
ZNF28	0.000509205	0.00132898	0.000800943	0.0025285
ZNF281	0.052527	0.0636784	0.0747535	0.0725667
ZNF283	0.00096834	0.00101629	0.000813549	0.00194147
ZNF316	0.0180123	0.0264502	0.030251	0.0286902
ZNF329	0.000747331	0.000206621	0.000413712	0.00999448
ZNF333	0.000748555	0.000382665	0.000597456	0.00191788
ZNF345	0.00266795	0.00185933	0.0020132	0.00314382
ZNF35	0.00241627	0.000882047	0.000912927	0.00268708
ZNF354C	0.0105693	0.00928085	0.00974509	0.014533
ZNF358	0.0760052	0.00867892	0.00777922	0.0335839
ZNF362	0.0548615	0.0255505	0.0169539	0.0360567
ZNF366	0.000301962	3.42629e-05	1.44892e-05	0.00309097
ZNF384	0.00151828	0.000520456	0.000416516	0.000592021
ZNF391	0.000345238	1.73152e-05	1.19447e-05	0.000249463
ZNF398	0.0138949	0.0120061	0.0130159	0.0185083
ZNF416	0.000474652	0.000118006	0.000126092	0.000889305
ZNF423	0.00105773	0.000382278	0.000205892	0.00184711
ZNF425	0.00187813	0.001969	0.00296335	0.00457191
ZNF426	0.0162631	0.0178878	0.0201144	0.0241463
ZNF436	0.00645005	0.00723428	0.00687281	0.0114439
ZNF442	0.000569472	4.7164e-05	0.000120523	0.000408018
ZNF45	0.00095515	0.000413129	0.000809908	0.00194346
ZNF454	0.00144099	0.00183433	0.00172297	0.00316326
ZNF470	0.000763004	0.00013109	0.000160059	0.00422213
ZNF480	0.0220217	0.0285066	0.0263753	0.057125
ZNF490	0.00249834	0.000990099	0.00170515	0.00153605
ZNF503	0.0032596	0.0012402	0.00136144	0.00854064
ZNF507	0.00037999	0.000354328	0.000310382	0.000472885
ZNF518A	0.0347032	0.0343486	0.0367119	0.052633
ZNF528	1.98882e-05	0	0	0.000180771
ZNF530	0.00563987	0.00543621	0.00812176	0.00316452
ZNF532	0.0014168	0.00021793	0.000453177	0.00424146
ZNF536	0.00203017	0.00141682	0.00186255	0.00182585
ZNF546	0.0026232	0.00185508	0.00170676	0.0116443
ZNF548	0.00213053	0.0013148	0.00136988	0.00512328
ZNF549	0.0138865	0.00874299	0.00989889	0.0153704
ZNF555	0.000264054	8.4084e-05	0.000106137	0.000317274
ZNF557	0.0031188	0.00187435	0.00268861	0.00694333
ZNF562	0	0	0	3.8441e-05
ZNF564	0.423966	0.405754	0.417632	0.367718
ZNF571	0.0273128	0.0267239	0.0296237	0.0315448
ZNF578	0.00270014	0.000153986	0.000424748	0.00567231
ZNF580	0.285806	0.303629	0.314309	0.252514
ZNF582	0.00396246	0.000871007	0.00121116	0.00921004
ZNF584	4.09069e-05	1.44689e-05	2.61866e-05	0.000322292
ZNF611	0.00447763	0.0101351	0.0113971	0.009563
ZNF614	0	0	0	0.000390932
ZNF620	0.00153641	0.000496273	0.000432721	0.0010912
ZNF624	0	0	0	0.000187373
ZNF646	0.00400361	0.00393065	0.00419404	0.00541296
ZNF653	6.69217e-05	1.71644e-05	0	0.000160329
ZNF654	0.0257151	0.0180476	0.0215828	0.029401
ZNF674	0.000132743	4.92286e-05	7.51566e-06	0.000783686
ZNF675	0	0	0	0
ZNF678	0.0160737	0.0231005	0.0231843	0.0226716
ZNF682	0	0	0	1.30646e-05
ZNF692	0.0593783	0.0612326	0.0567044	0.0265153
ZNF697	0.000317176	0.00037079	0.000864426	0.000808126
ZNF71	0.00302547	0.000569566	0.00090019	0.0082162
ZNF713	0.00022081	0.000105759	0.000731666	0.000594121
ZNF765	0.00660223	0.00358785	0.00277413	0.0186102
ZNF766	0.133718	0.0338131	0.0354568	0.106033
ZNF770	0.0813085	0.0819188	0.0818429	0.0857857
ZNF773	0.00496608	0.00163908	0.00240866	0.0109783
ZNF791	0.0639782	0.0354928	0.048398	0.0903946
ZNF792	0.00204792	0.00223684	0.00173258	0.00236546
ZNF816	0	0	0	0.000173667
ZNF837	0.0027958	0.000150284	0.000285284	0.00771111
ZNF99	0.00150192	0.00260273	0.00230943	0.00326652
ZSCAN12	0.00387091	0.00272146	0.00257718	0.00464635
ZSCAN18	0.0456336	0.00951774	0.0127187	0.0193185
ZSCAN2	2.13373e-05	0	0	3.95676e-05
ZSCAN29	0.0204402	0.0214579	0.0232073	0.0262056

## Sheet: Fig. 1F
Figure 1F: CellChat Receptor-Ligand Analysis
Description: Related to figure 1F. CellChat receptor-ligand analysis on all cells in the single-cell RNA-seq dataset
source	target	ligand	receptor	probability	pvalue	interaction_name	interaction_name_2	pathway_name	annotation	evidence
C00_Mono_S100A9	C00_Mono_S100A9	TGFB1	TGFbR1_R2	0.00349788	0	TGFB1_TGFBR1_TGFBR2	TGFB1 - (TGFBR1+TGFBR2)	TGFb	Secreted Signaling	KEGG: hsa04350
C03_CD4_atypical_GATA3	C00_Mono_S100A9	TGFB1	TGFbR1_R2	0.0027161	0	TGFB1_TGFBR1_TGFBR2	TGFB1 - (TGFBR1+TGFBR2)	TGFb	Secreted Signaling	KEGG: hsa04350
C04_NK_bright_CCL4	C00_Mono_S100A9	TGFB1	TGFbR1_R2	0.0039931	0	TGFB1_TGFBR1_TGFBR2	TGFB1 - (TGFBR1+TGFBR2)	TGFb	Secreted Signaling	KEGG: hsa04350
C05_CD4_atypical_GATA3	C00_Mono_S100A9	TGFB1	TGFbR1_R2	0.00278352	0	TGFB1_TGFBR1_TGFBR2	TGFB1 - (TGFBR1+TGFBR2)	TGFb	Secreted Signaling	KEGG: hsa04350
C06_CD4_Tcm_IL7R	C00_Mono_S100A9	TGFB1	TGFbR1_R2	0.00274806	0	TGFB1_TGFBR1_TGFBR2	TGFB1 - (TGFBR1+TGFBR2)	TGFb	Secreted Signaling	KEGG: hsa04350
C09_CD4_Tn_LTB	C00_Mono_S100A9	TGFB1	TGFbR1_R2	0.00261368	0	TGFB1_TGFBR1_TGFBR2	TGFB1 - (TGFBR1+TGFBR2)	TGFb	Secreted Signaling	KEGG: hsa04350
C10_CD4_Treg_FOXP3	C00_Mono_S100A9	TGFB1	TGFbR1_R2	0.003	0	TGFB1_TGFBR1_TGFBR2	TGFB1 - (TGFBR1+TGFBR2)	TGFb	Secreted Signaling	KEGG: hsa04350
C12_CD4_atypical_CD5	C00_Mono_S100A9	TGFB1	TGFbR1_R2	0.00285623	0	TGFB1_TGFBR1_TGFBR2	TGFB1 - (TGFBR1+TGFBR2)	TGFb	Secreted Signaling	KEGG: hsa04350
C13_NK_dim_PTGDS	C00_Mono_S100A9	TGFB1	TGFbR1_R2	0.00520364	0	TGFB1_TGFBR1_TGFBR2	TGFB1 - (TGFBR1+TGFBR2)	TGFb	Secreted Signaling	KEGG: hsa04350
C14_CD4_Treg_IL32	C00_Mono_S100A9	TGFB1	TGFbR1_R2	0.00317174	0	TGFB1_TGFBR1_TGFBR2	TGFB1 - (TGFBR1+TGFBR2)	TGFb	Secreted Signaling	KEGG: hsa04350
C16_CD8_Tcm_GZMK	C00_Mono_S100A9	TGFB1	TGFbR1_R2	0.00293215	0	TGFB1_TGFBR1_TGFBR2	TGFB1 - (TGFBR1+TGFBR2)	TGFb	Secreted Signaling	KEGG: hsa04350
C18_NK_dim_GNLY	C00_Mono_S100A9	TGFB1	TGFbR1_R2	0.00541199	0	TGFB1_TGFBR1_TGFBR2	TGFB1 - (TGFBR1+TGFBR2)	TGFb	Secreted Signaling	KEGG: hsa04350
C19_NK_bright_XCL1	C00_Mono_S100A9	TGFB1	TGFbR1_R2	0.00348655	0	TGFB1_TGFBR1_TGFBR2	TGFB1 - (TGFBR1+TGFBR2)	TGFb	Secreted Signaling	KEGG: hsa04350
C20_Mono_LST1	C00_Mono_S100A9	TGFB1	TGFbR1_R2	0.00370837	0	TGFB1_TGFBR1_TGFBR2	TGFB1 - (TGFBR1+TGFBR2)	TGFb	Secreted Signaling	KEGG: hsa04350
C22_CD8_Temra_CCL5	C00_Mono_S100A9	TGFB1	TGFbR1_R2	0.00357033	0	TGFB1_TGFBR1_TGFBR2	TGFB1 - (TGFBR1+TGFBR2)	TGFb	Secreted Signaling	KEGG: hsa04350
C23_GD_Vd2_DUSP2	C00_Mono_S100A9	TGFB1	TGFbR1_R2	0.00439801	0	TGFB1_TGFBR1_TGFBR2	TGFB1 - (TGFBR1+TGFBR2)	TGFb	Secreted Signaling	KEGG: hsa04350
C24_T_cycling_STMN1	C00_Mono_S100A9	TGFB1	TGFbR1_R2	0.00344351	0	TGFB1_TGFBR1_TGFBR2	TGFB1 - (TGFBR1+TGFBR2)	TGFb	Secreted Signaling	KEGG: hsa04350
C25_DC_CST3	C00_Mono_S100A9	TGFB1	TGFbR1_R2	0.00301254	0	TGFB1_TGFBR1_TGFBR2	TGFB1 - (TGFBR1+TGFBR2)	TGFb	Secreted Signaling	KEGG: hsa04350
C26_CD8_Trm_CCL5	C00_Mono_S100A9	TGFB1	TGFbR1_R2	0.00310791	0	TGFB1_TGFBR1_TGFBR2	TGFB1 - (TGFBR1+TGFBR2)	TGFb	Secreted Signaling	KEGG: hsa04350
C27_Mono_PPBP	C00_Mono_S100A9	TGFB1	TGFbR1_R2	0.00340622	0	TGFB1_TGFBR1_TGFBR2	TGFB1 - (TGFBR1+TGFBR2)	TGFb	Secreted Signaling	KEGG: hsa04350
C29_B_IGHM	C00_Mono_S100A9	TGFB1	TGFbR1_R2	0.00307952	0	TGFB1_TGFBR1_TGFBR2	TGFB1 - (TGFBR1+TGFBR2)	TGFb	Secreted Signaling	KEGG: hsa04350
C00_Mono_S100A9	C01_CD4_Tn_CCR7	TGFB1	TGFbR1_R2	0.00272475	0	TGFB1_TGFBR1_TGFBR2	TGFB1 - (TGFBR1+TGFBR2)	TGFb	Secreted Signaling	KEGG: hsa04350
C03_CD4_atypical_GATA3	C01_CD4_Tn_CCR7	TGFB1	TGFbR1_R2	0.00211552	0	TGFB1_TGFBR1_TGFBR2	TGFB1 - (TGFBR1+TGFBR2)	TGFb	Secreted Signaling	KEGG: hsa04350
C04_NK_bright_CCL4	C01_CD4_Tn_CCR7	TGFB1	TGFbR1_R2	0.00311113	0	TGFB1_TGFBR1_TGFBR2	TGFB1 - (TGFBR1+TGFBR2)	TGFb	Secreted Signaling	KEGG: hsa04350
C05_CD4_atypical_GATA3	C01_CD4_Tn_CCR7	TGFB1	TGFbR1_R2	0.00216807	0	TGFB1_TGFBR1_TGFBR2	TGFB1 - (TGFBR1+TGFBR2)	TGFb	Secreted Signaling	KEGG: hsa04350
C06_CD4_Tcm_IL7R	C01_CD4_Tn_CCR7	TGFB1	TGFbR1_R2	0.00214043	0	TGFB1_TGFBR1_TGFBR2	TGFB1 - (TGFBR1+TGFBR2)	TGFb	Secreted Signaling	KEGG: hsa04350
C09_CD4_Tn_LTB	C01_CD4_Tn_CCR7	TGFB1	TGFbR1_R2	0.0020357	0	TGFB1_TGFBR1_TGFBR2	TGFB1 - (TGFBR1+TGFBR2)	TGFb	Secreted Signaling	KEGG: hsa04350
C10_CD4_Treg_FOXP3	C01_CD4_Tn_CCR7	TGFB1	TGFbR1_R2	0.00233681	0	TGFB1_TGFBR1_TGFBR2	TGFB1 - (TGFBR1+TGFBR2)	TGFb	Secreted Signaling	KEGG: hsa04350
C12_CD4_atypical_CD5	C01_CD4_Tn_CCR7	TGFB1	TGFbR1_R2	0.00222475	0	TGFB1_TGFBR1_TGFBR2	TGFB1 - (TGFBR1+TGFBR2)	TGFb	Secreted Signaling	KEGG: hsa04350
C13_NK_dim_PTGDS	C01_CD4_Tn_CCR7	TGFB1	TGFbR1_R2	0.00405561	0	TGFB1_TGFBR1_TGFBR2	TGFB1 - (TGFBR1+TGFBR2)	TGFb	Secreted Signaling	KEGG: hsa04350
C14_CD4_Treg_IL32	C01_CD4_Tn_CCR7	TGFB1	TGFbR1_R2	0.00247068	0	TGFB1_TGFBR1_TGFBR2	TGFB1 - (TGFBR1+TGFBR2)	TGFb	Secreted Signaling	KEGG: hsa04350
C16_CD8_Tcm_GZMK	C01_CD4_Tn_CCR7	TGFB1	TGFbR1_R2	0.00228392	0	TGFB1_TGFBR1_TGFBR2	TGFB1 - (TGFBR1+TGFBR2)	TGFb	Secreted Signaling	KEGG: hsa04350
C18_NK_dim_GNLY	C01_CD4_Tn_CCR7	TGFB1	TGFbR1_R2	0.00421824	0	TGFB1_TGFBR1_TGFBR2	TGFB1 - (TGFBR1+TGFBR2)	TGFb	Secreted Signaling	KEGG: hsa04350
C19_NK_bright_XCL1	C01_CD4_Tn_CCR7	TGFB1	TGFbR1_R2	0.00271612	0	TGFB1_TGFBR1_TGFBR2	TGFB1 - (TGFBR1+TGFBR2)	TGFb	Secreted Signaling	KEGG: hsa04350
C20_Mono_LST1	C01_CD4_Tn_CCR7	TGFB1	TGFbR1_R2	0.00288902	0	TGFB1_TGFBR1_TGFBR2	TGFB1 - (TGFBR1+TGFBR2)	TGFb	Secreted Signaling	KEGG: hsa04350
C22_CD8_Temra_CCL5	C01_CD4_Tn_CCR7	TGFB1	TGFbR1_R2	0.00278144	0	TGFB1_TGFBR1_TGFBR2	TGFB1 - (TGFBR1+TGFBR2)	TGFb	Secreted Signaling	KEGG: hsa04350
C23_GD_Vd2_DUSP2	C01_CD4_Tn_CCR7	TGFB1	TGFbR1_R2	0.00342697	0	TGFB1_TGFBR1_TGFBR2	TGFB1 - (TGFBR1+TGFBR2)	TGFb	Secreted Signaling	KEGG: hsa04350
C24_T_cycling_STMN1	C01_CD4_Tn_CCR7	TGFB1	TGFbR1_R2	0.00268256	0	TGFB1_TGFBR1_TGFBR2	TGFB1 - (TGFBR1+TGFBR2)	TGFb	Secreted Signaling	KEGG: hsa04350
C25_DC_CST3	C01_CD4_Tn_CCR7	TGFB1	TGFbR1_R2	0.00234657	0	TGFB1_TGFBR1_TGFBR2	TGFB1 - (TGFBR1+TGFBR2)	TGFb	Secreted Signaling	KEGG: hsa04350
C26_CD8_Trm_CCL5	C01_CD4_Tn_CCR7	TGFB1	TGFbR1_R2	0.00242092	0	TGFB1_TGFBR1_TGFBR2	TGFB1 - (TGFBR1+TGFBR2)	TGFb	Secreted Signaling	KEGG: hsa04350
C27_Mono_PPBP	C01_CD4_Tn_CCR7	TGFB1	TGFbR1_R2	0.00265342	0	TGFB1_TGFBR1_TGFBR2	TGFB1 - (TGFBR1+TGFBR2)	TGFb	Secreted Signaling	KEGG: hsa04350
C29_B_IGHM	C01_CD4_Tn_CCR7	TGFB1	TGFbR1_R2	0.00239879	0	TGFB1_TGFBR1_TGFBR2	TGFB1 - (TGFBR1+TGFBR2)	TGFb	Secreted Signaling	KEGG: hsa04350
C00_Mono_S100A9	C02_CD4_Tn_JUNB	TGFB1	TGFbR1_R2	0.00234057	0	TGFB1_TGFBR1_TGFBR2	TGFB1 - (TGFBR1+TGFBR2)	TGFb	Secreted Signaling	KEGG: hsa04350
C04_NK_bright_CCL4	C02_CD4_Tn_JUNB	TGFB1	TGFbR1_R2	0.00267279	0	TGFB1_TGFBR1_TGFBR2	TGFB1 - (TGFBR1+TGFBR2)	TGFb	Secreted Signaling	KEGG: hsa04350
C10_CD4_Treg_FOXP3	C02_CD4_Tn_JUNB	TGFB1	TGFbR1_R2	0.00200727	0.02	TGFB1_TGFBR1_TGFBR2	TGFB1 - (TGFBR1+TGFBR2)	TGFb	Secreted Signaling	KEGG: hsa04350
C13_NK_dim_PTGDS	C02_CD4_Tn_JUNB	TGFB1	TGFbR1_R2	0.00348485	0	TGFB1_TGFBR1_TGFBR2	TGFB1 - (TGFBR1+TGFBR2)	TGFb	Secreted Signaling	KEGG: hsa04350
C14_CD4_Treg_IL32	C02_CD4_Tn_JUNB	TGFB1	TGFbR1_R2	0.00212232	0	TGFB1_TGFBR1_TGFBR2	TGFB1 - (TGFBR1+TGFBR2)	TGFb	Secreted Signaling	KEGG: hsa04350
C18_NK_dim_GNLY	C02_CD4_Tn_JUNB	TGFB1	TGFbR1_R2	0.00362472	0	TGFB1_TGFBR1_TGFBR2	TGFB1 - (TGFBR1+TGFBR2)	TGFb	Secreted Signaling	KEGG: hsa04350
C19_NK_bright_XCL1	C02_CD4_Tn_JUNB	TGFB1	TGFbR1_R2	0.00233326	0	TGFB1_TGFBR1_TGFBR2	TGFB1 - (TGFBR1+TGFBR2)	TGFb	Secreted Signaling	KEGG: hsa04350
C20_Mono_LST1	C02_CD4_Tn_JUNB	TGFB1	TGFbR1_R2	0.00248183	0	TGFB1_TGFBR1_TGFBR2	TGFB1 - (TGFBR1+TGFBR2)	TGFb	Secreted Signaling	KEGG: hsa04350
C22_CD8_Temra_CCL5	C02_CD4_Tn_JUNB	TGFB1	TGFbR1_R2	0.0023894	0	TGFB1_TGFBR1_TGFBR2	TGFB1 - (TGFBR1+TGFBR2)	TGFb	Secreted Signaling	KEGG: hsa04350
C23_GD_Vd2_DUSP2	C02_CD4_Tn_JUNB	TGFB1	TGFbR1_R2	0.00294431	0	TGFB1_TGFBR1_TGFBR2	TGFB1 - (TGFBR1+TGFBR2)	TGFb	Secreted Signaling	KEGG: hsa04350
C24_T_cycling_STMN1	C02_CD4_Tn_JUNB	TGFB1	TGFbR1_R2	0.00230441	0	TGFB1_TGFBR1_TGFBR2	TGFB1 - (TGFBR1+TGFBR2)	TGFb	Secreted Signaling	KEGG: hsa04350
C25_DC_CST3	C02_CD4_Tn_JUNB	TGFB1	TGFbR1_R2	0.00201565	0.03	TGFB1_TGFBR1_TGFBR2	TGFB1 - (TGFBR1+TGFBR2)	TGFb	Secreted Signaling	KEGG: hsa04350
C26_CD8_Trm_CCL5	C02_CD4_Tn_JUNB	TGFB1	TGFbR1_R2	0.00207956	0.02	TGFB1_TGFBR1_TGFBR2	TGFB1 - (TGFBR1+TGFBR2)	TGFb	Secreted Signaling	KEGG: hsa04350
C27_Mono_PPBP	C02_CD4_Tn_JUNB	TGFB1	TGFbR1_R2	0.00227933	0	TGFB1_TGFBR1_TGFBR2	TGFB1 - (TGFBR1+TGFBR2)	TGFb	Secreted Signaling	KEGG: hsa04350
C13_NK_dim_PTGDS	C03_CD4_atypical_GATA3	TGFB1	TGFbR1_R2	0.00215873	0	TGFB1_TGFBR1_TGFBR2	TGFB1 - (TGFBR1+TGFBR2)	TGFb	Secreted Signaling	KEGG: hsa04350
C18_NK_dim_GNLY	C03_CD4_atypical_GATA3	TGFB1	TGFbR1_R2	0.00224553	0	TGFB1_TGFBR1_TGFBR2	TGFB1 - (TGFBR1+TGFBR2)	TGFb	Secreted Signaling	KEGG: hsa04350
C00_Mono_S100A9	C04_NK_bright_CCL4	TGFB1	TGFbR1_R2	0.00317014	0	TGFB1_TGFBR1_TGFBR2	TGFB1 - (TGFBR1+TGFBR2)	TGFb	Secreted Signaling	KEGG: hsa04350
C03_CD4_atypical_GATA3	C04_NK_bright_CCL4	TGFB1	TGFbR1_R2	0.00246164	0	TGFB1_TGFBR1_TGFBR2	TGFB1 - (TGFBR1+TGFBR2)	TGFb	Secreted Signaling	KEGG: hsa04350
C04_NK_bright_CCL4	C04_NK_bright_CCL4	TGFB1	TGFbR1_R2	0.00361889	0	TGFB1_TGFBR1_TGFBR2	TGFB1 - (TGFBR1+TGFBR2)	TGFb	Secreted Signaling	KEGG: hsa04350
C05_CD4_atypical_GATA3	C04_NK_bright_CCL4	TGFB1	TGFbR1_R2	0.00252274	0	TGFB1_TGFBR1_TGFBR2	TGFB1 - (TGFBR1+TGFBR2)	TGFb	Secreted Signaling	KEGG: hsa04350
C06_CD4_Tcm_IL7R	C04_NK_bright_CCL4	TGFB1	TGFbR1_R2	0.0024906	0	TGFB1_TGFBR1_TGFBR2	TGFB1 - (TGFBR1+TGFBR2)	TGFb	Secreted Signaling	KEGG: hsa04350
C09_CD4_Tn_LTB	C04_NK_bright_CCL4	TGFB1	TGFbR1_R2	0.00236881	0	TGFB1_TGFBR1_TGFBR2	TGFB1 - (TGFBR1+TGFBR2)	TGFb	Secreted Signaling	KEGG: hsa04350
C10_CD4_Treg_FOXP3	C04_NK_bright_CCL4	TGFB1	TGFbR1_R2	0.00271892	0	TGFB1_TGFBR1_TGFBR2	TGFB1 - (TGFBR1+TGFBR2)	TGFb	Secreted Signaling	KEGG: hsa04350
C12_CD4_atypical_CD5	C04_NK_bright_CCL4	TGFB1	TGFbR1_R2	0.00258863	0	TGFB1_TGFBR1_TGFBR2	TGFB1 - (TGFBR1+TGFBR2)	TGFb	Secreted Signaling	KEGG: hsa04350
C13_NK_dim_PTGDS	C04_NK_bright_CCL4	TGFB1	TGFbR1_R2	0.00471584	0	TGFB1_TGFBR1_TGFBR2	TGFB1 - (TGFBR1+TGFBR2)	TGFb	Secreted Signaling	KEGG: hsa04350
C14_CD4_Treg_IL32	C04_NK_bright_CCL4	TGFB1	TGFbR1_R2	0.00287456	0	TGFB1_TGFBR1_TGFBR2	TGFB1 - (TGFBR1+TGFBR2)	TGFb	Secreted Signaling	KEGG: hsa04350
C16_CD8_Tcm_GZMK	C04_NK_bright_CCL4	TGFB1	TGFbR1_R2	0.00265743	0	TGFB1_TGFBR1_TGFBR2	TGFB1 - (TGFBR1+TGFBR2)	TGFb	Secreted Signaling	KEGG: hsa04350
C18_NK_dim_GNLY	C04_NK_bright_CCL4	TGFB1	TGFbR1_R2	0.00490463	0	TGFB1_TGFBR1_TGFBR2	TGFB1 - (TGFBR1+TGFBR2)	TGFb	Secreted Signaling	KEGG: hsa04350
C19_NK_bright_XCL1	C04_NK_bright_CCL4	TGFB1	TGFbR1_R2	0.00315985	0	TGFB1_TGFBR1_TGFBR2	TGFB1 - (TGFBR1+TGFBR2)	TGFb	Secreted Signaling	KEGG: hsa04350
C20_Mono_LST1	C04_NK_bright_CCL4	TGFB1	TGFbR1_R2	0.00336087	0	TGFB1_TGFBR1_TGFBR2	TGFB1 - (TGFBR1+TGFBR2)	TGFb	Secreted Signaling	KEGG: hsa04350
C22_CD8_Temra_CCL5	C04_NK_bright_CCL4	TGFB1	TGFbR1_R2	0.00323577	0	TGFB1_TGFBR1_TGFBR2	TGFB1 - (TGFBR1+TGFBR2)	TGFb	Secreted Signaling	KEGG: hsa04350
C23_GD_Vd2_DUSP2	C04_NK_bright_CCL4	TGFB1	TGFbR1_R2	0.00398581	0	TGFB1_TGFBR1_TGFBR2	TGFB1 - (TGFBR1+TGFBR2)	TGFb	Secreted Signaling	KEGG: hsa04350
C24_T_cycling_STMN1	C04_NK_bright_CCL4	TGFB1	TGFbR1_R2	0.00312084	0	TGFB1_TGFBR1_TGFBR2	TGFB1 - (TGFBR1+TGFBR2)	TGFb	Secreted Signaling	KEGG: hsa04350
C25_DC_CST3	C04_NK_bright_CCL4	TGFB1	TGFbR1_R2	0.00273029	0	TGFB1_TGFBR1_TGFBR2	TGFB1 - (TGFBR1+TGFBR2)	TGFb	Secreted Signaling	KEGG: hsa04350
C26_CD8_Trm_CCL5	C04_NK_bright_CCL4	TGFB1	TGFbR1_R2	0.00281671	0	TGFB1_TGFBR1_TGFBR2	TGFB1 - (TGFBR1+TGFBR2)	TGFb	Secreted Signaling	KEGG: hsa04350
C27_Mono_PPBP	C04_NK_bright_CCL4	TGFB1	TGFbR1_R2	0.00308706	0	TGFB1_TGFBR1_TGFBR2	TGFB1 - (TGFBR1+TGFBR2)	TGFb	Secreted Signaling	KEGG: hsa04350
C29_B_IGHM	C04_NK_bright_CCL4	TGFB1	TGFbR1_R2	0.00279098	0	TGFB1_TGFBR1_TGFBR2	TGFB1 - (TGFBR1+TGFBR2)	TGFb	Secreted Signaling	KEGG: hsa04350
C13_NK_dim_PTGDS	C05_CD4_atypical_GATA3	TGFB1	TGFbR1_R2	0.00218596	0	TGFB1_TGFBR1_TGFBR2	TGFB1 - (TGFBR1+TGFBR2)	TGFb	Secreted Signaling	KEGG: hsa04350
C18_NK_dim_GNLY	C05_CD4_atypical_GATA3	TGFB1	TGFbR1_R2	0.00227385	0	TGFB1_TGFBR1_TGFBR2	TGFB1 - (TGFBR1+TGFBR2)	TGFb	Secreted Signaling	KEGG: hsa04350
C04_NK_bright_CCL4	C06_CD4_Tcm_IL7R	TGFB1	TGFbR1_R2	0.00196898	0.02	TGFB1_TGFBR1_TGFBR2	TGFB1 - (TGFBR1+TGFBR2)	TGFb	Secreted Signaling	KEGG: hsa04350
C13_NK_dim_PTGDS	C06_CD4_Tcm_IL7R	TGFB1	TGFbR1_R2	0.00256786	0	TGFB1_TGFBR1_TGFBR2	TGFB1 - (TGFBR1+TGFBR2)	TGFb	Secreted Signaling	KEGG: hsa04350
C18_NK_dim_GNLY	C06_CD4_Tcm_IL7R	TGFB1	TGFbR1_R2	0.00267105	0	TGFB1_TGFBR1_TGFBR2	TGFB1 - (TGFBR1+TGFBR2)	TGFb	Secreted Signaling	KEGG: hsa04350
C23_GD_Vd2_DUSP2	C06_CD4_Tcm_IL7R	TGFB1	TGFbR1_R2	0.00216918	0	TGFB1_TGFBR1_TGFBR2	TGFB1 - (TGFBR1+TGFBR2)	TGFb	Secreted Signaling	KEGG: hsa04350
C00_Mono_S100A9	C07_B_naive_CD74	TGFB1	TGFbR1_R2	0.00274964	0	TGFB1_TGFBR1_TGFBR2	TGFB1 - (TGFBR1+TGFBR2)	TGFb	Secreted Signaling	KEGG: hsa04350
C03_CD4_atypical_GATA3	C07_B_naive_CD74	TGFB1	TGFbR1_R2	0.00213486	0	TGFB1_TGFBR1_TGFBR2	TGFB1 - (TGFBR1+TGFBR2)	TGFb	Secreted Signaling	KEGG: hsa04350
C04_NK_bright_CCL4	C07_B_naive_CD74	TGFB1	TGFbR1_R2	0.00313952	0	TGFB1_TGFBR1_TGFBR2	TGFB1 - (TGFBR1+TGFBR2)	TGFb	Secreted Signaling	KEGG: hsa04350
C05_CD4_atypical_GATA3	C07_B_naive_CD74	TGFB1	TGFbR1_R2	0.00218789	0	TGFB1_TGFBR1_TGFBR2	TGFB1 - (TGFBR1+TGFBR2)	TGFb	Secreted Signaling	KEGG: hsa04350
C06_CD4_Tcm_IL7R	C07_B_naive_CD74	TGFB1	TGFbR1_R2	0.00215999	0	TGFB1_TGFBR1_TGFBR2	TGFB1 - (TGFBR1+TGFBR2)	TGFb	Secreted Signaling	KEGG: hsa04350
C09_CD4_Tn_LTB	C07_B_naive_CD74	TGFB1	TGFbR1_R2	0.00205431	0.01	TGFB1_TGFBR1_TGFBR2	TGFB1 - (TGFBR1+TGFBR2)	TGFb	Secreted Signaling	KEGG: hsa04350
C10_CD4_Treg_FOXP3	C07_B_naive_CD74	TGFB1	TGFbR1_R2	0.00235816	0	TGFB1_TGFBR1_TGFBR2	TGFB1 - (TGFBR1+TGFBR2)	TGFb	Secreted Signaling	KEGG: hsa04350
C12_CD4_atypical_CD5	C07_B_naive_CD74	TGFB1	TGFbR1_R2	0.00224507	0	TGFB1_TGFBR1_TGFBR2	TGFB1 - (TGFBR1+TGFBR2)	TGFb	Secreted Signaling	KEGG: hsa04350
C13_NK_dim_PTGDS	C07_B_naive_CD74	TGFB1	TGFbR1_R2	0.00409256	0	TGFB1_TGFBR1_TGFBR2	TGFB1 - (TGFBR1+TGFBR2)	TGFb	Secreted Signaling	KEGG: hsa04350
C14_CD4_Treg_IL32	C07_B_naive_CD74	TGFB1	TGFbR1_R2	0.00249325	0	TGFB1_TGFBR1_TGFBR2	TGFB1 - (TGFBR1+TGFBR2)	TGFb	Secreted Signaling	KEGG: hsa04350
C16_CD8_Tcm_GZMK	C07_B_naive_CD74	TGFB1	TGFbR1_R2	0.00230479	0	TGFB1_TGFBR1_TGFBR2	TGFB1 - (TGFBR1+TGFBR2)	TGFb	Secreted Signaling	KEGG: hsa04350
C18_NK_dim_GNLY	C07_B_naive_CD74	TGFB1	TGFbR1_R2	0.00425666	0	TGFB1_TGFBR1_TGFBR2	TGFB1 - (TGFBR1+TGFBR2)	TGFb	Secreted Signaling	KEGG: hsa04350
C19_NK_bright_XCL1	C07_B_naive_CD74	TGFB1	TGFbR1_R2	0.00274092	0	TGFB1_TGFBR1_TGFBR2	TGFB1 - (TGFBR1+TGFBR2)	TGFb	Secreted Signaling	KEGG: hsa04350
C20_Mono_LST1	C07_B_naive_CD74	TGFB1	TGFbR1_R2	0.00291539	0	TGFB1_TGFBR1_TGFBR2	TGFB1 - (TGFBR1+TGFBR2)	TGFb	Secreted Signaling	KEGG: hsa04350
C22_CD8_Temra_CCL5	C07_B_naive_CD74	TGFB1	TGFbR1_R2	0.00280684	0	TGFB1_TGFBR1_TGFBR2	TGFB1 - (TGFBR1+TGFBR2)	TGFb	Secreted Signaling	KEGG: hsa04350
C23_GD_Vd2_DUSP2	C07_B_naive_CD74	TGFB1	TGFbR1_R2	0.00345823	0	TGFB1_TGFBR1_TGFBR2	TGFB1 - (TGFBR1+TGFBR2)	TGFb	Secreted Signaling	KEGG: hsa04350
C24_T_cycling_STMN1	C07_B_naive_CD74	TGFB1	TGFbR1_R2	0.00270706	0	TGFB1_TGFBR1_TGFBR2	TGFB1 - (TGFBR1+TGFBR2)	TGFb	Secreted Signaling	KEGG: hsa04350
C25_DC_CST3	C07_B_naive_CD74	TGFB1	TGFbR1_R2	0.00236801	0	TGFB1_TGFBR1_TGFBR2	TGFB1 - (TGFBR1+TGFBR2)	TGFb	Secreted Signaling	KEGG: hsa04350
C26_CD8_Trm_CCL5	C07_B_naive_CD74	TGFB1	TGFbR1_R2	0.00244304	0	TGFB1_TGFBR1_TGFBR2	TGFB1 - (TGFBR1+TGFBR2)	TGFb	Secreted Signaling	KEGG: hsa04350
C27_Mono_PPBP	C07_B_naive_CD74	TGFB1	TGFbR1_R2	0.00267765	0	TGFB1_TGFBR1_TGFBR2	TGFB1 - (TGFBR1+TGFBR2)	TGFb	Secreted Signaling	KEGG: hsa04350
C29_B_IGHM	C07_B_naive_CD74	TGFB1	TGFbR1_R2	0.00242071	0	TGFB1_TGFBR1_TGFBR2	TGFB1 - (TGFBR1+TGFBR2)	TGFb	Secreted Signaling	KEGG: hsa04350
C00_Mono_S100A9	C08_CD8_Tn_S100B	TGFB1	TGFbR1_R2	0.00375483	0	TGFB1_TGFBR1_TGFBR2	TGFB1 - (TGFBR1+TGFBR2)	TGFb	Secreted Signaling	KEGG: hsa04350
C03_CD4_atypical_GATA3	C08_CD8_Tn_S100B	TGFB1	TGFbR1_R2	0.0029158	0	TGFB1_TGFBR1_TGFBR2	TGFB1 - (TGFBR1+TGFBR2)	TGFb	Secreted Signaling	KEGG: hsa04350
C04_NK_bright_CCL4	C08_CD8_Tn_S100B	TGFB1	TGFbR1_R2	0.00428596	0	TGFB1_TGFBR1_TGFBR2	TGFB1 - (TGFBR1+TGFBR2)	TGFb	Secreted Signaling	KEGG: hsa04350
C05_CD4_atypical_GATA3	C08_CD8_Tn_S100B	TGFB1	TGFbR1_R2	0.00298816	0	TGFB1_TGFBR1_TGFBR2	TGFB1 - (TGFBR1+TGFBR2)	TGFb	Secreted Signaling	KEGG: hsa04350
C06_CD4_Tcm_IL7R	C08_CD8_Tn_S100B	TGFB1	TGFbR1_R2	0.0029501	0	TGFB1_TGFBR1_TGFBR2	TGFB1 - (TGFBR1+TGFBR2)	TGFb	Secreted Signaling	KEGG: hsa04350
C09_CD4_Tn_LTB	C08_CD8_Tn_S100B	TGFB1	TGFbR1_R2	0.00280588	0	TGFB1_TGFBR1_TGFBR2	TGFB1 - (TGFBR1+TGFBR2)	TGFb	Secreted Signaling	KEGG: hsa04350
C10_CD4_Treg_FOXP3	C08_CD8_Tn_S100B	TGFB1	TGFbR1_R2	0.00322046	0	TGFB1_TGFBR1_TGFBR2	TGFB1 - (TGFBR1+TGFBR2)	TGFb	Secreted Signaling	KEGG: hsa04350
C12_CD4_atypical_CD5	C08_CD8_Tn_S100B	TGFB1	TGFbR1_R2	0.00306618	0	TGFB1_TGFBR1_TGFBR2	TGFB1 - (TGFBR1+TGFBR2)	TGFb	Secreted Signaling	KEGG: hsa04350
C13_NK_dim_PTGDS	C08_CD8_Tn_S100B	TGFB1	TGFbR1_R2	0.00558432	0	TGFB1_TGFBR1_TGFBR2	TGFB1 - (TGFBR1+TGFBR2)	TGFb	Secreted Signaling	KEGG: hsa04350
C14_CD4_Treg_IL32	C08_CD8_Tn_S100B	TGFB1	TGFbR1_R2	0.00340474	0	TGFB1_TGFBR1_TGFBR2	TGFB1 - (TGFBR1+TGFBR2)	TGFb	Secreted Signaling	KEGG: hsa04350
C16_CD8_Tcm_GZMK	C08_CD8_Tn_S100B	TGFB1	TGFbR1_R2	0.00314765	0	TGFB1_TGFBR1_TGFBR2	TGFB1 - (TGFBR1+TGFBR2)	TGFb	Secreted Signaling	KEGG: hsa04350
C18_NK_dim_GNLY	C08_CD8_Tn_S100B	TGFB1	TGFbR1_R2	0.00580772	0	TGFB1_TGFBR1_TGFBR2	TGFB1 - (TGFBR1+TGFBR2)	TGFb	Secreted Signaling	KEGG: hsa04350
C19_NK_bright_XCL1	C08_CD8_Tn_S100B	TGFB1	TGFbR1_R2	0.00374252	0	TGFB1_TGFBR1_TGFBR2	TGFB1 - (TGFBR1+TGFBR2)	TGFb	Secreted Signaling	KEGG: hsa04350
C20_Mono_LST1	C08_CD8_Tn_S100B	TGFB1	TGFbR1_R2	0.00398055	0	TGFB1_TGFBR1_TGFBR2	TGFB1 - (TGFBR1+TGFBR2)	TGFb	Secreted Signaling	KEGG: hsa04350
C22_CD8_Temra_CCL5	C08_CD8_Tn_S100B	TGFB1	TGFbR1_R2	0.00383241	0	TGFB1_TGFBR1_TGFBR2	TGFB1 - (TGFBR1+TGFBR2)	TGFb	Secreted Signaling	KEGG: hsa04350
C23_GD_Vd2_DUSP2	C08_CD8_Tn_S100B	TGFB1	TGFbR1_R2	0.0047203	0	TGFB1_TGFBR1_TGFBR2	TGFB1 - (TGFBR1+TGFBR2)	TGFb	Secreted Signaling	KEGG: hsa04350
C24_T_cycling_STMN1	C08_CD8_Tn_S100B	TGFB1	TGFbR1_R2	0.00369634	0	TGFB1_TGFBR1_TGFBR2	TGFB1 - (TGFBR1+TGFBR2)	TGFb	Secreted Signaling	KEGG: hsa04350
C25_DC_CST3	C08_CD8_Tn_S100B	TGFB1	TGFbR1_R2	0.00323393	0	TGFB1_TGFBR1_TGFBR2	TGFB1 - (TGFBR1+TGFBR2)	TGFb	Secreted Signaling	KEGG: hsa04350
C26_CD8_Trm_CCL5	C08_CD8_Tn_S100B	TGFB1	TGFbR1_R2	0.00333625	0	TGFB1_TGFBR1_TGFBR2	TGFB1 - (TGFBR1+TGFBR2)	TGFb	Secreted Signaling	KEGG: hsa04350
C27_Mono_PPBP	C08_CD8_Tn_S100B	TGFB1	TGFbR1_R2	0.00365639	0	TGFB1_TGFBR1_TGFBR2	TGFB1 - (TGFBR1+TGFBR2)	TGFb	Secreted Signaling	KEGG: hsa04350
C29_B_IGHM	C08_CD8_Tn_S100B	TGFB1	TGFbR1_R2	0.00330579	0	TGFB1_TGFBR1_TGFBR2	TGFB1 - (TGFBR1+TGFBR2)	TGFb	Secreted Signaling	KEGG: hsa04350
C00_Mono_S100A9	C09_CD4_Tn_LTB	TGFB1	TGFbR1_R2	0.00275875	0	TGFB1_TGFBR1_TGFBR2	TGFB1 - (TGFBR1+TGFBR2)	TGFb	Secreted Signaling	KEGG: hsa04350
C03_CD4_atypical_GATA3	C09_CD4_Tn_LTB	TGFB1	TGFbR1_R2	0.00214198	0	TGFB1_TGFBR1_TGFBR2	TGFB1 - (TGFBR1+TGFBR2)	TGFb	Secreted Signaling	KEGG: hsa04350
C04_NK_bright_CCL4	C09_CD4_Tn_LTB	TGFB1	TGFbR1_R2	0.00314981	0	TGFB1_TGFBR1_TGFBR2	TGFB1 - (TGFBR1+TGFBR2)	TGFb	Secreted Signaling	KEGG: hsa04350
C05_CD4_atypical_GATA3	C09_CD4_Tn_LTB	TGFB1	TGFbR1_R2	0.00219518	0	TGFB1_TGFBR1_TGFBR2	TGFB1 - (TGFBR1+TGFBR2)	TGFb	Secreted Signaling	KEGG: hsa04350
C06_CD4_Tcm_IL7R	C09_CD4_Tn_LTB	TGFB1	TGFbR1_R2	0.0021672	0	TGFB1_TGFBR1_TGFBR2	TGFB1 - (TGFBR1+TGFBR2)	TGFb	Secreted Signaling	KEGG: hsa04350
C09_CD4_Tn_LTB	C09_CD4_Tn_LTB	TGFB1	TGFbR1_R2	0.00206117	0	TGFB1_TGFBR1_TGFBR2	TGFB1 - (TGFBR1+TGFBR2)	TGFb	Secreted Signaling	KEGG: hsa04350
C10_CD4_Treg_FOXP3	C09_CD4_Tn_LTB	TGFB1	TGFbR1_R2	0.002366	0	TGFB1_TGFBR1_TGFBR2	TGFB1 - (TGFBR1+TGFBR2)	TGFb	Secreted Signaling	KEGG: hsa04350
C12_CD4_atypical_CD5	C09_CD4_Tn_LTB	TGFB1	TGFbR1_R2	0.00225255	0	TGFB1_TGFBR1_TGFBR2	TGFB1 - (TGFBR1+TGFBR2)	TGFb	Secreted Signaling	KEGG: hsa04350
C13_NK_dim_PTGDS	C09_CD4_Tn_LTB	TGFB1	TGFbR1_R2	0.00410573	0	TGFB1_TGFBR1_TGFBR2	TGFB1 - (TGFBR1+TGFBR2)	TGFb	Secreted Signaling	KEGG: hsa04350
C14_CD4_Treg_IL32	C09_CD4_Tn_LTB	TGFB1	TGFbR1_R2	0.00250152	0	TGFB1_TGFBR1_TGFBR2	TGFB1 - (TGFBR1+TGFBR2)	TGFb	Secreted Signaling	KEGG: hsa04350
C16_CD8_Tcm_GZMK	C09_CD4_Tn_LTB	TGFB1	TGFbR1_R2	0.00231246	0	TGFB1_TGFBR1_TGFBR2	TGFB1 - (TGFBR1+TGFBR2)	TGFb	Secreted Signaling	KEGG: hsa04350
C18_NK_dim_GNLY	C09_CD4_Tn_LTB	TGFB1	TGFbR1_R2	0.00427031	0	TGFB1_TGFBR1_TGFBR2	TGFB1 - (TGFBR1+TGFBR2)	TGFb	Secreted Signaling	KEGG: hsa04350
C19_NK_bright_XCL1	C09_CD4_Tn_LTB	TGFB1	TGFbR1_R2	0.00274997	0	TGFB1_TGFBR1_TGFBR2	TGFB1 - (TGFBR1+TGFBR2)	TGFb	Secreted Signaling	KEGG: hsa04350
C20_Mono_LST1	C09_CD4_Tn_LTB	TGFB1	TGFbR1_R2	0.002925	0	TGFB1_TGFBR1_TGFBR2	TGFB1 - (TGFBR1+TGFBR2)	TGFb	Secreted Signaling	KEGG: hsa04350
C22_CD8_Temra_CCL5	C09_CD4_Tn_LTB	TGFB1	TGFbR1_R2	0.0028161	0	TGFB1_TGFBR1_TGFBR2	TGFB1 - (TGFBR1+TGFBR2)	TGFb	Secreted Signaling	KEGG: hsa04350
C23_GD_Vd2_DUSP2	C09_CD4_Tn_LTB	TGFB1	TGFbR1_R2	0.0034695	0	TGFB1_TGFBR1_TGFBR2	TGFB1 - (TGFBR1+TGFBR2)	TGFb	Secreted Signaling	KEGG: hsa04350
C24_T_cycling_STMN1	C09_CD4_Tn_LTB	TGFB1	TGFbR1_R2	0.002716	0	TGFB1_TGFBR1_TGFBR2	TGFB1 - (TGFBR1+TGFBR2)	TGFb	Secreted Signaling	KEGG: hsa04350
C25_DC_CST3	C09_CD4_Tn_LTB	TGFB1	TGFbR1_R2	0.00237588	0	TGFB1_TGFBR1_TGFBR2	TGFB1 - (TGFBR1+TGFBR2)	TGFb	Secreted Signaling	KEGG: hsa04350
C26_CD8_Trm_CCL5	C09_CD4_Tn_LTB	TGFB1	TGFbR1_R2	0.00245115	0	TGFB1_TGFBR1_TGFBR2	TGFB1 - (TGFBR1+TGFBR2)	TGFb	Secreted Signaling	KEGG: hsa04350
C27_Mono_PPBP	C09_CD4_Tn_LTB	TGFB1	TGFbR1_R2	0.00268652	0	TGFB1_TGFBR1_TGFBR2	TGFB1 - (TGFBR1+TGFBR2)	TGFb	Secreted Signaling	KEGG: hsa04350
C29_B_IGHM	C09_CD4_Tn_LTB	TGFB1	TGFbR1_R2	0.00242875	0	TGFB1_TGFBR1_TGFBR2	TGFB1 - (TGFBR1+TGFBR2)	TGFb	Secreted Signaling	KEGG: hsa04350
C04_NK_bright_CCL4	C10_CD4_Treg_FOXP3	TGFB1	TGFbR1_R2	0.00194593	0.03	TGFB1_TGFBR1_TGFBR2	TGFB1 - (TGFBR1+TGFBR2)	TGFb	Secreted Signaling	KEGG: hsa04350
C13_NK_dim_PTGDS	C10_CD4_Treg_FOXP3	TGFB1	TGFbR1_R2	0.00253782	0	TGFB1_TGFBR1_TGFBR2	TGFB1 - (TGFBR1+TGFBR2)	TGFb	Secreted Signaling	KEGG: hsa04350
C18_NK_dim_GNLY	C10_CD4_Treg_FOXP3	TGFB1	TGFbR1_R2	0.00263979	0	TGFB1_TGFBR1_TGFBR2	TGFB1 - (TGFBR1+TGFBR2)	TGFb	Secreted Signaling	KEGG: hsa04350
C23_GD_Vd2_DUSP2	C10_CD4_Treg_FOXP3	TGFB1	TGFbR1_R2	0.00214379	0.01	TGFB1_TGFBR1_TGFBR2	TGFB1 - (TGFBR1+TGFBR2)	TGFb	Secreted Signaling	KEGG: hsa04350
C13_NK_dim_PTGDS	C11_CD4_Tn_TCF7	TGFB1	TGFbR1_R2	0.00241537	0	TGFB1_TGFBR1_TGFBR2	TGFB1 - (TGFBR1+TGFBR2)	TGFb	Secreted Signaling	KEGG: hsa04350
C18_NK_dim_GNLY	C11_CD4_Tn_TCF7	TGFB1	TGFbR1_R2	0.00251247	0	TGFB1_TGFBR1_TGFBR2	TGFB1 - (TGFBR1+TGFBR2)	TGFb	Secreted Signaling	KEGG: hsa04350
C23_GD_Vd2_DUSP2	C11_CD4_Tn_TCF7	TGFB1	TGFbR1_R2	0.00204024	0.04	TGFB1_TGFBR1_TGFBR2	TGFB1 - (TGFBR1+TGFBR2)	TGFb	Secreted Signaling	KEGG: hsa04350
C13_NK_dim_PTGDS	C12_CD4_atypical_CD5	TGFB1	TGFbR1_R2	0.00232888	0	TGFB1_TGFBR1_TGFBR2	TGFB1 - (TGFBR1+TGFBR2)	TGFb	Secreted Signaling	KEGG: hsa04350
C18_NK_dim_GNLY	C12_CD4_atypical_CD5	TGFB1	TGFbR1_R2	0.0024225	0	TGFB1_TGFBR1_TGFBR2	TGFB1 - (TGFBR1+TGFBR2)	TGFb	Secreted Signaling	KEGG: hsa04350
C00_Mono_S100A9	C13_NK_dim_PTGDS	TGFB1	TGFbR1_R2	0.0032681	0	TGFB1_TGFBR1_TGFBR2	TGFB1 - (TGFBR1+TGFBR2)	TGFb	Secreted Signaling	KEGG: hsa04350
C03_CD4_atypical_GATA3	C13_NK_dim_PTGDS	TGFB1	TGFbR1_R2	0.00253782	0	TGFB1_TGFBR1_TGFBR2	TGFB1 - (TGFBR1+TGFBR2)	TGFb	Secreted Signaling	KEGG: hsa04350
C04_NK_bright_CCL4	C13_NK_dim_PTGDS	TGFB1	TGFbR1_R2	0.00373043	0	TGFB1_TGFBR1_TGFBR2	TGFB1 - (TGFBR1+TGFBR2)	TGFb	Secreted Signaling	KEGG: hsa04350
C05_CD4_atypical_GATA3	C13_NK_dim_PTGDS	TGFB1	TGFbR1_R2	0.0026008	0	TGFB1_TGFBR1_TGFBR2	TGFB1 - (TGFBR1+TGFBR2)	TGFb	Secreted Signaling	KEGG: hsa04350
C06_CD4_Tcm_IL7R	C13_NK_dim_PTGDS	TGFB1	TGFbR1_R2	0.00256767	0	TGFB1_TGFBR1_TGFBR2	TGFB1 - (TGFBR1+TGFBR2)	TGFb	Secreted Signaling	KEGG: hsa04350
C09_CD4_Tn_LTB	C13_NK_dim_PTGDS	TGFB1	TGFbR1_R2	0.00244215	0	TGFB1_TGFBR1_TGFBR2	TGFB1 - (TGFBR1+TGFBR2)	TGFb	Secreted Signaling	KEGG: hsa04350
C10_CD4_Treg_FOXP3	C13_NK_dim_PTGDS	TGFB1	TGFbR1_R2	0.002803	0	TGFB1_TGFBR1_TGFBR2	TGFB1 - (TGFBR1+TGFBR2)	TGFb	Secreted Signaling	KEGG: hsa04350
C12_CD4_atypical_CD5	C13_NK_dim_PTGDS	TGFB1	TGFbR1_R2	0.00266871	0	TGFB1_TGFBR1_TGFBR2	TGFB1 - (TGFBR1+TGFBR2)	TGFb	Secreted Signaling	KEGG: hsa04350
C13_NK_dim_PTGDS	C13_NK_dim_PTGDS	TGFB1	TGFbR1_R2	0.00486059	0	TGFB1_TGFBR1_TGFBR2	TGFB1 - (TGFBR1+TGFBR2)	TGFb	Secreted Signaling	KEGG: hsa04350
C14_CD4_Treg_IL32	C13_NK_dim_PTGDS	TGFB1	TGFbR1_R2	0.0029634	0	TGFB1_TGFBR1_TGFBR2	TGFB1 - (TGFBR1+TGFBR2)	TGFb	Secreted Signaling	KEGG: hsa04350
C16_CD8_Tcm_GZMK	C13_NK_dim_PTGDS	TGFB1	TGFbR1_R2	0.00273962	0	TGFB1_TGFBR1_TGFBR2	TGFB1 - (TGFBR1+TGFBR2)	TGFb	Secreted Signaling	KEGG: hsa04350
C18_NK_dim_GNLY	C13_NK_dim_PTGDS	TGFB1	TGFbR1_R2	0.00505506	0	TGFB1_TGFBR1_TGFBR2	TGFB1 - (TGFBR1+TGFBR2)	TGFb	Secreted Signaling	KEGG: hsa04350
C19_NK_bright_XCL1	C13_NK_dim_PTGDS	TGFB1	TGFbR1_R2	0.0032574	0	TGFB1_TGFBR1_TGFBR2	TGFB1 - (TGFBR1+TGFBR2)	TGFb	Secreted Signaling	KEGG: hsa04350
C20_Mono_LST1	C13_NK_dim_PTGDS	TGFB1	TGFbR1_R2	0.00346459	0	TGFB1_TGFBR1_TGFBR2	TGFB1 - (TGFBR1+TGFBR2)	TGFb	Secreted Signaling	KEGG: hsa04350
C22_CD8_Temra_CCL5	C13_NK_dim_PTGDS	TGFB1	TGFbR1_R2	0.00333565	0	TGFB1_TGFBR1_TGFBR2	TGFB1 - (TGFBR1+TGFBR2)	TGFb	Secreted Signaling	KEGG: hsa04350
C23_GD_Vd2_DUSP2	C13_NK_dim_PTGDS	TGFB1	TGFbR1_R2	0.0041085	0	TGFB1_TGFBR1_TGFBR2	TGFB1 - (TGFBR1+TGFBR2)	TGFb	Secreted Signaling	KEGG: hsa04350
C24_T_cycling_STMN1	C13_NK_dim_PTGDS	TGFB1	TGFbR1_R2	0.00321721	0	TGFB1_TGFBR1_TGFBR2	TGFB1 - (TGFBR1+TGFBR2)	TGFb	Secreted Signaling	KEGG: hsa04350
C25_DC_CST3	C13_NK_dim_PTGDS	TGFB1	TGFbR1_R2	0.00281472	0	TGFB1_TGFBR1_TGFBR2	TGFB1 - (TGFBR1+TGFBR2)	TGFb	Secreted Signaling	KEGG: hsa04350
C26_CD8_Trm_CCL5	C13_NK_dim_PTGDS	TGFB1	TGFbR1_R2	0.00290378	0	TGFB1_TGFBR1_TGFBR2	TGFB1 - (TGFBR1+TGFBR2)	TGFb	Secreted Signaling	KEGG: hsa04350
C27_Mono_PPBP	C13_NK_dim_PTGDS	TGFB1	TGFbR1_R2	0.00318243	0	TGFB1_TGFBR1_TGFBR2	TGFB1 - (TGFBR1+TGFBR2)	TGFb	Secreted Signaling	KEGG: hsa04350
C29_B_IGHM	C13_NK_dim_PTGDS	TGFB1	TGFbR1_R2	0.00287726	0	TGFB1_TGFBR1_TGFBR2	TGFB1 - (TGFBR1+TGFBR2)	TGFb	Secreted Signaling	KEGG: hsa04350
C04_NK_bright_CCL4	C14_CD4_Treg_IL32	TGFB1	TGFbR1_R2	0.00205454	0	TGFB1_TGFBR1_TGFBR2	TGFB1 - (TGFBR1+TGFBR2)	TGFb	Secreted Signaling	KEGG: hsa04350
C13_NK_dim_PTGDS	C14_CD4_Treg_IL32	TGFB1	TGFbR1_R2	0.00267931	0	TGFB1_TGFBR1_TGFBR2	TGFB1 - (TGFBR1+TGFBR2)	TGFb	Secreted Signaling	KEGG: hsa04350
C18_NK_dim_GNLY	C14_CD4_Treg_IL32	TGFB1	TGFbR1_R2	0.00278694	0	TGFB1_TGFBR1_TGFBR2	TGFB1 - (TGFBR1+TGFBR2)	TGFb	Secreted Signaling	KEGG: hsa04350
C23_GD_Vd2_DUSP2	C14_CD4_Treg_IL32	TGFB1	TGFbR1_R2	0.0022634	0	TGFB1_TGFBR1_TGFBR2	TGFB1 - (TGFBR1+TGFBR2)	TGFb	Secreted Signaling	KEGG: hsa04350
C00_Mono_S100A9	C15_CD4_Tn_CCR7	TGFB1	TGFbR1_R2	0.00249571	0	TGFB1_TGFBR1_TGFBR2	TGFB1 - (TGFBR1+TGFBR2)	TGFb	Secreted Signaling	KEGG: hsa04350
C04_NK_bright_CCL4	C15_CD4_Tn_CCR7	TGFB1	TGFbR1_R2	0.00284981	0	TGFB1_TGFBR1_TGFBR2	TGFB1 - (TGFBR1+TGFBR2)	TGFb	Secreted Signaling	KEGG: hsa04350
C10_CD4_Treg_FOXP3	C15_CD4_Tn_CCR7	TGFB1	TGFbR1_R2	0.00214034	0	TGFB1_TGFBR1_TGFBR2	TGFB1 - (TGFBR1+TGFBR2)	TGFb	Secreted Signaling	KEGG: hsa04350
C12_CD4_atypical_CD5	C15_CD4_Tn_CCR7	TGFB1	TGFbR1_R2	0.00203768	0.03	TGFB1_TGFBR1_TGFBR2	TGFB1 - (TGFBR1+TGFBR2)	TGFb	Secreted Signaling	KEGG: hsa04350
C13_NK_dim_PTGDS	C15_CD4_Tn_CCR7	TGFB1	TGFbR1_R2	0.00371539	0	TGFB1_TGFBR1_TGFBR2	TGFB1 - (TGFBR1+TGFBR2)	TGFb	Secreted Signaling	KEGG: hsa04350
C14_CD4_Treg_IL32	C15_CD4_Tn_CCR7	TGFB1	TGFbR1_R2	0.00226299	0	TGFB1_TGFBR1_TGFBR2	TGFB1 - (TGFBR1+TGFBR2)	TGFb	Secreted Signaling	KEGG: hsa04350
C16_CD8_Tcm_GZMK	C15_CD4_Tn_CCR7	TGFB1	TGFbR1_R2	0.00209189	0.01	TGFB1_TGFBR1_TGFBR2	TGFB1 - (TGFBR1+TGFBR2)	TGFb	Secreted Signaling	KEGG: hsa04350
C18_NK_dim_GNLY	C15_CD4_Tn_CCR7	TGFB1	TGFbR1_R2	0.00386445	0	TGFB1_TGFBR1_TGFBR2	TGFB1 - (TGFBR1+TGFBR2)	TGFb	Secreted Signaling	KEGG: hsa04350
C19_NK_bright_XCL1	C15_CD4_Tn_CCR7	TGFB1	TGFbR1_R2	0.00248787	0	TGFB1_TGFBR1_TGFBR2	TGFB1 - (TGFBR1+TGFBR2)	TGFb	Secreted Signaling	KEGG: hsa04350
C20_Mono_LST1	C15_CD4_Tn_CCR7	TGFB1	TGFbR1_R2	0.00264627	0	TGFB1_TGFBR1_TGFBR2	TGFB1 - (TGFBR1+TGFBR2)	TGFb	Secreted Signaling	KEGG: hsa04350
C22_CD8_Temra_CCL5	C15_CD4_Tn_CCR7	TGFB1	TGFbR1_R2	0.00254772	0	TGFB1_TGFBR1_TGFBR2	TGFB1 - (TGFBR1+TGFBR2)	TGFb	Secreted Signaling	KEGG: hsa04350
C23_GD_Vd2_DUSP2	C15_CD4_Tn_CCR7	TGFB1	TGFbR1_R2	0.00313924	0	TGFB1_TGFBR1_TGFBR2	TGFB1 - (TGFBR1+TGFBR2)	TGFb	Secreted Signaling	KEGG: hsa04350
C24_T_cycling_STMN1	C15_CD4_Tn_CCR7	TGFB1	TGFbR1_R2	0.00245712	0	TGFB1_TGFBR1_TGFBR2	TGFB1 - (TGFBR1+TGFBR2)	TGFb	Secreted Signaling	KEGG: hsa04350
C25_DC_CST3	C15_CD4_Tn_CCR7	TGFB1	TGFbR1_R2	0.00214928	0	TGFB1_TGFBR1_TGFBR2	TGFB1 - (TGFBR1+TGFBR2)	TGFb	Secreted Signaling	KEGG: hsa04350
C26_CD8_Trm_CCL5	C15_CD4_Tn_CCR7	TGFB1	TGFbR1_R2	0.0022174	0.01	TGFB1_TGFBR1_TGFBR2	TGFB1 - (TGFBR1+TGFBR2)	TGFb	Secreted Signaling	KEGG: hsa04350
C27_Mono_PPBP	C15_CD4_Tn_CCR7	TGFB1	TGFbR1_R2	0.00243039	0	TGFB1_TGFBR1_TGFBR2	TGFB1 - (TGFBR1+TGFBR2)	TGFb	Secreted Signaling	KEGG: hsa04350
C29_B_IGHM	C15_CD4_Tn_CCR7	TGFB1	TGFbR1_R2	0.00219713	0.01	TGFB1_TGFBR1_TGFBR2	TGFB1 - (TGFBR1+TGFBR2)	TGFb	Secreted Signaling	KEGG: hsa04350
C04_NK_bright_CCL4	C16_CD8_Tcm_GZMK	TGFB1	TGFbR1_R2	0.00225317	0	TGFB1_TGFBR1_TGFBR2	TGFB1 - (TGFBR1+TGFBR2)	TGFb	Secreted Signaling	KEGG: hsa04350
C13_NK_dim_PTGDS	C16_CD8_Tcm_GZMK	TGFB1	TGFbR1_R2	0.0029381	0	TGFB1_TGFBR1_TGFBR2	TGFB1 - (TGFBR1+TGFBR2)	TGFb	Secreted Signaling	KEGG: hsa04350
C18_NK_dim_GNLY	C16_CD8_Tcm_GZMK	TGFB1	TGFbR1_R2	0.00305609	0	TGFB1_TGFBR1_TGFBR2	TGFB1 - (TGFBR1+TGFBR2)	TGFb	Secreted Signaling	KEGG: hsa04350
C20_Mono_LST1	C16_CD8_Tcm_GZMK	TGFB1	TGFbR1_R2	0.00209212	0.04	TGFB1_TGFBR1_TGFBR2	TGFB1 - (TGFBR1+TGFBR2)	TGFb	Secreted Signaling	KEGG: hsa04350
C23_GD_Vd2_DUSP2	C16_CD8_Tcm_GZMK	TGFB1	TGFbR1_R2	0.00248216	0	TGFB1_TGFBR1_TGFBR2	TGFB1 - (TGFBR1+TGFBR2)	TGFb	Secreted Signaling	KEGG: hsa04350
C00_Mono_S100A9	C17_CD8_Tn_NELL2	TGFB1	TGFbR1_R2	0.0025796	0	TGFB1_TGFBR1_TGFBR2	TGFB1 - (TGFBR1+TGFBR2)	TGFb	Secreted Signaling	KEGG: hsa04350
C04_NK_bright_CCL4	C17_CD8_Tn_NELL2	TGFB1	TGFbR1_R2	0.00294553	0	TGFB1_TGFBR1_TGFBR2	TGFB1 - (TGFBR1+TGFBR2)	TGFb	Secreted Signaling	KEGG: hsa04350
C05_CD4_atypical_GATA3	C17_CD8_Tn_NELL2	TGFB1	TGFbR1_R2	0.00205253	0.02	TGFB1_TGFBR1_TGFBR2	TGFB1 - (TGFBR1+TGFBR2)	TGFb	Secreted Signaling	KEGG: hsa04350
C06_CD4_Tcm_IL7R	C17_CD8_Tn_NELL2	TGFB1	TGFbR1_R2	0.00202636	0.04	TGFB1_TGFBR1_TGFBR2	TGFB1 - (TGFBR1+TGFBR2)	TGFb	Secreted Signaling	KEGG: hsa04350
C10_CD4_Treg_FOXP3	C17_CD8_Tn_NELL2	TGFB1	TGFbR1_R2	0.0022123	0	TGFB1_TGFBR1_TGFBR2	TGFB1 - (TGFBR1+TGFBR2)	TGFb	Secreted Signaling	KEGG: hsa04350
C12_CD4_atypical_CD5	C17_CD8_Tn_NELL2	TGFB1	TGFbR1_R2	0.00210619	0.01	TGFB1_TGFBR1_TGFBR2	TGFB1 - (TGFBR1+TGFBR2)	TGFb	Secreted Signaling	KEGG: hsa04350
C13_NK_dim_PTGDS	C17_CD8_Tn_NELL2	TGFB1	TGFbR1_R2	0.00384003	0	TGFB1_TGFBR1_TGFBR2	TGFB1 - (TGFBR1+TGFBR2)	TGFb	Secreted Signaling	KEGG: hsa04350
C14_CD4_Treg_IL32	C17_CD8_Tn_NELL2	TGFB1	TGFbR1_R2	0.00233906	0	TGFB1_TGFBR1_TGFBR2	TGFB1 - (TGFBR1+TGFBR2)	TGFb	Secreted Signaling	KEGG: hsa04350
C16_CD8_Tcm_GZMK	C17_CD8_Tn_NELL2	TGFB1	TGFbR1_R2	0.00216222	0.01	TGFB1_TGFBR1_TGFBR2	TGFB1 - (TGFBR1+TGFBR2)	TGFb	Secreted Signaling	KEGG: hsa04350
C18_NK_dim_GNLY	C17_CD8_Tn_NELL2	TGFB1	TGFbR1_R2	0.00399407	0	TGFB1_TGFBR1_TGFBR2	TGFB1 - (TGFBR1+TGFBR2)	TGFb	Secreted Signaling	KEGG: hsa04350
C19_NK_bright_XCL1	C17_CD8_Tn_NELL2	TGFB1	TGFbR1_R2	0.00257147	0	TGFB1_TGFBR1_TGFBR2	TGFB1 - (TGFBR1+TGFBR2)	TGFb	Secreted Signaling	KEGG: hsa04350
C20_Mono_LST1	C17_CD8_Tn_NELL2	TGFB1	TGFbR1_R2	0.00273518	0	TGFB1_TGFBR1_TGFBR2	TGFB1 - (TGFBR1+TGFBR2)	TGFb	Secreted Signaling	KEGG: hsa04350
C22_CD8_Temra_CCL5	C17_CD8_Tn_NELL2	TGFB1	TGFbR1_R2	0.00263333	0	TGFB1_TGFBR1_TGFBR2	TGFB1 - (TGFBR1+TGFBR2)	TGFb	Secreted Signaling	KEGG: hsa04350
C23_GD_Vd2_DUSP2	C17_CD8_Tn_NELL2	TGFB1	TGFbR1_R2	0.00324464	0	TGFB1_TGFBR1_TGFBR2	TGFB1 - (TGFBR1+TGFBR2)	TGFb	Secreted Signaling	KEGG: hsa04350
C24_T_cycling_STMN1	C17_CD8_Tn_NELL2	TGFB1	TGFbR1_R2	0.00253969	0	TGFB1_TGFBR1_TGFBR2	TGFB1 - (TGFBR1+TGFBR2)	TGFb	Secreted Signaling	KEGG: hsa04350
C25_DC_CST3	C17_CD8_Tn_NELL2	TGFB1	TGFbR1_R2	0.00222154	0	TGFB1_TGFBR1_TGFBR2	TGFB1 - (TGFBR1+TGFBR2)	TGFb	Secreted Signaling	KEGG: hsa04350
C26_CD8_Trm_CCL5	C17_CD8_Tn_NELL2	TGFB1	TGFbR1_R2	0.00229194	0	TGFB1_TGFBR1_TGFBR2	TGFB1 - (TGFBR1+TGFBR2)	TGFb	Secreted Signaling	KEGG: hsa04350
C27_Mono_PPBP	C17_CD8_Tn_NELL2	TGFB1	TGFbR1_R2	0.00251208	0	TGFB1_TGFBR1_TGFBR2	TGFB1 - (TGFBR1+TGFBR2)	TGFb	Secreted Signaling	KEGG: hsa04350
C29_B_IGHM	C17_CD8_Tn_NELL2	TGFB1	TGFbR1_R2	0.00227099	0	TGFB1_TGFBR1_TGFBR2	TGFB1 - (TGFBR1+TGFBR2)	TGFb	Secreted Signaling	KEGG: hsa04350
C00_Mono_S100A9	C18_NK_dim_GNLY	TGFB1	TGFbR1_R2	0.00330223	0	TGFB1_TGFBR1_TGFBR2	TGFB1 - (TGFBR1+TGFBR2)	TGFb	Secreted Signaling	KEGG: hsa04350
C03_CD4_atypical_GATA3	C18_NK_dim_GNLY	TGFB1	TGFbR1_R2	0.00256435	0	TGFB1_TGFBR1_TGFBR2	TGFB1 - (TGFBR1+TGFBR2)	TGFb	Secreted Signaling	KEGG: hsa04350
C04_NK_bright_CCL4	C18_NK_dim_GNLY	TGFB1	TGFbR1_R2	0.00376932	0	TGFB1_TGFBR1_TGFBR2	TGFB1 - (TGFBR1+TGFBR2)	TGFb	Secreted Signaling	KEGG: hsa04350
C05_CD4_atypical_GATA3	C18_NK_dim_GNLY	TGFB1	TGFbR1_R2	0.00262798	0	TGFB1_TGFBR1_TGFBR2	TGFB1 - (TGFBR1+TGFBR2)	TGFb	Secreted Signaling	KEGG: hsa04350
C06_CD4_Tcm_IL7R	C18_NK_dim_GNLY	TGFB1	TGFbR1_R2	0.00259451	0	TGFB1_TGFBR1_TGFBR2	TGFB1 - (TGFBR1+TGFBR2)	TGFb	Secreted Signaling	KEGG: hsa04350
C09_CD4_Tn_LTB	C18_NK_dim_GNLY	TGFB1	TGFbR1_R2	0.00246768	0	TGFB1_TGFBR1_TGFBR2	TGFB1 - (TGFBR1+TGFBR2)	TGFb	Secreted Signaling	KEGG: hsa04350
C10_CD4_Treg_FOXP3	C18_NK_dim_GNLY	TGFB1	TGFbR1_R2	0.00283228	0	TGFB1_TGFBR1_TGFBR2	TGFB1 - (TGFBR1+TGFBR2)	TGFb	Secreted Signaling	KEGG: hsa04350
C12_CD4_atypical_CD5	C18_NK_dim_GNLY	TGFB1	TGFbR1_R2	0.0026966	0	TGFB1_TGFBR1_TGFBR2	TGFB1 - (TGFBR1+TGFBR2)	TGFb	Secreted Signaling	KEGG: hsa04350
C13_NK_dim_PTGDS	C18_NK_dim_GNLY	TGFB1	TGFbR1_R2	0.0049111	0	TGFB1_TGFBR1_TGFBR2	TGFB1 - (TGFBR1+TGFBR2)	TGFb	Secreted Signaling	KEGG: hsa04350
C14_CD4_Treg_IL32	C18_NK_dim_GNLY	TGFB1	TGFbR1_R2	0.00299434	0	TGFB1_TGFBR1_TGFBR2	TGFB1 - (TGFBR1+TGFBR2)	TGFb	Secreted Signaling	KEGG: hsa04350
C16_CD8_Tcm_GZMK	C18_NK_dim_GNLY	TGFB1	TGFbR1_R2	0.00276825	0	TGFB1_TGFBR1_TGFBR2	TGFB1 - (TGFBR1+TGFBR2)	TGFb	Secreted Signaling	KEGG: hsa04350
C18_NK_dim_GNLY	C18_NK_dim_GNLY	TGFB1	TGFbR1_R2	0.00510756	0	TGFB1_TGFBR1_TGFBR2	TGFB1 - (TGFBR1+TGFBR2)	TGFb	Secreted Signaling	KEGG: hsa04350
C19_NK_bright_XCL1	C18_NK_dim_GNLY	TGFB1	TGFbR1_R2	0.0032914	0	TGFB1_TGFBR1_TGFBR2	TGFB1 - (TGFBR1+TGFBR2)	TGFb	Secreted Signaling	KEGG: hsa04350
C20_Mono_LST1	C18_NK_dim_GNLY	TGFB1	TGFbR1_R2	0.00350073	0	TGFB1_TGFBR1_TGFBR2	TGFB1 - (TGFBR1+TGFBR2)	TGFb	Secreted Signaling	KEGG: hsa04350
C22_CD8_Temra_CCL5	C18_NK_dim_GNLY	TGFB1	TGFbR1_R2	0.00337045	0	TGFB1_TGFBR1_TGFBR2	TGFB1 - (TGFBR1+TGFBR2)	TGFb	Secreted Signaling	KEGG: hsa04350
C23_GD_Vd2_DUSP2	C18_NK_dim_GNLY	TGFB1	TGFbR1_R2	0.00415128	0	TGFB1_TGFBR1_TGFBR2	TGFB1 - (TGFBR1+TGFBR2)	TGFb	Secreted Signaling	KEGG: hsa04350
C24_T_cycling_STMN1	C18_NK_dim_GNLY	TGFB1	TGFbR1_R2	0.00325079	0	TGFB1_TGFBR1_TGFBR2	TGFB1 - (TGFBR1+TGFBR2)	TGFb	Secreted Signaling	KEGG: hsa04350
C25_DC_CST3	C18_NK_dim_GNLY	TGFB1	TGFbR1_R2	0.00284412	0	TGFB1_TGFBR1_TGFBR2	TGFB1 - (TGFBR1+TGFBR2)	TGFb	Secreted Signaling	KEGG: hsa04350
C26_CD8_Trm_CCL5	C18_NK_dim_GNLY	TGFB1	TGFbR1_R2	0.00293411	0	TGFB1_TGFBR1_TGFBR2	TGFB1 - (TGFBR1+TGFBR2)	TGFb	Secreted Signaling	KEGG: hsa04350
C27_Mono_PPBP	C18_NK_dim_GNLY	TGFB1	TGFbR1_R2	0.00321566	0	TGFB1_TGFBR1_TGFBR2	TGFB1 - (TGFBR1+TGFBR2)	TGFb	Secreted Signaling	KEGG: hsa04350
C29_B_IGHM	C18_NK_dim_GNLY	TGFB1	TGFbR1_R2	0.00290732	0	TGFB1_TGFBR1_TGFBR2	TGFB1 - (TGFBR1+TGFBR2)	TGFb	Secreted Signaling	KEGG: hsa04350
C00_Mono_S100A9	C19_NK_bright_XCL1	TGFB1	TGFbR1_R2	0.00248835	0	TGFB1_TGFBR1_TGFBR2	TGFB1 - (TGFBR1+TGFBR2)	TGFb	Secreted Signaling	KEGG: hsa04350
C04_NK_bright_CCL4	C19_NK_bright_XCL1	TGFB1	TGFbR1_R2	0.00284126	0	TGFB1_TGFBR1_TGFBR2	TGFB1 - (TGFBR1+TGFBR2)	TGFb	Secreted Signaling	KEGG: hsa04350
C10_CD4_Treg_FOXP3	C19_NK_bright_XCL1	TGFB1	TGFbR1_R2	0.00213406	0.01	TGFB1_TGFBR1_TGFBR2	TGFB1 - (TGFBR1+TGFBR2)	TGFb	Secreted Signaling	KEGG: hsa04350
C12_CD4_atypical_CD5	C19_NK_bright_XCL1	TGFB1	TGFbR1_R2	0.00203171	0.04	TGFB1_TGFBR1_TGFBR2	TGFB1 - (TGFBR1+TGFBR2)	TGFb	Secreted Signaling	KEGG: hsa04350
C13_NK_dim_PTGDS	C19_NK_bright_XCL1	TGFB1	TGFbR1_R2	0.0037039	0	TGFB1_TGFBR1_TGFBR2	TGFB1 - (TGFBR1+TGFBR2)	TGFb	Secreted Signaling	KEGG: hsa04350
C14_CD4_Treg_IL32	C19_NK_bright_XCL1	TGFB1	TGFbR1_R2	0.00225633	0.01	TGFB1_TGFBR1_TGFBR2	TGFB1 - (TGFBR1+TGFBR2)	TGFb	Secreted Signaling	KEGG: hsa04350
C16_CD8_Tcm_GZMK	C19_NK_bright_XCL1	TGFB1	TGFbR1_R2	0.00208576	0.01	TGFB1_TGFBR1_TGFBR2	TGFB1 - (TGFBR1+TGFBR2)	TGFb	Secreted Signaling	KEGG: hsa04350
C18_NK_dim_GNLY	C19_NK_bright_XCL1	TGFB1	TGFbR1_R2	0.00385245	0	TGFB1_TGFBR1_TGFBR2	TGFB1 - (TGFBR1+TGFBR2)	TGFb	Secreted Signaling	KEGG: hsa04350
C19_NK_bright_XCL1	C19_NK_bright_XCL1	TGFB1	TGFbR1_R2	0.00248048	0.01	TGFB1_TGFBR1_TGFBR2	TGFB1 - (TGFBR1+TGFBR2)	TGFb	Secreted Signaling	KEGG: hsa04350
C20_Mono_LST1	C19_NK_bright_XCL1	TGFB1	TGFbR1_R2	0.00263839	0	TGFB1_TGFBR1_TGFBR2	TGFB1 - (TGFBR1+TGFBR2)	TGFb	Secreted Signaling	KEGG: hsa04350
C22_CD8_Temra_CCL5	C19_NK_bright_XCL1	TGFB1	TGFbR1_R2	0.00254015	0	TGFB1_TGFBR1_TGFBR2	TGFB1 - (TGFBR1+TGFBR2)	TGFb	Secreted Signaling	KEGG: hsa04350
C23_GD_Vd2_DUSP2	C19_NK_bright_XCL1	TGFB1	TGFbR1_R2	0.00312972	0	TGFB1_TGFBR1_TGFBR2	TGFB1 - (TGFBR1+TGFBR2)	TGFb	Secreted Signaling	KEGG: hsa04350
C24_T_cycling_STMN1	C19_NK_bright_XCL1	TGFB1	TGFbR1_R2	0.00244983	0	TGFB1_TGFBR1_TGFBR2	TGFB1 - (TGFBR1+TGFBR2)	TGFb	Secreted Signaling	KEGG: hsa04350
C25_DC_CST3	C19_NK_bright_XCL1	TGFB1	TGFbR1_R2	0.00214297	0.02	TGFB1_TGFBR1_TGFBR2	TGFB1 - (TGFBR1+TGFBR2)	TGFb	Secreted Signaling	KEGG: hsa04350
C26_CD8_Trm_CCL5	C19_NK_bright_XCL1	TGFB1	TGFbR1_R2	0.00221088	0.01	TGFB1_TGFBR1_TGFBR2	TGFB1 - (TGFBR1+TGFBR2)	TGFb	Secreted Signaling	KEGG: hsa04350
C27_Mono_PPBP	C19_NK_bright_XCL1	TGFB1	TGFbR1_R2	0.00242321	0.01	TGFB1_TGFBR1_TGFBR2	TGFB1 - (TGFBR1+TGFBR2)	TGFb	Secreted Signaling	KEGG: hsa04350
C29_B_IGHM	C19_NK_bright_XCL1	TGFB1	TGFbR1_R2	0.00219067	0.02	TGFB1_TGFBR1_TGFBR2	TGFB1 - (TGFBR1+TGFBR2)	TGFb	Secreted Signaling	KEGG: hsa04350
C00_Mono_S100A9	C20_Mono_LST1	TGFB1	TGFbR1_R2	0.00367165	0	TGFB1_TGFBR1_TGFBR2	TGFB1 - (TGFBR1+TGFBR2)	TGFb	Secreted Signaling	KEGG: hsa04350
C03_CD4_atypical_GATA3	C20_Mono_LST1	TGFB1	TGFbR1_R2	0.00285126	0	TGFB1_TGFBR1_TGFBR2	TGFB1 - (TGFBR1+TGFBR2)	TGFb	Secreted Signaling	KEGG: hsa04350
C04_NK_bright_CCL4	C20_Mono_LST1	TGFB1	TGFbR1_R2	0.00419089	0	TGFB1_TGFBR1_TGFBR2	TGFB1 - (TGFBR1+TGFBR2)	TGFb	Secreted Signaling	KEGG: hsa04350
C05_CD4_atypical_GATA3	C20_Mono_LST1	TGFB1	TGFbR1_R2	0.00292201	0	TGFB1_TGFBR1_TGFBR2	TGFB1 - (TGFBR1+TGFBR2)	TGFb	Secreted Signaling	KEGG: hsa04350
C06_CD4_Tcm_IL7R	C20_Mono_LST1	TGFB1	TGFbR1_R2	0.00288479	0	TGFB1_TGFBR1_TGFBR2	TGFB1 - (TGFBR1+TGFBR2)	TGFb	Secreted Signaling	KEGG: hsa04350
C09_CD4_Tn_LTB	C20_Mono_LST1	TGFB1	TGFbR1_R2	0.00274379	0	TGFB1_TGFBR1_TGFBR2	TGFB1 - (TGFBR1+TGFBR2)	TGFb	Secreted Signaling	KEGG: hsa04350
C10_CD4_Treg_FOXP3	C20_Mono_LST1	TGFB1	TGFbR1_R2	0.00314914	0	TGFB1_TGFBR1_TGFBR2	TGFB1 - (TGFBR1+TGFBR2)	TGFb	Secreted Signaling	KEGG: hsa04350
C12_CD4_atypical_CD5	C20_Mono_LST1	TGFB1	TGFbR1_R2	0.0029983	0	TGFB1_TGFBR1_TGFBR2	TGFB1 - (TGFBR1+TGFBR2)	TGFb	Secreted Signaling	KEGG: hsa04350
C13_NK_dim_PTGDS	C20_Mono_LST1	TGFB1	TGFbR1_R2	0.00546017	0	TGFB1_TGFBR1_TGFBR2	TGFB1 - (TGFBR1+TGFBR2)	TGFb	Secreted Signaling	KEGG: hsa04350
C14_CD4_Treg_IL32	C20_Mono_LST1	TGFB1	TGFbR1_R2	0.00332932	0	TGFB1_TGFBR1_TGFBR2	TGFB1 - (TGFBR1+TGFBR2)	TGFb	Secreted Signaling	KEGG: hsa04350
C16_CD8_Tcm_GZMK	C20_Mono_LST1	TGFB1	TGFbR1_R2	0.00307795	0	TGFB1_TGFBR1_TGFBR2	TGFB1 - (TGFBR1+TGFBR2)	TGFb	Secreted Signaling	KEGG: hsa04350
C18_NK_dim_GNLY	C20_Mono_LST1	TGFB1	TGFbR1_R2	0.00567855	0	TGFB1_TGFBR1_TGFBR2	TGFB1 - (TGFBR1+TGFBR2)	TGFb	Secreted Signaling	KEGG: hsa04350
C19_NK_bright_XCL1	C20_Mono_LST1	TGFB1	TGFbR1_R2	0.00365957	0	TGFB1_TGFBR1_TGFBR2	TGFB1 - (TGFBR1+TGFBR2)	TGFb	Secreted Signaling	KEGG: hsa04350
C20_Mono_LST1	C20_Mono_LST1	TGFB1	TGFbR1_R2	0.00389231	0	TGFB1_TGFBR1_TGFBR2	TGFB1 - (TGFBR1+TGFBR2)	TGFb	Secreted Signaling	KEGG: hsa04350
C22_CD8_Temra_CCL5	C20_Mono_LST1	TGFB1	TGFbR1_R2	0.00374746	0	TGFB1_TGFBR1_TGFBR2	TGFB1 - (TGFBR1+TGFBR2)	TGFb	Secreted Signaling	KEGG: hsa04350
C23_GD_Vd2_DUSP2	C20_Mono_LST1	TGFB1	TGFbR1_R2	0.00461552	0	TGFB1_TGFBR1_TGFBR2	TGFB1 - (TGFBR1+TGFBR2)	TGFb	Secreted Signaling	KEGG: hsa04350
C24_T_cycling_STMN1	C20_Mono_LST1	TGFB1	TGFbR1_R2	0.00361443	0	TGFB1_TGFBR1_TGFBR2	TGFB1 - (TGFBR1+TGFBR2)	TGFb	Secreted Signaling	KEGG: hsa04350
C25_DC_CST3	C20_Mono_LST1	TGFB1	TGFbR1_R2	0.00316232	0	TGFB1_TGFBR1_TGFBR2	TGFB1 - (TGFBR1+TGFBR2)	TGFb	Secreted Signaling	KEGG: hsa04350
C26_CD8_Trm_CCL5	C20_Mono_LST1	TGFB1	TGFbR1_R2	0.00326235	0	TGFB1_TGFBR1_TGFBR2	TGFB1 - (TGFBR1+TGFBR2)	TGFb	Secreted Signaling	KEGG: hsa04350
C27_Mono_PPBP	C20_Mono_LST1	TGFB1	TGFbR1_R2	0.00357538	0	TGFB1_TGFBR1_TGFBR2	TGFB1 - (TGFBR1+TGFBR2)	TGFb	Secreted Signaling	KEGG: hsa04350
C29_B_IGHM	C20_Mono_LST1	TGFB1	TGFbR1_R2	0.00323257	0	TGFB1_TGFBR1_TGFBR2	TGFB1 - (TGFBR1+TGFBR2)	TGFb	Secreted Signaling	KEGG: hsa04350
C00_Mono_S100A9	C21_B_mem_MS4A1	TGFB1	TGFbR1_R2	0.00231462	0	TGFB1_TGFBR1_TGFBR2	TGFB1 - (TGFBR1+TGFBR2)	TGFb	Secreted Signaling	KEGG: hsa04350
C04_NK_bright_CCL4	C21_B_mem_MS4A1	TGFB1	TGFbR1_R2	0.00264316	0	TGFB1_TGFBR1_TGFBR2	TGFB1 - (TGFBR1+TGFBR2)	TGFb	Secreted Signaling	KEGG: hsa04350
C13_NK_dim_PTGDS	C21_B_mem_MS4A1	TGFB1	TGFbR1_R2	0.00344622	0	TGFB1_TGFBR1_TGFBR2	TGFB1 - (TGFBR1+TGFBR2)	TGFb	Secreted Signaling	KEGG: hsa04350
C14_CD4_Treg_IL32	C21_B_mem_MS4A1	TGFB1	TGFbR1_R2	0.00209879	0.04	TGFB1_TGFBR1_TGFBR2	TGFB1 - (TGFBR1+TGFBR2)	TGFb	Secreted Signaling	KEGG: hsa04350
C18_NK_dim_GNLY	C21_B_mem_MS4A1	TGFB1	TGFbR1_R2	0.00358454	0	TGFB1_TGFBR1_TGFBR2	TGFB1 - (TGFBR1+TGFBR2)	TGFb	Secreted Signaling	KEGG: hsa04350
C19_NK_bright_XCL1	C21_B_mem_MS4A1	TGFB1	TGFbR1_R2	0.00230739	0.01	TGFB1_TGFBR1_TGFBR2	TGFB1 - (TGFBR1+TGFBR2)	TGFb	Secreted Signaling	KEGG: hsa04350
C20_Mono_LST1	C21_B_mem_MS4A1	TGFB1	TGFbR1_R2	0.00245432	0	TGFB1_TGFBR1_TGFBR2	TGFB1 - (TGFBR1+TGFBR2)	TGFb	Secreted Signaling	KEGG: hsa04350
C22_CD8_Temra_CCL5	C21_B_mem_MS4A1	TGFB1	TGFbR1_R2	0.00236291	0	TGFB1_TGFBR1_TGFBR2	TGFB1 - (TGFBR1+TGFBR2)	TGFb	Secreted Signaling	KEGG: hsa04350
C23_GD_Vd2_DUSP2	C21_B_mem_MS4A1	TGFB1	TGFbR1_R2	0.00291167	0	TGFB1_TGFBR1_TGFBR2	TGFB1 - (TGFBR1+TGFBR2)	TGFb	Secreted Signaling	KEGG: hsa04350
C24_T_cycling_STMN1	C21_B_mem_MS4A1	TGFB1	TGFbR1_R2	0.00227887	0.03	TGFB1_TGFBR1_TGFBR2	TGFB1 - (TGFBR1+TGFBR2)	TGFb	Secreted Signaling	KEGG: hsa04350
C27_Mono_PPBP	C21_B_mem_MS4A1	TGFB1	TGFbR1_R2	0.00225406	0.03	TGFB1_TGFBR1_TGFBR2	TGFB1 - (TGFBR1+TGFBR2)	TGFb	Secreted Signaling	KEGG: hsa04350
C00_Mono_S100A9	C22_CD8_Temra_CCL5	TGFB1	TGFbR1_R2	0.00268924	0	TGFB1_TGFBR1_TGFBR2	TGFB1 - (TGFBR1+TGFBR2)	TGFb	Secreted Signaling	KEGG: hsa04350
C03_CD4_atypical_GATA3	C22_CD8_Temra_CCL5	TGFB1	TGFbR1_R2	0.00208802	0.04	TGFB1_TGFBR1_TGFBR2	TGFB1 - (TGFBR1+TGFBR2)	TGFb	Secreted Signaling	KEGG: hsa04350
C04_NK_bright_CCL4	C22_CD8_Temra_CCL5	TGFB1	TGFbR1_R2	0.00307044	0	TGFB1_TGFBR1_TGFBR2	TGFB1 - (TGFBR1+TGFBR2)	TGFb	Secreted Signaling	KEGG: hsa04350
C05_CD4_atypical_GATA3	C22_CD8_Temra_CCL5	TGFB1	TGFbR1_R2	0.00213988	0.02	TGFB1_TGFBR1_TGFBR2	TGFB1 - (TGFBR1+TGFBR2)	TGFb	Secreted Signaling	KEGG: hsa04350
C06_CD4_Tcm_IL7R	C22_CD8_Temra_CCL5	TGFB1	TGFbR1_R2	0.0021126	0.03	TGFB1_TGFBR1_TGFBR2	TGFB1 - (TGFBR1+TGFBR2)	TGFb	Secreted Signaling	KEGG: hsa04350
C10_CD4_Treg_FOXP3	C22_CD8_Temra_CCL5	TGFB1	TGFbR1_R2	0.00230639	0.01	TGFB1_TGFBR1_TGFBR2	TGFB1 - (TGFBR1+TGFBR2)	TGFb	Secreted Signaling	KEGG: hsa04350
C12_CD4_atypical_CD5	C22_CD8_Temra_CCL5	TGFB1	TGFbR1_R2	0.0021958	0.02	TGFB1_TGFBR1_TGFBR2	TGFB1 - (TGFBR1+TGFBR2)	TGFb	Secreted Signaling	KEGG: hsa04350
C13_NK_dim_PTGDS	C22_CD8_Temra_CCL5	TGFB1	TGFbR1_R2	0.00400223	0	TGFB1_TGFBR1_TGFBR2	TGFB1 - (TGFBR1+TGFBR2)	TGFb	Secreted Signaling	KEGG: hsa04350
C14_CD4_Treg_IL32	C22_CD8_Temra_CCL5	TGFB1	TGFbR1_R2	0.00243849	0	TGFB1_TGFBR1_TGFBR2	TGFB1 - (TGFBR1+TGFBR2)	TGFb	Secreted Signaling	KEGG: hsa04350
C16_CD8_Tcm_GZMK	C22_CD8_Temra_CCL5	TGFB1	TGFbR1_R2	0.00225419	0.03	TGFB1_TGFBR1_TGFBR2	TGFB1 - (TGFBR1+TGFBR2)	TGFb	Secreted Signaling	KEGG: hsa04350
C18_NK_dim_GNLY	C22_CD8_Temra_CCL5	TGFB1	TGFbR1_R2	0.00416266	0	TGFB1_TGFBR1_TGFBR2	TGFB1 - (TGFBR1+TGFBR2)	TGFb	Secreted Signaling	KEGG: hsa04350
C19_NK_bright_XCL1	C22_CD8_Temra_CCL5	TGFB1	TGFbR1_R2	0.00268068	0	TGFB1_TGFBR1_TGFBR2	TGFB1 - (TGFBR1+TGFBR2)	TGFb	Secreted Signaling	KEGG: hsa04350
C20_Mono_LST1	C22_CD8_Temra_CCL5	TGFB1	TGFbR1_R2	0.0028513	0	TGFB1_TGFBR1_TGFBR2	TGFB1 - (TGFBR1+TGFBR2)	TGFb	Secreted Signaling	KEGG: hsa04350
C22_CD8_Temra_CCL5	C22_CD8_Temra_CCL5	TGFB1	TGFbR1_R2	0.00274514	0	TGFB1_TGFBR1_TGFBR2	TGFB1 - (TGFBR1+TGFBR2)	TGFb	Secreted Signaling	KEGG: hsa04350
C23_GD_Vd2_DUSP2	C22_CD8_Temra_CCL5	TGFB1	TGFbR1_R2	0.00338205	0	TGFB1_TGFBR1_TGFBR2	TGFB1 - (TGFBR1+TGFBR2)	TGFb	Secreted Signaling	KEGG: hsa04350
C24_T_cycling_STMN1	C22_CD8_Temra_CCL5	TGFB1	TGFbR1_R2	0.00264756	0	TGFB1_TGFBR1_TGFBR2	TGFB1 - (TGFBR1+TGFBR2)	TGFb	Secreted Signaling	KEGG: hsa04350
C25_DC_CST3	C22_CD8_Temra_CCL5	TGFB1	TGFbR1_R2	0.00231602	0	TGFB1_TGFBR1_TGFBR2	TGFB1 - (TGFBR1+TGFBR2)	TGFb	Secreted Signaling	KEGG: hsa04350
C26_CD8_Trm_CCL5	C22_CD8_Temra_CCL5	TGFB1	TGFbR1_R2	0.00238939	0.01	TGFB1_TGFBR1_TGFBR2	TGFB1 - (TGFBR1+TGFBR2)	TGFb	Secreted Signaling	KEGG: hsa04350
C27_Mono_PPBP	C22_CD8_Temra_CCL5	TGFB1	TGFbR1_R2	0.00261883	0	TGFB1_TGFBR1_TGFBR2	TGFB1 - (TGFBR1+TGFBR2)	TGFb	Secreted Signaling	KEGG: hsa04350
C29_B_IGHM	C22_CD8_Temra_CCL5	TGFB1	TGFbR1_R2	0.00236755	0.01	TGFB1_TGFBR1_TGFBR2	TGFB1 - (TGFBR1+TGFBR2)	TGFb	Secreted Signaling	KEGG: hsa04350
C00_Mono_S100A9	C23_GD_Vd2_DUSP2	TGFB1	TGFbR1_R2	0.00265167	0	TGFB1_TGFBR1_TGFBR2	TGFB1 - (TGFBR1+TGFBR2)	TGFb	Secreted Signaling	KEGG: hsa04350
C04_NK_bright_CCL4	C23_GD_Vd2_DUSP2	TGFB1	TGFbR1_R2	0.0030275	0	TGFB1_TGFBR1_TGFBR2	TGFB1 - (TGFBR1+TGFBR2)	TGFb	Secreted Signaling	KEGG: hsa04350
C05_CD4_atypical_GATA3	C23_GD_Vd2_DUSP2	TGFB1	TGFbR1_R2	0.00210999	0.02	TGFB1_TGFBR1_TGFBR2	TGFB1 - (TGFBR1+TGFBR2)	TGFb	Secreted Signaling	KEGG: hsa04350
C10_CD4_Treg_FOXP3	C23_GD_Vd2_DUSP2	TGFB1	TGFbR1_R2	0.00227417	0	TGFB1_TGFBR1_TGFBR2	TGFB1 - (TGFBR1+TGFBR2)	TGFb	Secreted Signaling	KEGG: hsa04350
C12_CD4_atypical_CD5	C23_GD_Vd2_DUSP2	TGFB1	TGFbR1_R2	0.00216513	0.03	TGFB1_TGFBR1_TGFBR2	TGFB1 - (TGFBR1+TGFBR2)	TGFb	Secreted Signaling	KEGG: hsa04350
C13_NK_dim_PTGDS	C23_GD_Vd2_DUSP2	TGFB1	TGFbR1_R2	0.00394619	0	TGFB1_TGFBR1_TGFBR2	TGFB1 - (TGFBR1+TGFBR2)	TGFb	Secreted Signaling	KEGG: hsa04350
C14_CD4_Treg_IL32	C23_GD_Vd2_DUSP2	TGFB1	TGFbR1_R2	0.00240442	0	TGFB1_TGFBR1_TGFBR2	TGFB1 - (TGFBR1+TGFBR2)	TGFb	Secreted Signaling	KEGG: hsa04350
C16_CD8_Tcm_GZMK	C23_GD_Vd2_DUSP2	TGFB1	TGFbR1_R2	0.00222271	0.01	TGFB1_TGFBR1_TGFBR2	TGFB1 - (TGFBR1+TGFBR2)	TGFb	Secreted Signaling	KEGG: hsa04350
C18_NK_dim_GNLY	C23_GD_Vd2_DUSP2	TGFB1	TGFbR1_R2	0.00410436	0	TGFB1_TGFBR1_TGFBR2	TGFB1 - (TGFBR1+TGFBR2)	TGFb	Secreted Signaling	KEGG: hsa04350
C19_NK_bright_XCL1	C23_GD_Vd2_DUSP2	TGFB1	TGFbR1_R2	0.00264321	0	TGFB1_TGFBR1_TGFBR2	TGFB1 - (TGFBR1+TGFBR2)	TGFb	Secreted Signaling	KEGG: hsa04350
C20_Mono_LST1	C23_GD_Vd2_DUSP2	TGFB1	TGFbR1_R2	0.00281144	0	TGFB1_TGFBR1_TGFBR2	TGFB1 - (TGFBR1+TGFBR2)	TGFb	Secreted Signaling	KEGG: hsa04350
C22_CD8_Temra_CCL5	C23_GD_Vd2_DUSP2	TGFB1	TGFbR1_R2	0.00270676	0	TGFB1_TGFBR1_TGFBR2	TGFB1 - (TGFBR1+TGFBR2)	TGFb	Secreted Signaling	KEGG: hsa04350
C23_GD_Vd2_DUSP2	C23_GD_Vd2_DUSP2	TGFB1	TGFbR1_R2	0.00333474	0	TGFB1_TGFBR1_TGFBR2	TGFB1 - (TGFBR1+TGFBR2)	TGFb	Secreted Signaling	KEGG: hsa04350
C24_T_cycling_STMN1	C23_GD_Vd2_DUSP2	TGFB1	TGFbR1_R2	0.00261056	0	TGFB1_TGFBR1_TGFBR2	TGFB1 - (TGFBR1+TGFBR2)	TGFb	Secreted Signaling	KEGG: hsa04350
C25_DC_CST3	C23_GD_Vd2_DUSP2	TGFB1	TGFbR1_R2	0.00228367	0.01	TGFB1_TGFBR1_TGFBR2	TGFB1 - (TGFBR1+TGFBR2)	TGFb	Secreted Signaling	KEGG: hsa04350
C26_CD8_Trm_CCL5	C23_GD_Vd2_DUSP2	TGFB1	TGFbR1_R2	0.002356	0	TGFB1_TGFBR1_TGFBR2	TGFB1 - (TGFBR1+TGFBR2)	TGFb	Secreted Signaling	KEGG: hsa04350
C27_Mono_PPBP	C23_GD_Vd2_DUSP2	TGFB1	TGFbR1_R2	0.00258223	0	TGFB1_TGFBR1_TGFBR2	TGFB1 - (TGFBR1+TGFBR2)	TGFb	Secreted Signaling	KEGG: hsa04350
C29_B_IGHM	C23_GD_Vd2_DUSP2	TGFB1	TGFbR1_R2	0.00233447	0.02	TGFB1_TGFBR1_TGFBR2	TGFB1 - (TGFBR1+TGFBR2)	TGFb	Secreted Signaling	KEGG: hsa04350
C00_Mono_S100A9	C24_T_cycling_STMN1	TGFB1	TGFbR1_R2	0.00244413	0	TGFB1_TGFBR1_TGFBR2	TGFB1 - (TGFBR1+TGFBR2)	TGFb	Secreted Signaling	KEGG: hsa04350
C04_NK_bright_CCL4	C24_T_cycling_STMN1	TGFB1	TGFbR1_R2	0.0027908	0	TGFB1_TGFBR1_TGFBR2	TGFB1 - (TGFBR1+TGFBR2)	TGFb	Secreted Signaling	KEGG: hsa04350
C13_NK_dim_PTGDS	C24_T_cycling_STMN1	TGFB1	TGFbR1_R2	0.00363822	0	TGFB1_TGFBR1_TGFBR2	TGFB1 - (TGFBR1+TGFBR2)	TGFb	Secreted Signaling	KEGG: hsa04350
C18_NK_dim_GNLY	C24_T_cycling_STMN1	TGFB1	TGFbR1_R2	0.00378414	0	TGFB1_TGFBR1_TGFBR2	TGFB1 - (TGFBR1+TGFBR2)	TGFb	Secreted Signaling	KEGG: hsa04350
C19_NK_bright_XCL1	C24_T_cycling_STMN1	TGFB1	TGFbR1_R2	0.00243641	0	TGFB1_TGFBR1_TGFBR2	TGFB1 - (TGFBR1+TGFBR2)	TGFb	Secreted Signaling	KEGG: hsa04350
C20_Mono_LST1	C24_T_cycling_STMN1	TGFB1	TGFbR1_R2	0.00259152	0	TGFB1_TGFBR1_TGFBR2	TGFB1 - (TGFBR1+TGFBR2)	TGFb	Secreted Signaling	KEGG: hsa04350
C22_CD8_Temra_CCL5	C24_T_cycling_STMN1	TGFB1	TGFbR1_R2	0.00249502	0.01	TGFB1_TGFBR1_TGFBR2	TGFB1 - (TGFBR1+TGFBR2)	TGFb	Secreted Signaling	KEGG: hsa04350
C23_GD_Vd2_DUSP2	C24_T_cycling_STMN1	TGFB1	TGFbR1_R2	0.00307417	0	TGFB1_TGFBR1_TGFBR2	TGFB1 - (TGFBR1+TGFBR2)	TGFb	Secreted Signaling	KEGG: hsa04350
C24_T_cycling_STMN1	C24_T_cycling_STMN1	TGFB1	TGFbR1_R2	0.0024063	0.04	TGFB1_TGFBR1_TGFBR2	TGFB1 - (TGFBR1+TGFBR2)	TGFb	Secreted Signaling	KEGG: hsa04350
C27_Mono_PPBP	C24_T_cycling_STMN1	TGFB1	TGFbR1_R2	0.00238015	0.02	TGFB1_TGFBR1_TGFBR2	TGFB1 - (TGFBR1+TGFBR2)	TGFb	Secreted Signaling	KEGG: hsa04350
C00_Mono_S100A9	C25_DC_CST3	TGFB1	TGFbR1_R2	0.00285625	0	TGFB1_TGFBR1_TGFBR2	TGFB1 - (TGFBR1+TGFBR2)	TGFb	Secreted Signaling	KEGG: hsa04350
C03_CD4_atypical_GATA3	C25_DC_CST3	TGFB1	TGFbR1_R2	0.00221772	0.04	TGFB1_TGFBR1_TGFBR2	TGFB1 - (TGFBR1+TGFBR2)	TGFb	Secreted Signaling	KEGG: hsa04350
C04_NK_bright_CCL4	C25_DC_CST3	TGFB1	TGFbR1_R2	0.00326102	0	TGFB1_TGFBR1_TGFBR2	TGFB1 - (TGFBR1+TGFBR2)	TGFb	Secreted Signaling	KEGG: hsa04350
C05_CD4_atypical_GATA3	C25_DC_CST3	TGFB1	TGFbR1_R2	0.0022728	0.04	TGFB1_TGFBR1_TGFBR2	TGFB1 - (TGFBR1+TGFBR2)	TGFb	Secreted Signaling	KEGG: hsa04350
C06_CD4_Tcm_IL7R	C25_DC_CST3	TGFB1	TGFbR1_R2	0.00224383	0.04	TGFB1_TGFBR1_TGFBR2	TGFB1 - (TGFBR1+TGFBR2)	TGFb	Secreted Signaling	KEGG: hsa04350
C10_CD4_Treg_FOXP3	C25_DC_CST3	TGFB1	TGFbR1_R2	0.00244963	0.01	TGFB1_TGFBR1_TGFBR2	TGFB1 - (TGFBR1+TGFBR2)	TGFb	Secreted Signaling	KEGG: hsa04350
C12_CD4_atypical_CD5	C25_DC_CST3	TGFB1	TGFbR1_R2	0.00233219	0.02	TGFB1_TGFBR1_TGFBR2	TGFB1 - (TGFBR1+TGFBR2)	TGFb	Secreted Signaling	KEGG: hsa04350
C13_NK_dim_PTGDS	C25_DC_CST3	TGFB1	TGFbR1_R2	0.00425047	0	TGFB1_TGFBR1_TGFBR2	TGFB1 - (TGFBR1+TGFBR2)	TGFb	Secreted Signaling	KEGG: hsa04350
C14_CD4_Treg_IL32	C25_DC_CST3	TGFB1	TGFbR1_R2	0.00258993	0	TGFB1_TGFBR1_TGFBR2	TGFB1 - (TGFBR1+TGFBR2)	TGFb	Secreted Signaling	KEGG: hsa04350
C16_CD8_Tcm_GZMK	C25_DC_CST3	TGFB1	TGFbR1_R2	0.00239421	0.01	TGFB1_TGFBR1_TGFBR2	TGFB1 - (TGFBR1+TGFBR2)	TGFb	Secreted Signaling	KEGG: hsa04350
C18_NK_dim_GNLY	C25_DC_CST3	TGFB1	TGFbR1_R2	0.00442081	0	TGFB1_TGFBR1_TGFBR2	TGFB1 - (TGFBR1+TGFBR2)	TGFb	Secreted Signaling	KEGG: hsa04350
C19_NK_bright_XCL1	C25_DC_CST3	TGFB1	TGFbR1_R2	0.00284712	0	TGFB1_TGFBR1_TGFBR2	TGFB1 - (TGFBR1+TGFBR2)	TGFb	Secreted Signaling	KEGG: hsa04350
C20_Mono_LST1	C25_DC_CST3	TGFB1	TGFbR1_R2	0.00302832	0	TGFB1_TGFBR1_TGFBR2	TGFB1 - (TGFBR1+TGFBR2)	TGFb	Secreted Signaling	KEGG: hsa04350
C22_CD8_Temra_CCL5	C25_DC_CST3	TGFB1	TGFbR1_R2	0.00291558	0	TGFB1_TGFBR1_TGFBR2	TGFB1 - (TGFBR1+TGFBR2)	TGFb	Secreted Signaling	KEGG: hsa04350
C23_GD_Vd2_DUSP2	C25_DC_CST3	TGFB1	TGFbR1_R2	0.00359193	0	TGFB1_TGFBR1_TGFBR2	TGFB1 - (TGFBR1+TGFBR2)	TGFb	Secreted Signaling	KEGG: hsa04350
C24_T_cycling_STMN1	C25_DC_CST3	TGFB1	TGFbR1_R2	0.00281196	0	TGFB1_TGFBR1_TGFBR2	TGFB1 - (TGFBR1+TGFBR2)	TGFb	Secreted Signaling	KEGG: hsa04350
C25_DC_CST3	C25_DC_CST3	TGFB1	TGFbR1_R2	0.00245987	0.02	TGFB1_TGFBR1_TGFBR2	TGFB1 - (TGFBR1+TGFBR2)	TGFb	Secreted Signaling	KEGG: hsa04350
C26_CD8_Trm_CCL5	C25_DC_CST3	TGFB1	TGFbR1_R2	0.00253778	0	TGFB1_TGFBR1_TGFBR2	TGFB1 - (TGFBR1+TGFBR2)	TGFb	Secreted Signaling	KEGG: hsa04350
C27_Mono_PPBP	C25_DC_CST3	TGFB1	TGFbR1_R2	0.00278145	0	TGFB1_TGFBR1_TGFBR2	TGFB1 - (TGFBR1+TGFBR2)	TGFb	Secreted Signaling	KEGG: hsa04350
C29_B_IGHM	C25_DC_CST3	TGFB1	TGFbR1_R2	0.00251459	0.01	TGFB1_TGFBR1_TGFBR2	TGFB1 - (TGFBR1+TGFBR2)	TGFb	Secreted Signaling	KEGG: hsa04350
C04_NK_bright_CCL4	C26_CD8_Trm_CCL5	TGFB1	TGFbR1_R2	0.00265289	0	TGFB1_TGFBR1_TGFBR2	TGFB1 - (TGFBR1+TGFBR2)	TGFb	Secreted Signaling	KEGG: hsa04350
C13_NK_dim_PTGDS	C26_CD8_Trm_CCL5	TGFB1	TGFbR1_R2	0.0034587	0	TGFB1_TGFBR1_TGFBR2	TGFB1 - (TGFBR1+TGFBR2)	TGFb	Secreted Signaling	KEGG: hsa04350
C18_NK_dim_GNLY	C26_CD8_Trm_CCL5	TGFB1	TGFbR1_R2	0.00359747	0	TGFB1_TGFBR1_TGFBR2	TGFB1 - (TGFBR1+TGFBR2)	TGFb	Secreted Signaling	KEGG: hsa04350
C20_Mono_LST1	C26_CD8_Trm_CCL5	TGFB1	TGFbR1_R2	0.00246341	0.01	TGFB1_TGFBR1_TGFBR2	TGFB1 - (TGFBR1+TGFBR2)	TGFb	Secreted Signaling	KEGG: hsa04350
C22_CD8_Temra_CCL5	C26_CD8_Trm_CCL5	TGFB1	TGFbR1_R2	0.00237167	0.03	TGFB1_TGFBR1_TGFBR2	TGFB1 - (TGFBR1+TGFBR2)	TGFb	Secreted Signaling	KEGG: hsa04350
C23_GD_Vd2_DUSP2	C26_CD8_Trm_CCL5	TGFB1	TGFbR1_R2	0.00292233	0	TGFB1_TGFBR1_TGFBR2	TGFB1 - (TGFBR1+TGFBR2)	TGFb	Secreted Signaling	KEGG: hsa04350
C04_NK_bright_CCL4	C27_Mono_PPBP	TGFB1	TGFbR1_R2	0.00264966	0	TGFB1_TGFBR1_TGFBR2	TGFB1 - (TGFBR1+TGFBR2)	TGFb	Secreted Signaling	KEGG: hsa04350
C13_NK_dim_PTGDS	C27_Mono_PPBP	TGFB1	TGFbR1_R2	0.00345459	0	TGFB1_TGFBR1_TGFBR2	TGFB1 - (TGFBR1+TGFBR2)	TGFb	Secreted Signaling	KEGG: hsa04350
C18_NK_dim_GNLY	C27_Mono_PPBP	TGFB1	TGFbR1_R2	0.00359322	0	TGFB1_TGFBR1_TGFBR2	TGFB1 - (TGFBR1+TGFBR2)	TGFb	Secreted Signaling	KEGG: hsa04350
C23_GD_Vd2_DUSP2	C27_Mono_PPBP	TGFB1	TGFbR1_R2	0.0029188	0	TGFB1_TGFBR1_TGFBR2	TGFB1 - (TGFBR1+TGFBR2)	TGFb	Secreted Signaling	KEGG: hsa04350
C04_NK_bright_CCL4	C28_CD4_Tcm_XIST	TGFB1	TGFbR1_R2	0.0025712	0.03	TGFB1_TGFBR1_TGFBR2	TGFB1 - (TGFBR1+TGFBR2)	TGFb	Secreted Signaling	KEGG: hsa04350
[truncated: 89,814 more rows]

## Sheet: Fig. 1G
Figure 1G: Atypical cell count over time
[truncated: 9 more rows]

## Sheet: Table S1
Supplemental Table 1: Absolute Eosinophil Count by Patient
[truncated: 24 more rows]

[truncated: 5 more sheets: Fig. S1A, Fig. S1B, Fig. S1C, Fig. S1D, ADT Antibodies]
